# Supplementary material for: Combined Multiomics Analysis Reveals the Role of ANXA1 Methylation and miRNA‐Targeted LDLR in Polycystic Ovary Syndrome
Source: Reprod Med Biol. 2025 Jun 23;24(1):e12664. doi: 10.1002/rmb2.12664 (PMC12183603; doi:10.1002/rmb2.12664)
Supplement: Supplementary file 6 — Table S1. Primers used for MSP. [file RMB2-24-e12664-s004.xlsx]

## Sheet: Sheet1
Table S1: Primers used for MSP
Primer	Start	Size	Tm	GC%	'C's	Sequence
Left M primer	105	25	56.55	60	6	AATAGTTAGGTATGGTGGTTTACGT
Right M primer	234	27	56.51	48.15	8	GCTTTTTATAAAAAATAAAATCTCGTT
Product size: 130, Tm: 62.9
Left U primer	105	25	54.5	60	6	AATAGTTAGGTATGGTGGTTTATGT
Right U primer	234	27	52.57	48.15	8	ACTTTTTATAAAAAATAAAATCTCATT
Product size: 130, Tm: 62.5
