# Supplementary material for: Combined Multiomics Analysis Reveals the Role of ANXA1 Methylation and miRNA‐Targeted LDLR in Polycystic Ovary Syndrome
Source: Reprod Med Biol. 2025 Jun 23;24(1):e12664. doi: 10.1002/rmb2.12664 (PMC12183603; doi:10.1002/rmb2.12664)
Supplement: Supplementary file 7 — Table S2. Primers used for PCR. [file RMB2-24-e12664-s006.xlsx]

## Sheet: Sheet1
Table S2: Primers used for PCR
Primer Name	Sequence (5'to3')
ANXA1-F	GCAAGAAGGTAGAGATAAAGACACT
ANXA1-R	AGGTAGGATAGGGGCTCACC
LDLR-F	AGTTGGCTGCGTTAATGTGA
LDLR-R	TGATGGGTTCATCTGACCAGT
