# Supplementary material for: Combined Multiomics Analysis Reveals the Role of ANXA1 Methylation and miRNA‐Targeted LDLR in Polycystic Ovary Syndrome
Source: Reprod Med Biol. 2025 Jun 23;24(1):e12664. doi: 10.1002/rmb2.12664 (PMC12183603; doi:10.1002/rmb2.12664)
Supplement: Supplementary file 8 — Table S3. Hypermethylated DMRs in mouse group. [file RMB2-24-e12664-s010.xlsx]

## Sheet: Sheet1
Table S3: Hypermethylated DMRs in mouse group
chr	start	stop	C1_MBD_MAPQ30_with_header_sorted_rmDUP.bam.counts	C2_MBD_MAPQ30_with_header_sorted_rmDUP.bam.counts	T1_MBD_MAPQ30_with_header_sorted_rmDUP.bam.counts	T2_MBD_MAPQ30_with_header_sorted_rmDUP.bam.counts	T4_MBD_MAPQ30_with_header_sorted_rmDUP.bam.counts	C1_MBD_MAPQ30_with_header_sorted_rmDUP.bam.rpkm	C2_MBD_MAPQ30_with_header_sorted_rmDUP.bam.rpkm	T1_MBD_MAPQ30_with_header_sorted_rmDUP.bam.rpkm	T2_MBD_MAPQ30_with_header_sorted_rmDUP.bam.rpkm	T4_MBD_MAPQ30_with_header_sorted_rmDUP.bam.rpkm	C1_input_MAPQ30_with_header_sorted_rmDUP.bam.counts	C2_input_MAPQ30_with_header_sorted_rmDUP.bam.counts	T1_input_MAPQ30_with_header_sorted_rmDUP.bam.counts	T2_input_MAPQ30_with_header_sorted_rmDUP.bam.counts	T4_input_MAPQ30_with_header_sorted_rmDUP.bam.counts	C1_input_MAPQ30_with_header_sorted_rmDUP.bam.rpkm	C2_input_MAPQ30_with_header_sorted_rmDUP.bam.rpkm	T1_input_MAPQ30_with_header_sorted_rmDUP.bam.rpkm	T2_input_MAPQ30_with_header_sorted_rmDUP.bam.rpkm	T4_input_MAPQ30_with_header_sorted_rmDUP.bam.rpkm	MSets1.counts.mean	MSets1.rpkm.mean	MSets2.counts.mean	MSets2.rpkm.mean	ISets1.counts.mean	ISets1.rpkm.mean	ISets2.counts.mean	ISets2.rpkm.mean	edgeR.logFC	edgeR.logCPM	edgeR.p.value	edgeR.adj.p.value
chr1	3381601	3381800	0	2	5	13	1	0	0.62	1.82	3.13	5.81	5	2	5	6	1	1.65	0.71	1.64	2.14	0.74	1	0.31	6.33333	3.58667	3.5	1.18	4	1.50667	2.6513	-2.04194	0.0294096	1
chr1	5125401	5125600	0	0	2	10	4	0	0	0.73	2.41	23.25	3	2	6	5	2	0.99	0.71	1.97	1.78	1.47	0	0	5.33333	8.79667	2.5	0.85	4.33333	1.74	6.02468	-2.041	0.0132773	1
chr1	5125601	5125800	0	0	2	10	4	0	0	0.73	2.41	23.25	4	0	4	6	4	1.32	0	1.31	2.14	2.95	0	0	5.33333	8.79667	2	0.66	4.66667	2.13333	6.02468	-2.041	0.0132773	1
chr1	9250801	9251000	0	0	12	0	3	0	0	4.36	0	17.44	2	1	1	1	1	0.66	0.35	0.33	0.36	0.74	0	0	5	7.26667	1.5	0.505	1	0.476667	6.10224	-1.99374	0.0193947	1
chr1	9251001	9251200	0	1	13	0	4	0	0.31	4.72	0	23.25	0	0	2	2	3	0	0	0.66	0.71	2.21	0.5	0.155	5.66667	9.32333	0	0	2.33333	1.19333	4.19889	-1.76946	0.0103074	1
chr1	10282401	10282600	1	7	16	17	2	0.45	2.19	5.81	4.09	11.63	3	5	4	2	0	0.99	1.77	1.31	0.71	0	4	1.32	11.6667	7.17667	4	1.38	2	0.673333	1.79016	-1.19745	0.0444845	1
chr1	11523201	11523400	1	1	2	12	3	0.45	0.31	0.73	2.89	17.44	3	0	3	5	3	0.99	0	0.98	1.78	2.21	1	0.38	5.66667	7.02	1.5	0.495	3.66667	1.65667	2.70949	-1.97846	0.0431006	1
chr1	12452001	12452200	0	1	2	9	1	0	0.31	0.73	2.16	5.81	4	1	5	2	3	1.32	0.35	1.64	0.71	2.21	0.5	0.155	4	2.9	2.5	0.835	3.33333	1.52	2.84683	-2.44762	0.0368881	1
chr1	13238401	13238600	0	1	2	7	1	0	0.31	0.73	1.68	5.81	2	3	5	4	1	0.66	1.06	1.64	1.43	0.74	0.5	0.155	3.33333	2.74	2.5	0.86	3.33333	1.27	2.62501	-2.55316	0.0473059	1
chr1	13427801	13428000	0	2	6	11	1	0	0.62	2.18	2.65	5.81	1	3	4	3	1	0.33	1.06	1.31	1.07	0.74	1	0.31	6	3.54667	2	0.695	2.66667	1.04	2.60911	-2.06258	0.0266214	1
chr1	15454001	15454200	0	1	3	8	1	0	0.31	1.09	1.92	5.81	2	2	2	6	3	0.66	0.71	0.66	2.14	2.21	0.5	0.155	4	2.94	2	0.685	3.66667	1.67	2.87	-2.42749	0.029137	1
chr1	16783801	16784000	0	1	1	5	12	0	0.31	0.36	1.2	69.76	0	1	1	0	0	0	0.35	0.33	0	0	0.5	0.155	6	23.7733	0.5	0.175	0.333333	0.11	5.31485	-1.19699	0.00499817	1
chr1	16784001	16784200	1	0	1	5	11	0.45	0	0.36	1.2	63.94	1	2	2	1	0	0.33	0.71	0.66	0.36	0	0.5	0.225	5.66667	21.8333	1.5	0.52	1	0.34	4.98482	-1.30074	0.0179854	1
chr1	19780201	19780400	1	1	13	13	0	0.45	0.31	4.72	3.13	0	1	1	3	1	0	0.33	0.35	0.98	0.36	0	1	0.38	8.66667	2.61667	1	0.34	1.33333	0.446667	2.96908	-1.76064	0.0384092	1
chr1	19780401	19780600	1	1	12	14	0	0.45	0.31	4.36	3.37	0	1	0	3	3	0	0.33	0	0.98	1.07	0	1	0.38	8.66667	2.57667	0.5	0.165	2	0.683333	2.95181	-1.77422	0.0367968	1
chr1	19838601	19838800	0	1	15	7	1	0	0.31	5.45	1.68	5.81	2	2	3	2	3	0.66	0.71	0.98	0.71	2.21	0.5	0.155	7.66667	4.31333	2	0.685	2.66667	1.3	3.9126	-1.79565	0.00369566	1
chr1	19838801	19839000	0	0	20	7	0	0	0	7.27	1.68	0	2	1	0	0	0	0.66	0.35	0	0	0	0	0	9	2.98333	1.5	0.505	0	0	6.22655	-1.72154	0.0123101	1
chr1	19839001	19839200	0	0	27	9	0	0	0	9.81	2.16	0	0	0	0	0	0	0	0	0	0	0	0	0	12	3.99	0	0	0	0	6.61747	-1.41193	0.00555786	1
chr1	19839201	19839400	0	0	19	7	0	0	0	6.9	1.68	0	0	0	0	0	0	0	0	0	0	0	0	0	8.66667	2.86	0	0	0	0	6.17159	-1.76373	0.0139466	1
chr1	19839401	19839600	0	0	17	7	0	0	0	6.18	1.68	0	0	0	0	0	0	0	0	0	0	0	0	0	8	2.62	0	0	0	0	6.05447	-1.85205	0.0182491	1
chr1	20430001	20430200	1	3	12	9	1	0.45	0.94	4.36	2.16	5.81	0	4	4	1	0	0	1.42	1.31	0.36	0	2	0.695	7.33333	4.11	2	0.71	1.66667	0.556667	2.04314	-1.74315	0.0346459	1
chr1	20574201	20574400	0	0	21	0	0	0	0	7.63	0	0	2	0	6	1	0	0.66	0	1.97	0.36	0	0	0	7	2.54333	1	0.33	2.33333	0.776667	5.97824	-1.88889	0.0486804	1
chr1	20574401	20574600	0	0	23	0	0	0	0	8.36	0	0	0	0	6	0	0	0	0	1.97	0	0	0	0	7.66667	2.78667	0	0	2	0.656667	6.10118	-1.79702	0.0388994	1
chr1	21012801	21013000	2	3	9	17	2	0.89	0.94	3.27	4.09	11.63	5	2	4	4	2	1.65	0.71	1.31	1.43	1.47	2.5	0.915	9.33333	6.33	3.5	1.18	3.33333	1.40333	2.00476	-1.49853	0.0230773	1
chr1	21584801	21585000	0	3	44	3	0	0	0.94	15.99	0.72	0	0	0	1	1	0	0	0	0.33	0.36	0	1.5	0.47	15.6667	5.57	0	0	0.666667	0.23	3.55792	-0.971975	0.0477888	1
chr1	21585001	21585200	0	0	35	0	0	0	0	12.72	0	0	0	0	1	0	0	0	0	0.33	0	0	0	0	11.6667	4.24	0	0	0.333333	0.11	6.66696	-1.34579	0.0180289	1
chr1	22908601	22908800	0	2	4	7	4	0	0.62	1.45	1.68	23.25	2	0	1	0	0	0.66	0	0.33	0	0	1	0.31	5	8.79333	1	0.33	0.333333	0.11	2.97012	-1.94796	0.0379819	1
chr1	22908801	22909000	0	1	3	5	2	0	0.31	1.09	1.2	11.63	3	0	2	1	0	0.99	0	0.66	0.36	0	0.5	0.155	3.33333	4.64	1.5	0.495	1	0.34	2.88642	-2.43634	0.0364156	1
chr1	22967601	22967800	0	1	3	6	1	0	0.31	1.09	1.44	5.81	5	4	2	1	3	1.65	1.42	0.66	0.36	2.21	0.5	0.155	3.33333	2.78	4.5	1.535	2	1.07667	2.64959	-2.53182	0.0412642	1
chr1	23301201	23301400	0	0	18	8	0	0	0	6.54	1.92	0	0	0	0	1	0	0	0	0	0.36	0	0	0	8.66667	2.82	0	0	0.333333	0.12	6.15622	-1.77748	0.012452	1
chr1	23301401	23301600	0	0	11	8	0	0	0	4	1.92	0	0	0	0	1	0	0	0	0	0.36	0	0	0	6.33333	1.97333	0	0	0.333333	0.12	5.68774	-2.11671	0.0300633	1
chr1	24068201	24068400	0	1	8	6	1	0	0.31	2.91	1.44	5.81	2	0	0	5	3	0.66	0	0	1.78	2.21	0.5	0.155	5	3.38667	1	0.33	2.66667	1.33	3.28673	-2.19503	0.0137154	1
chr1	24158401	24158600	0	1	6	14	0	0	0.31	2.18	3.37	0	5	2	11	4	0	1.65	0.71	3.61	1.43	0	0.5	0.155	6.66667	1.85	3.5	1.18	5	1.68	3.41051	-2.11549	0.0302315	1
chr1	25526201	25526400	0	0	9	12	0	0	0	3.27	2.89	0	0	0	0	0	0	0	0	0	0	0	0	0	7	2.05333	0	0	0	0	5.75564	-2.07482	0.0196225	1
chr1	25526401	25526600	0	0	9	16	0	0	0	3.27	3.85	0	0	0	0	2	1	0	0	0	0.71	0.74	0	0	8.33333	2.37333	0	0	1	0.483333	5.95048	-1.93703	0.0124407	1
chr1	26414001	26414200	0	0	22	0	0	0	0	7.99	0	0	0	0	0	0	0	0	0	0	0	0	0	0	7.33333	2.66333	0	0	0	0	6.04113	-1.8422	0.0433951	1
chr1	27180201	27180400	0	0	23	1	0	0	0	8.36	0.24	0	0	0	0	0	0	0	0	0	0	0	0	0	8	2.86667	0	0	0	0	6.14085	-1.76712	0.0358768	1
chr1	30064801	30065000	0	1	2	3	4	0	0.31	0.73	0.72	23.25	5	1	4	5	3	1.65	0.35	1.31	1.78	2.21	0.5	0.155	3	8.23333	3	1	4	1.76667	3.52682	-2.31098	0.0416101	1
chr1	32879001	32879200	0	0	6	10	0	0	0	2.18	2.41	0	0	0	3	0	0	0	0	0.98	0	0	0	0	5.33333	1.53	0	0	1	0.326667	5.37281	-2.32696	0.0489044	1
chr1	32879201	32879400	0	0	6	11	0	0	0	2.18	2.65	0	0	0	0	2	0	0	0	0	0.71	0	0	0	5.66667	1.61	0	0	0.666667	0.236667	5.44016	-2.28343	0.038241	1
chr1	33100601	33100800	0	0	0	8	4	0	0	0	1.92	23.25	0	0	0	1	0	0	0	0	0.36	0	0	0	4	8.39	0	0	0.333333	0.12	5.89625	-2.26166	0.0420041	1
chr1	33100801	33101000	0	0	0	14	2	0	0	0	3.37	11.63	0	0	0	1	0	0	0	0	0.36	0	0	0	5.33333	5	0	0	0.333333	0.12	5.57039	-2.26243	0.0429849	1
chr1	33145601	33145800	0	4	5	17	4	0	1.25	1.82	4.09	23.25	2	0	3	1	2	0.66	0	0.98	0.36	1.47	2	0.625	8.66667	9.72	1	0.33	2	0.936667	2.52856	-1.50683	0.0201768	1
chr1	33239601	33239800	0	0	0	14	6	0	0	0	3.37	34.88	0	0	3	2	1	0	0	0.98	0.71	0.74	0	0	6.66667	12.75	0	0	2	0.81	6.62916	-1.73943	0.0115752	1
chr1	33239801	33240000	1	0	0	19	7	0.45	0	0	4.57	40.69	0	0	3	1	1	0	0	0.98	0.36	0.74	0.5	0.225	8.66667	15.0867	0	0	1.66667	0.693333	4.58213	-1.41661	0.018901	1
chr1	33240001	33240200	1	0	2	13	6	0.45	0	0.73	3.13	34.88	1	0	5	0	0	0.33	0	1.64	0	0	0.5	0.225	7	12.9133	0.5	0.165	1.66667	0.546667	4.26999	-1.61844	0.0177606	1
chr1	33270401	33270600	1	1	9	18	1	0.45	0.31	3.27	4.33	5.81	3	3	1	5	2	0.99	1.06	0.33	1.78	1.47	1	0.38	9.33333	4.47	3	1.025	2.66667	1.19333	3.13614	-1.68277	0.00492986	1
chr1	34432801	34433000	2	1	10	11	2	0.89	0.31	3.63	2.65	11.63	1	2	5	4	0	0.33	0.71	1.64	1.43	0	1.5	0.6	7.66667	5.97	1.5	0.52	3	1.02333	2.46202	-1.68516	0.0196809	1
chr1	35210601	35210800	3	1	12	14	1	1.34	0.31	4.36	3.37	5.81	2	1	3	1	1	0.66	0.35	0.98	0.36	0.74	2	0.825	9	4.51333	1.5	0.505	1.66667	0.693333	2.17157	-1.57824	0.0472965	1
chr1	35272201	35272400	0	1	9	10	1	0	0.31	3.27	2.41	5.81	1	1	1	0	0	0.33	0.35	0.33	0	0	0.5	0.155	6.66667	3.83	1	0.34	0.333333	0.11	3.62148	-1.9854	0.00317521	1
chr1	35272401	35272600	0	1	10	11	1	0	0.31	3.63	2.65	5.81	0	1	1	2	0	0	0.35	0.33	0.71	0	0.5	0.155	7.33333	4.03	0.5	0.175	1	0.346667	3.74982	-1.90143	0.00241203	1
chr1	35272601	35272800	0	1	4	4	1	0	0.31	1.45	0.96	5.81	0	0	1	2	0	0	0	0.33	0.71	0	0.5	0.155	3	2.74	0	0	1	0.346667	2.56864	-2.56576	0.0443979	1
chr1	35272801	35273000	0	0	7	2	4	0	0	2.54	0.48	23.25	0	0	1	1	1	0	0	0.33	0.36	0.74	0	0	4.33333	8.75667	0	0	1	0.476667	6.06424	-2.07464	0.0187619	1
chr1	35273001	35273200	0	0	5	4	8	0	0	1.82	0.96	46.5	1	1	1	0	2	0.33	0.35	0.33	0	1.47	0	0	5.66667	16.4267	1	0.34	1	0.6	6.92161	-1.57388	0.00498361	1
chr1	35273201	35273400	1	4	7	7	8	0.45	1.25	2.54	1.68	46.5	1	2	2	0	3	0.33	0.71	0.66	0	2.21	2.5	0.85	7.33333	16.9067	1.5	0.52	1.66667	0.956667	2.74553	-1.22006	0.0294542	1
chr1	35316401	35316600	0	0	10	8	0	0	0	3.63	1.92	0	0	0	2	0	0	0	0	0.66	0	0	0	0	6	1.85	0	0	0.666667	0.22	5.60573	-2.17239	0.0360988	1
chr1	35316801	35317000	0	1	12	13	2	0	0.31	4.36	3.13	11.63	0	0	0	0	1	0	0	0	0	0.74	0.5	0.155	9	6.37333	0	0	0.333333	0.246667	4.10061	-1.64229	0.000588523	1
chr1	35317001	35317200	0	1	10	12	2	0	0.31	3.63	2.89	11.63	0	0	0	0	1	0	0	0	0	0.74	0.5	0.155	8	6.05	0	0	0.333333	0.246667	3.93751	-1.75759	0.00103258	1
chr1	35317201	35317400	0	1	5	6	2	0	0.31	1.82	1.44	11.63	0	0	1	0	2	0	0	0.33	0	1.47	0.5	0.155	4.33333	4.96333	0	0	1	0.6	3.19852	-2.24848	0.0168769	1
chr1	35317401	35317600	0	0	17	11	1	0	0	6.18	2.65	5.81	0	0	3	0	2	0	0	0.98	0	1.47	0	0	9.66667	4.88	0	0	1.66667	0.816667	6.40445	-1.6311	0.00111388	1
chr1	35317601	35317800	0	0	27	18	0	0	0	9.81	4.33	0	0	0	3	2	2	0	0	0.98	0.71	1.47	0	0	15	4.71333	0	0	2.33333	1.05333	6.84907	-1.22746	0.00183708	1
chr1	35317801	35318000	1	0	21	16	0	0.45	0	7.63	3.85	0	0	0	2	2	0	0	0	0.66	0.71	0	0.5	0.225	12.3333	3.82667	0	0	1.33333	0.456667	4.25411	-1.41751	0.0139622	1
chr1	35414401	35414600	0	0	8	6	1	0	0	2.91	1.44	5.81	0	0	2	0	0	0	0	0.66	0	0	0	0	5	3.38667	0	0	0.666667	0.22	5.51335	-2.24686	0.0137295	1
chr1	35414601	35414800	0	0	8	6	1	0	0	2.91	1.44	5.81	1	2	3	0	0	0.33	0.71	0.98	0	0	0	0	5	3.38667	1.5	0.52	1	0.326667	5.51335	-2.24686	0.0137296	1
chr1	35430201	35430400	0	1	5	15	0	0	0.31	1.82	3.61	0	1	3	5	3	1	0.33	1.06	1.64	1.07	0.74	0.5	0.155	6.66667	1.81	2	0.695	3	1.15	3.3787	-2.13179	0.0323348	1
chr1	35608401	35608600	0	4	8	14	1	0	1.25	2.91	3.37	5.81	2	0	2	1	0	0.66	0	0.66	0.36	0	2	0.625	7.66667	4.03	1	0.33	1	0.34	2.05598	-1.78379	0.0402074	1
chr1	35788401	35788600	0	0	14	14	0	0	0	5.09	3.37	0	2	0	1	1	0	0.66	0	0.33	0.36	0	0	0	9.33333	2.82	1	0.33	0.666667	0.23	6.17285	-1.77399	0.00770187	1
chr1	35788601	35788800	0	0	14	16	0	0	0	5.09	3.85	0	1	0	1	1	0	0.33	0	0.33	0.36	0	0	0	10	2.98	0.5	0.165	0.666667	0.23	6.24882	-1.71743	0.00606002	1
chr1	35795401	35795600	0	0	11	11	1	0	0	4	2.65	5.81	0	0	2	1	0	0	0	0.66	0.36	0	0	0	7.66667	4.15333	0	0	1	0.34	6.05095	-1.89355	0.00204629	1
chr1	35795601	35795800	0	0	10	9	1	0	0	3.63	2.16	5.81	0	1	2	2	0	0	0.35	0.66	0.71	0	0	0	6.66667	3.86667	0.5	0.175	1.33333	0.456667	5.87639	-2.01292	0.00390012	1
chr1	35828001	35828200	0	0	6	10	0	0	0	2.18	2.41	0	0	0	3	1	0	0	0	0.98	0.36	0	0	0	5.33333	1.53	0	0	1.33333	0.446667	5.37281	-2.32696	0.0489043	1
chr1	35828201	35828400	0	0	13	21	0	0	0	4.72	5.05	0	0	0	2	2	1	0	0	0.66	0.71	0.74	0	0	11.3333	3.25667	0	0	1.66667	0.703333	6.36989	-1.62394	0.00469061	1
chr1	35828401	35828600	0	0	14	22	0	0	0	5.09	5.29	0	0	0	1	5	2	0	0	0.33	1.78	1.47	0	0	12	3.46	0	0	2.66667	1.19333	6.44882	-1.5619	0.00336698	1
chr1	35828601	35828800	0	0	6	9	0	0	0	2.18	2.16	0	0	0	0	4	0	0	0	0	1.43	0	0	0	5	1.44667	0	0	1.33333	0.476667	5.30055	-2.37212	0.0485584	1
chr1	35864601	35864800	2	2	13	12	1	0.89	0.62	4.72	2.89	5.81	0	1	1	3	1	0	0.35	0.33	1.07	0.74	2	0.755	8.66667	4.47333	0.5	0.175	1.66667	0.713333	2.19627	-1.60479	0.0455337	1
chr1	35896401	35896600	0	0	11	11	0	0	0	4	2.65	0	0	0	0	0	0	0	0	0	0	0	0	0	7.33333	2.21667	0	0	0	0	5.85043	-2.00764	0.0171831	1
chr1	35896601	35896800	1	0	19	21	0	0.45	0	6.9	5.05	0	0	0	0	0	0	0	0	0	0	0	0.5	0.225	13.3333	3.98333	0	0	0	0	4.3162	-1.37446	0.0103704	1
chr1	35897801	35898000	0	0	10	17	0	0	0	3.63	4.09	0	0	0	2	2	1	0	0	0.66	0.71	0.74	0	0	9	2.57333	0	0	1.66667	0.703333	6.05817	-1.85934	0.0100766	1
chr1	35898001	35898200	0	0	20	20	0	0	0	7.27	4.81	0	0	0	2	3	1	0	0	0.66	1.07	0.74	0	0	13.3333	4.02667	0	0	2	0.823333	6.64614	-1.40158	0.00250813	1
chr1	35898201	35898400	0	0	17	17	0	0	0	6.18	4.09	0	0	0	0	2	1	0	0	0	0.71	0.74	0	0	11.3333	3.42333	0	0	1	0.483333	6.43137	-1.57495	0.00452829	1
chr1	36006201	36006400	1	2	6	13	3	0.45	0.62	2.18	3.13	17.44	2	4	2	2	2	0.66	1.42	0.66	0.71	1.47	1.5	0.535	7.33333	7.58333	3	1.04	2	0.946667	2.50383	-1.70608	0.0266434	1
chr1	36006401	36006600	1	1	4	11	1	0.45	0.31	1.45	2.65	5.81	0	4	2	2	2	0	1.42	0.66	0.71	1.47	1	0.38	5.33333	3.30333	2	0.71	2	0.946667	2.36942	-2.15711	0.0475772	1
chr1	36013801	36014000	0	1	4	19	0	0	0.31	1.45	4.57	0	5	2	3	5	4	1.65	0.71	0.98	1.78	2.95	0.5	0.155	7.66667	2.00667	3.5	1.18	4	1.90333	3.50451	-2.03904	0.0306039	1
chr1	36084801	36085000	4	5	13	34	1	1.79	1.56	4.72	8.18	5.81	0	0	0	3	2	0	0	0	1.07	1.47	4.5	1.675	16	6.23667	0	0	1.66667	0.846667	1.75117	-1.00577	0.0481276	1
chr1	36108201	36108400	0	5	8	23	1	0	1.56	2.91	5.53	5.81	0	0	2	2	2	0	0	0.66	0.71	1.47	2.5	0.78	10.6667	4.75	0	0	2	0.946667	2.14413	-1.5105	0.0417266	1
chr1	36108401	36108600	0	4	10	28	1	0	1.25	3.63	6.73	5.81	0	0	1	5	2	0	0	0.33	1.78	1.47	2	0.625	13	5.39	0	0	2.66667	1.19333	2.6909	-1.35799	0.00845125	1
chr1	36108601	36108800	0	0	8	22	1	0	0	2.91	5.29	5.81	0	0	2	4	2	0	0	0.66	1.43	1.47	0	0	10.3333	4.67	0	0	2.66667	1.18667	6.33296	-1.69463	0.000738005	1
chr1	36129801	36130000	0	1	3	10	1	0	0.31	1.09	2.41	5.81	1	1	2	3	1	0.33	0.35	0.66	1.07	0.74	0.5	0.155	4.66667	3.10333	1	0.34	2	0.823333	3.05802	-2.33156	0.0227209	1
chr1	36130001	36130200	0	1	3	10	1	0	0.31	1.09	2.41	5.81	1	1	2	4	2	0.33	0.35	0.66	1.43	1.47	0.5	0.155	4.66667	3.10333	1	0.34	2.66667	1.18667	3.05802	-2.33156	0.0227209	1
chr1	36153201	36153400	1	3	16	29	0	0.45	0.94	5.81	6.98	0	0	0	4	2	2	0	0	1.31	0.71	1.47	2	0.695	15	4.26333	0	0	2.66667	1.16333	2.75894	-1.23089	0.0178636	1
chr1	36153401	36153600	0	3	14	22	1	0	0.94	5.09	5.29	5.81	0	1	6	4	3	0	0.35	1.97	1.43	2.21	1.5	0.47	12.3333	5.39667	0.5	0.175	4.33333	1.87	3.0614	-1.38407	0.00176234	1
chr1	36262201	36262400	1	3	12	28	0	0.45	0.94	4.36	6.73	0	1	0	5	4	3	0.33	0	1.64	1.43	2.21	2	0.695	13.3333	3.69667	0.5	0.165	4	1.76	2.57189	-1.3709	0.0298048	1
chr1	36262401	36262600	0	1	10	20	0	0	0.31	3.63	4.81	0	1	1	2	0	3	0.33	0.35	0.66	0	2.21	0.5	0.155	10	2.81333	1	0.34	1.66667	0.956667	3.96329	-1.73608	0.00652944	1
chr1	36328801	36329000	0	1	1	11	5	0	0.31	0.36	2.65	29.07	1	0	3	2	1	0.33	0	0.98	0.71	0.74	0.5	0.155	5.66667	10.6933	0.5	0.165	2	0.81	4.10525	-1.87837	0.0117607	1
chr1	36329001	36329200	0	0	0	13	4	0	0	0	3.13	23.25	0	1	1	1	1	0	0.35	0.33	0.36	0.74	0	0	5.66667	8.79333	0.5	0.175	1	0.476667	6.11068	-2.03637	0.0231449	1
chr1	36329201	36329400	0	0	0	12	3	0	0	0	2.89	17.44	0	1	1	1	1	0	0.35	0.33	0.36	0.74	0	0	5	6.77667	0.5	0.175	1	0.476667	5.76625	-2.21574	0.0363774	1
chr1	38943001	38943200	2	4	10	16	2	0.89	1.25	3.63	3.85	11.63	0	2	4	1	3	0	0.71	1.31	0.36	2.21	3	1.07	9.33333	6.37	1	0.355	2.66667	1.29333	1.78319	-1.45633	0.0392755	1
chr1	39149201	39149400	0	0	3	6	1	0	0	1.09	1.44	5.81	3	1	1	3	0	0.99	0.35	0.33	1.07	0	0	0	3.33333	2.78	2	0.67	1.33333	0.466667	4.87982	-2.59846	0.0403736	1
chr1	39149401	39149600	0	0	2	7	1	0	0	0.73	1.68	5.81	4	1	2	1	1	1.32	0.35	0.66	0.36	0.74	0	0	3.33333	2.74	2.5	0.835	1.33333	0.586667	4.85172	-2.62053	0.0474152	1
chr1	39794601	39794800	0	1	4	4	1	0	0.31	1.45	0.96	5.81	4	5	3	2	1	1.32	1.77	0.98	0.71	0.74	0.5	0.155	3	2.74	4.5	1.545	2	0.81	2.56864	-2.56576	0.0443978	1
chr1	39867601	39867800	0	1	1	8	5	0	0.31	0.36	1.92	29.07	0	2	0	0	0	0	0.71	0	0	0	0.5	0.155	4.66667	10.45	1	0.355	0	0	4.00561	-1.99707	0.0178938	1
chr1	39867801	39868000	0	1	0	4	5	0	0.31	0	0.96	29.07	2	1	2	3	0	0.66	0.35	0.66	1.07	0	0.5	0.155	3	10.01	1.5	0.505	1.66667	0.576667	3.90225	-2.25049	0.0473851	1
chr1	39904401	39904600	1	5	2	14	10	0.45	1.56	0.73	3.37	58.13	2	2	3	5	1	0.66	0.71	0.98	1.78	0.74	3	1.005	8.66667	20.7433	2	0.685	3	1.16667	2.8561	-1.00634	0.0413362	1
chr1	40671601	40671800	0	4	7	12	2	0	1.25	2.54	2.89	11.63	3	1	1	6	1	0.99	0.35	0.33	2.14	0.74	2	0.625	7	5.68667	2	0.67	2.66667	1.07	2.04324	-1.7803	0.0369804	1
chr1	40751801	40752000	0	0	5	11	0	0	0	1.82	2.65	0	2	1	3	0	0	0.66	0.35	0.98	0	0	0	0	5.33333	1.49	1.5	0.505	1	0.326667	5.33972	-2.34532	0.0496509	1
chr1	41243801	41244000	0	0	3	7	1	0	0	1.09	1.68	5.81	3	5	3	3	3	0.99	1.77	0.98	1.07	2.21	0	0	3.66667	2.86	4	1.38	3	1.42	4.9956	-2.54229	0.0285041	1
chr1	43466201	43466400	1	3	7	11	2	0.45	0.94	2.54	2.65	11.63	2	2	1	2	2	0.66	0.71	0.33	0.71	1.47	2	0.695	6.66667	5.60667	2	0.685	1.66667	0.836667	1.92319	-1.79649	0.0369495	1
chr1	43505401	43505600	1	1	7	8	1	0.45	0.31	2.54	1.92	5.81	5	2	2	6	3	1.65	0.71	0.66	2.14	2.21	1	0.38	5.33333	3.42333	3.5	1.18	3.66667	1.67	2.44567	-2.10537	0.0343435	1
chr1	46385201	46385400	0	0	0	0	10	0	0	0	0	58.13	0	0	0	0	16	0	0	0	0	11.79	0	0	3.33333	19.3767	0	0	5.33333	3.93	7.18242	-1.71606	0.0284707	1
chr1	46385401	46385600	0	0	0	0	12	0	0	0	0	69.76	0	0	0	0	18	0	0	0	0	13.26	0	0	4	23.2533	0	0	6	4.42	7.47184	-1.42783	0.0203471	1
chr1	46385601	46385800	0	0	0	0	12	0	0	0	0	69.76	0	0	0	0	18	0	0	0	0	13.26	0	0	4	23.2533	0	0	6	4.42	7.47184	-1.42783	0.0203471	1
chr1	47731601	47731800	1	2	7	10	2	0.45	0.62	2.54	2.41	11.63	3	3	1	4	2	0.99	1.06	0.33	1.43	1.47	1.5	0.535	6.33333	5.52667	3	1.025	2.33333	1.07667	2.2372	-1.86868	0.0482878	1
chr1	48807601	48807800	0	1	3	6	1	0	0.31	1.09	1.44	5.81	3	2	4	0	3	0.99	0.71	1.31	0	2.21	0.5	0.155	3.33333	2.78	2.5	0.85	2.33333	1.17333	2.64959	-2.53182	0.0412642	1
chr1	51625001	51625200	0	1	3	6	1	0	0.31	1.09	1.44	5.81	2	1	0	2	0	0.66	0.35	0	0.71	0	0.5	0.155	3.33333	2.78	1.5	0.505	0.666667	0.236667	2.64959	-2.53182	0.0412642	1
chr1	52182001	52182200	0	1	5	6	1	0	0.31	1.82	1.44	5.81	3	9	3	6	1	0.99	3.19	0.98	2.14	0.74	0.5	0.155	4	3.02333	6	2.09	3.33333	1.28667	2.92626	-2.38758	0.0193624	1
chr1	52471801	52472000	0	1	2	7	1	0	0.31	0.73	1.68	5.81	5	2	1	7	2	1.65	0.71	0.33	2.5	1.47	0.5	0.155	3.33333	2.74	3.5	1.18	3.33333	1.43333	2.62501	-2.55316	0.0473061	1
chr1	57221401	57221600	0	7	9	19	3	0	2.19	3.27	4.57	17.44	1	2	3	5	2	0.33	0.71	0.98	1.78	1.47	3.5	1.095	10.3333	8.42667	1.5	0.52	3.33333	1.41	1.88732	-1.32334	0.0479529	1
chr1	57805801	57806000	0	0	2	8	1	0	0	0.73	1.92	5.81	4	5	3	5	2	1.32	1.77	0.98	1.78	1.47	0	0	3.66667	2.82	4.5	1.545	3.33333	1.41	4.96676	-2.56369	0.049076	1
chr1	58575201	58575400	0	0	1	11	2	0	0	0.36	2.65	11.63	3	1	2	0	0	0.99	0.35	0.66	0	0	0	0	4.66667	4.88	2	0.67	0.666667	0.22	5.42862	-2.33602	0.0333914	1
chr1	59178201	59178400	1	8	18	21	2	0.45	2.5	6.54	5.05	11.63	2	0	1	2	0	0.66	0	0.33	0.71	0	4.5	1.475	13.6667	7.74	1	0.33	1	0.346667	1.82983	-1.04548	0.0276775	1
chr1	59587001	59587200	0	0	2	8	1	0	0	0.73	1.92	5.81	1	2	4	3	3	0.33	0.71	1.31	1.07	2.21	0	0	3.66667	2.82	1.5	0.52	3.33333	1.53	4.96676	-2.56369	0.0490761	1
chr1	60438601	60438800	1	6	7	13	6	0.45	1.87	2.54	3.13	34.88	2	5	1	3	3	0.66	1.77	0.33	1.07	2.21	3.5	1.16	8.66667	13.5167	3.5	1.215	2.33333	1.20333	2.06492	-1.22594	0.0450239	1
chr1	61691001	61691200	0	1	1	8	2	0	0.31	0.36	1.92	11.63	2	6	2	3	1	0.66	2.13	0.66	1.07	0.74	0.5	0.155	3.66667	4.63667	4	1.395	2	0.823333	2.96436	-2.42599	0.0499035	1
chr1	63124801	63125000	0	1	0	6	4	0	0.31	0	1.44	23.25	1	1	1	1	0	0.33	0.35	0.33	0.36	0	0.5	0.155	3.33333	8.23	1	0.34	0.666667	0.23	3.60765	-2.30212	0.0497054	1
chr1	63662201	63662400	0	1	2	6	2	0	0.31	0.73	1.44	11.63	4	3	1	1	0	1.32	1.06	0.33	0.36	0	0.5	0.155	3.33333	4.6	3.5	1.19	0.666667	0.23	2.86375	-2.45767	0.0402141	1
chr1	65125401	65125600	0	1	7	11	0	0	0.31	2.54	2.65	0	0	0	2	1	0	0	0	0.66	0.36	0	0.5	0.155	6	1.73	0	0	1	0.34	3.32086	-2.17557	0.0291836	1
chr1	65125601	65125800	0	1	7	10	0	0	0.31	2.54	2.41	0	0	0	2	0	0	0	0	0.66	0	0	0.5	0.155	5.66667	1.65	0	0	0.666667	0.22	3.25664	-2.2156	0.0376421	1
chr1	66324001	66324200	0	1	0	5	5	0	0.31	0	1.2	29.07	0	2	1	2	1	0	0.71	0.33	0.71	0.74	0.5	0.155	3.33333	10.09	1	0.355	1.33333	0.593333	3.92467	-2.1994	0.0386402	1
chr1	67114201	67114400	0	0	1	7	3	0	0	0.36	1.68	17.44	3	1	5	1	0	0.99	0.35	1.64	0.36	0	0	0	3.66667	6.49333	2	0.67	2	0.666667	5.48667	-2.39161	0.0453467	1
chr1	67114401	67114600	0	0	1	8	3	0	0	0.36	1.92	17.44	1	0	3	3	0	0.33	0	0.98	1.07	0	0	0	4	6.57333	0.5	0.165	2	0.683333	5.55425	-2.33966	0.0366353	1
chr1	69278801	69279000	0	2	6	8	1	0	0.62	2.18	1.92	5.81	2	4	0	2	0	0.66	1.42	0	0.71	0	1	0.31	5	3.30333	3	1.04	0.666667	0.236667	2.39845	-2.18038	0.0481133	1
chr1	69580201	69580400	0	8	27	16	2	0	2.5	9.81	3.85	11.63	0	0	5	0	2	0	0	1.64	0	1.47	4	1.25	15	8.43	0	0	2.33333	1.03667	2.24946	-0.929888	0.0356231	1
chr1	70922801	70923000	0	0	2	9	2	0	0	0.73	2.16	11.63	5	0	1	2	1	1.65	0	0.33	0.71	0.74	0	0	4.33333	4.84	2.5	0.825	1.33333	0.593333	5.35045	-2.36477	0.0296333	1
chr1	73224801	73225000	0	1	3	8	2	0	0.31	1.09	1.92	11.63	1	6	2	5	2	0.33	2.13	0.66	1.78	1.47	0.5	0.155	4.33333	4.88	3.5	1.23	3	1.30333	3.14187	-2.28718	0.018443	1
chr1	73473601	73473800	0	0	0	17	1	0	0	0	4.09	5.81	0	0	2	0	1	0	0	0.66	0	0.74	0	0	6	3.3	0	0	1	0.466667	5.46659	-2.26276	0.0499675	1
chr1	73473801	73474000	0	0	0	18	1	0	0	0	4.33	5.81	0	0	2	0	1	0	0	0.66	0	0.74	0	0	6.33333	3.38	0	0	1	0.466667	5.52947	-2.22064	0.049982	1
chr1	73554801	73555000	1	0	12	7	1	0.45	0	4.36	1.68	5.81	0	0	0	0	0	0	0	0	0	0	0.5	0.225	6.66667	3.95	0	0	0	0	3.62276	-1.9223	0.0264514	1
chr1	74393201	74393400	0	1	5	5	1	0	0.31	1.82	1.2	5.81	2	4	5	4	1	0.66	1.42	1.64	1.43	0.74	0.5	0.155	3.66667	2.94333	3	1.04	3.33333	1.27	2.8324	-2.43745	0.0300455	1
chr1	75199401	75199600	0	2	8	10	1	0	0.62	2.91	2.41	5.81	6	4	2	4	1	1.99	1.42	0.66	1.43	0.74	1	0.31	6.33333	3.71	5	1.705	2.33333	0.943333	2.7189	-1.99366	0.0210929	1
chr1	76459801	76460000	0	0	11	20	0	0	0	4	4.81	0	0	1	1	3	2	0	0.35	0.33	1.07	1.47	0	0	10.3333	2.93667	0.5	0.175	2	0.956667	6.23199	-1.72919	0.0067603	1
chr1	76460001	76460200	0	0	10	19	0	0	0	3.63	4.57	0	0	0	1	2	0	0	0	0.33	0.71	0	0	0	9.66667	2.73333	0	0	1	0.346667	6.1379	-1.79946	0.00825633	1
chr1	76766001	76766200	3	0	24	27	0	1.34	0	8.72	6.49	0	0	0	4	3	2	0	0	1.31	1.07	1.47	1.5	0.67	17	5.07	0	0	3	1.28333	3.15716	-1.05274	0.033003	1
chr1	76773001	76773200	0	0	6	9	2	0	0	2.18	2.16	11.63	2	2	1	2	1	0.66	0.71	0.33	0.71	0.74	0	0	5.66667	5.32333	2	0.685	1.33333	0.593333	5.71784	-2.10993	0.00578081	1
chr1	76773201	76773400	0	0	17	20	3	0	0	6.18	4.81	17.44	1	0	1	1	2	0.33	0	0.33	0.36	1.47	0	0	13.3333	9.47667	0.5	0.165	1.33333	0.72	6.90158	-1.22938	3.97529e-05	0.337753
chr1	76773401	76773600	0	0	16	16	2	0	0	5.81	3.85	11.63	0	0	0	1	2	0	0	0	0.36	1.47	0	0	11.3333	7.09667	0	0	1	0.61	6.64278	-1.44359	0.000143591	0.697388
chr1	76777601	76777800	0	0	12	8	1	0	0	4.36	1.92	5.81	0	0	1	0	1	0	0	0.33	0	0.74	0	0	7	4.03	0	0	0.666667	0.356667	5.97508	-1.94565	0.00409945	1
chr1	76777801	76778000	0	0	21	16	1	0	0	7.63	3.85	5.81	0	0	2	0	1	0	0	0.66	0	0.74	0	0	12.6667	5.76333	0	0	1	0.466667	6.74094	-1.36599	0.000311486	1
chr1	76778001	76778200	0	1	18	17	1	0	0.31	6.54	4.09	5.81	3	1	2	1	2	0.99	0.35	0.66	0.36	1.47	0.5	0.155	12	5.48	2	0.67	1.66667	0.83	4.41945	-1.41644	0.00030125	1
chr1	76976001	76976200	0	0	5	11	0	0	0	1.82	2.65	0	2	1	6	2	1	0.66	0.35	1.97	0.71	0.74	0	0	5.33333	1.49	1.5	0.505	3	1.14	5.33972	-2.34532	0.0496507	1
chr1	77643601	77643800	0	1	3	6	1	0	0.31	1.09	1.44	5.81	3	0	0	5	1	0.99	0	0	1.78	0.74	0.5	0.155	3.33333	2.78	1.5	0.495	2	0.84	2.64959	-2.53182	0.0412643	1
chr1	80422801	80423000	1	1	3	8	3	0.45	0.31	1.09	1.92	17.44	5	2	4	1	4	1.65	0.71	1.31	0.36	2.95	1	0.38	4.66667	6.81667	3.5	1.18	3	1.54	2.53609	-2.0793	0.0480657	1
chr1	82216201	82216400	0	1	0	4	8	0	0.31	0	0.96	46.5	1	0	0	2	1	0.33	0	0	0.71	0.74	0.5	0.155	4	15.82	0.5	0.165	1	0.483333	4.66654	-1.79789	0.0187768	1
chr1	82216401	82216600	0	1	0	4	8	0	0.31	0	0.96	46.5	2	0	0	3	1	0.66	0	0	1.07	0.74	0.5	0.155	4	15.82	1	0.33	1.33333	0.603333	4.66654	-1.79789	0.0187768	1
chr1	82396801	82397000	0	1	2	20	1	0	0.31	0.73	4.81	5.81	2	0	2	1	1	0.66	0	0.66	0.36	0.74	0.5	0.155	7.66667	3.78333	1	0.33	1.33333	0.586667	3.61675	-1.99039	0.01271	1
chr1	85738601	85738800	0	1	3	6	1	0	0.31	1.09	1.44	5.81	4	4	1	0	1	1.32	1.42	0.33	0	0.74	0.5	0.155	3.33333	2.78	4	1.37	0.666667	0.356667	2.64959	-2.53182	0.0412643	1
chr1	86251201	86251400	0	0	3	7	1	0	0	1.09	1.68	5.81	2	3	3	5	0	0.66	1.06	0.98	1.78	0	0	0	3.66667	2.86	2.5	0.86	2.66667	0.92	4.9956	-2.54229	0.0285042	1
chr1	86281401	86281600	3	2	15	18	1	1.34	0.62	5.45	4.33	5.81	1	2	1	2	0	0.33	0.71	0.33	0.71	0	2.5	0.98	11.3333	5.19667	1.5	0.52	1	0.346667	2.19301	-1.34967	0.0362792	1
chr1	86625601	86625800	1	1	4	16	1	0.45	0.31	1.45	3.85	5.81	1	2	2	5	3	0.33	0.71	0.66	1.78	2.21	1	0.38	7	3.70333	1.5	0.52	3.33333	1.55	2.68615	-1.9706	0.0263034	1
chr1	86625801	86626000	1	1	4	16	1	0.45	0.31	1.45	3.85	5.81	2	1	4	3	2	0.66	0.35	1.31	1.07	1.47	1	0.38	7	3.70333	1.5	0.505	3	1.28333	2.68615	-1.9706	0.0263035	1
chr1	86908801	86909000	0	8	24	22	2	0	2.5	8.72	5.29	11.63	0	1	7	1	1	0	0.35	2.29	0.36	0.74	4	1.25	16	8.54667	0.5	0.175	3	1.13	2.26908	-0.908414	0.0243349	1
chr1	86909001	86909200	0	11	40	36	2	0	3.44	14.53	8.66	11.63	0	2	5	3	1	0	0.71	1.64	1.07	0.74	5.5	1.72	26	11.6067	1	0.355	3	1.15	2.46378	-0.375671	0.0198504	1
chr1	86909201	86909400	1	9	35	35	2	0.45	2.81	12.72	8.42	11.63	0	1	3	2	1	0	0.35	0.98	0.71	0.74	5	1.63	24	10.9233	0.5	0.175	2	0.81	2.42922	-0.476354	0.0149518	1
chr1	86941001	86941200	0	1	4	13	1	0	0.31	1.45	3.13	5.81	0	2	2	2	0	0	0.71	0.66	0.71	0	0.5	0.155	6	3.46333	1	0.355	1.33333	0.456667	3.38427	-2.1428	0.00914342	1
chr1	86941201	86941400	0	1	3	12	1	0	0.31	1.09	2.89	5.81	0	2	2	3	0	0	0.71	0.66	1.07	0	0.5	0.155	5.33333	3.26333	1	0.355	1.66667	0.576667	3.21868	-2.24272	0.0140629	1
chr1	87123601	87123800	0	6	14	14	1	0	1.87	5.09	3.37	5.81	0	2	5	1	0	0	0.71	1.64	0.36	0	3	0.935	9.66667	4.75667	1	0.355	2	0.666667	1.90153	-1.48165	0.0447384	1
chr1	87130401	87130600	1	9	10	16	9	0.45	2.81	3.63	3.85	52.32	0	1	2	0	1	0	0.35	0.66	0	0.74	5	1.63	11.6667	19.9333	0.5	0.175	1	0.466667	2.25249	-0.746671	0.0388588	1
chr1	87140601	87140800	1	8	35	26	3	0.45	2.5	12.72	6.25	17.44	0	4	2	1	1	0	1.42	0.66	0.36	0.74	4.5	1.475	21.3333	12.1367	2	0.71	1.33333	0.586667	2.52855	-0.530343	0.00821007	1
chr1	87140801	87141000	0	6	32	24	3	0	1.87	11.63	5.77	17.44	2	5	1	4	2	0.66	1.77	0.33	1.43	1.47	3	0.935	19.6667	11.6133	3.5	1.215	2.33333	1.07667	3.00707	-0.667549	0.00265188	1
chr1	87141001	87141200	0	1	9	6	2	0	0.31	3.27	1.44	11.63	3	1	2	6	2	0.99	0.35	0.66	2.14	1.47	0.5	0.155	5.66667	5.44667	2	0.67	3.33333	1.42333	3.59525	-2.01053	0.00623883	1
chr1	87917401	87917600	0	1	2	7	1	0	0.31	0.73	1.68	5.81	1	2	0	4	1	0.33	0.71	0	1.43	0.74	0.5	0.155	3.33333	2.74	1.5	0.52	1.66667	0.723333	2.62501	-2.55316	0.0473062	1
chr1	87958001	87958200	2	8	14	28	2	0.89	2.5	5.09	6.73	11.63	3	3	4	4	3	0.99	1.06	1.31	1.43	2.21	5	1.695	14.6667	7.81667	3	1.025	3.66667	1.65	1.67939	-1.00013	0.0342284	1
chr1	90432001	90432200	0	0	3	8	1	0	0	1.09	1.92	5.81	1	2	3	4	2	0.33	0.71	0.98	1.43	1.47	0	0	4	2.94	1.5	0.52	3	1.29333	5.10127	-2.48866	0.029066	1
chr1	90555601	90555800	0	3	5	12	7	0	0.94	1.82	2.89	40.69	3	0	1	1	0	0.99	0	0.33	0.36	0	1.5	0.47	8	15.1333	1.5	0.495	0.666667	0.23	3.34223	-1.3516	0.0172228	1
chr1	90951801	90952000	1	0	7	11	1	0.45	0	2.54	2.65	5.81	4	3	3	6	1	1.32	1.06	0.98	2.14	0.74	0.5	0.225	6.33333	3.66667	3.5	1.19	3.33333	1.28667	3.46439	-2.03747	0.0254296	1
chr1	91361601	91361800	1	2	4	15	2	0.45	0.62	1.45	3.61	11.63	3	1	3	5	1	0.99	0.35	0.98	1.78	0.74	1.5	0.535	7	5.56333	2	0.67	3	1.16667	2.29248	-1.84839	0.0472405	1
chr1	92070001	92070200	0	1	2	6	2	0	0.31	0.73	1.44	11.63	0	3	3	4	5	0	1.06	0.98	1.43	3.68	0.5	0.155	3.33333	4.6	1.5	0.53	4	2.03	2.86375	-2.45767	0.0402141	1
chr1	92908601	92908800	0	2	5	9	2	0	0.62	1.82	2.16	11.63	1	2	3	5	0	0.33	0.71	0.98	1.78	0	1	0.31	5.33333	5.20333	1.5	0.52	2.66667	0.92	2.58682	-2.07062	0.0368791	1
chr1	93107201	93107400	0	0	12	0	1	0	0	4.36	0	5.81	0	0	3	2	0	0	0	0.98	0.71	0	0	0	4.33333	3.39	0	0	1.66667	0.563333	5.55629	-2.26097	0.0462957	1
chr1	93107401	93107600	0	0	13	0	1	0	0	4.72	0	5.81	0	0	1	0	0	0	0	0.33	0	0	0	0	4.66667	3.51	0	0	0.333333	0.11	5.64936	-2.19808	0.039881	1
chr1	93111401	93111600	0	0	20	0	1	0	0	7.27	0	5.81	0	0	1	0	0	0	0	0.33	0	0	0	0	7	4.36	0	0	0.333333	0.11	6.15919	-1.82353	0.0179701	1
chr1	93111601	93111800	0	0	15	0	1	0	0	5.45	0	5.81	2	1	3	0	1	0.66	0.35	0.98	0	0.74	0	0	5.33333	3.75333	1.5	0.505	1.33333	0.573333	5.81701	-2.08027	0.0343086	1
chr1	93237601	93237800	1	5	19	35	0	0.45	1.56	6.9	8.42	0	2	3	1	2	2	0.66	1.06	0.33	0.71	1.47	3	1.005	18	5.10667	2.5	0.86	1.66667	0.836667	2.47348	-1.00523	0.0459469	1
chr1	93268001	93268200	2	6	25	13	2	0.89	1.87	9.08	3.13	11.63	0	3	11	4	0	0	1.06	3.61	1.43	0	4	1.38	13.3333	7.94667	1.5	0.53	5	1.68	2.01496	-1.01025	0.0307632	1
chr1	93753201	93753400	1	2	5	16	1	0.45	0.62	1.82	3.85	5.81	0	2	4	1	3	0	0.71	1.31	0.36	2.21	1.5	0.535	7.33333	3.82667	1	0.355	2.66667	1.29333	2.26333	-1.88135	0.048719	1
chr1	94242001	94242200	0	0	19	2	0	0	0	6.9	0.48	0	0	0	0	0	3	0	0	0	0	2.21	0	0	7	2.46	0	0	1	0.736667	5.94507	-1.91895	0.0406326	1
chr1	94260601	94260800	0	0	20	2	1	0	0	7.27	0.48	5.81	0	0	0	0	1	0	0	0	0	0.74	0	0	7.66667	4.52	0	0	0.333333	0.246667	6.23533	-1.76132	0.0116528	1
chr1	95239201	95239400	0	0	22	0	2	0	0	7.99	0	11.63	0	1	1	0	1	0	0.35	0.33	0	0.74	0	0	8	6.54	0.5	0.175	0.666667	0.356667	6.46876	-1.62534	0.00884978	1
chr1	95239401	95239600	0	0	19	0	2	0	0	6.9	0	11.63	7	2	3	0	3	2.32	0.71	0.98	0	2.21	0	0	7	6.17667	4.5	1.515	2	1.06333	6.31067	-1.75693	0.0123455	1
chr1	95473601	95473800	0	0	4	8	1	0	0	1.45	1.92	5.81	2	0	3	0	2	0.66	0	0.98	0	1.47	0	0	4.33333	3.06	1	0.33	1.66667	0.816667	5.2245	-2.41725	0.017815	1
chr1	95473801	95474000	0	0	4	8	1	0	0	1.45	1.92	5.81	2	0	1	0	2	0.66	0	0.33	0	1.47	0	0	4.33333	3.06	1	0.33	1	0.6	5.2245	-2.41725	0.017815	1
chr1	95695201	95695400	0	0	28	0	1	0	0	10.17	0	5.81	0	0	4	0	0	0	0	1.31	0	0	0	0	9.66667	5.32667	0	0	1.33333	0.436667	6.56725	-1.4926	0.00979458	1
chr1	95695401	95695600	0	0	42	0	1	0	0	15.26	0	5.81	0	0	2	0	0	0	0	0.66	0	0	0	0	14.3333	7.02333	0	0	0.666667	0.22	7.06695	-1.05694	0.0051361	1
chr1	95695601	95695800	0	0	23	0	0	0	0	8.36	0	0	0	0	1	0	0	0	0	0.33	0	0	0	0	7.66667	2.78667	0	0	0.333333	0.11	6.10118	-1.79702	0.0388993	1
chr1	95783401	95783600	0	0	22	0	0	0	0	7.99	0	0	0	0	1	0	0	0	0	0.33	0	0	0	0	7.33333	2.66333	0	0	0.333333	0.11	6.04113	-1.8422	0.0433951	1
chr1	95803601	95803800	4	1	50	4	1	1.79	0.31	18.17	0.96	5.81	2	1	4	0	0	0.66	0.35	1.31	0	0	2.5	1.05	18.3333	8.31333	1.5	0.505	1.33333	0.436667	2.87723	-0.68357	0.0448351	1
chr1	95803801	95804000	0	0	42	0	2	0	0	15.26	0	11.63	0	0	3	0	0	0	0	0.98	0	0	0	0	14.6667	8.96333	0	0	1	0.326667	7.19856	-0.977197	0.00326924	1
chr1	95804001	95804200	0	0	50	0	2	0	0	18.17	0	11.63	0	0	7	0	0	0	0	2.29	0	0	0	0	17.3333	9.93333	0	0	2.33333	0.763333	7.40227	-0.786472	0.00272453	1
chr1	95804201	95804400	0	0	42	0	1	0	0	15.26	0	5.81	0	0	6	0	0	0	0	1.97	0	0	0	0	14.3333	7.02333	0	0	2	0.656667	7.06695	-1.05694	0.0051361	1
chr1	95805001	95805200	0	0	25	0	0	0	0	9.08	0	0	0	0	7	0	0	0	0	2.29	0	0	0	0	8.33333	3.02667	0	0	2.33333	0.763333	6.21375	-1.71085	0.0347912	1
chr1	95805201	95805400	0	0	20	0	1	0	0	7.27	0	5.81	0	0	4	0	0	0	0	1.31	0	0	0	0	7	4.36	0	0	1.33333	0.436667	6.15919	-1.82353	0.0179701	1
chr1	95805401	95805600	0	0	25	0	1	0	0	9.08	0	5.81	0	0	2	0	0	0	0	0.66	0	0	0	0	8.66667	4.96333	0	0	0.666667	0.22	6.42901	-1.60747	0.0117	1
chr1	95805601	95805800	0	0	21	0	1	0	0	7.63	0	5.81	0	0	0	0	0	0	0	0	0	0	0	0	7.33333	4.48	0	0	0	0	6.21788	-1.77749	0.0178696	1
chr1	95828201	95828400	0	0	19	0	1	0	0	6.9	0	5.81	2	0	2	0	0	0.66	0	0.66	0	0	0	0	6.66667	4.23667	1	0.33	0.666667	0.22	6.09769	-1.87117	0.0202825	1
chr1	95828401	95828600	0	0	33	0	1	0	0	11.99	0	5.81	0	0	3	0	0	0	0	0.98	0	0	0	0	11.3333	5.93333	0	0	1	0.326667	6.76881	-1.32046	0.00731107	1
chr1	95828601	95828800	0	0	40	0	2	0	0	14.53	0	11.63	0	0	1	0	0	0	0	0.33	0	0	0	0	14	8.72	0	0	0.333333	0.11	7.14205	-1.02949	0.00331343	1
chr1	95828801	95829000	0	0	24	0	1	0	0	8.72	0	5.81	3	0	3	2	0	0.99	0	0.98	0.71	0	0	0	8.33333	4.84333	1.5	0.495	1.66667	0.563333	6.37939	-1.64802	0.0129144	1
chr1	95832001	95832200	0	0	25	0	2	0	0	9.08	0	11.63	0	0	4	0	1	0	0	1.31	0	0.74	0	0	9	6.90333	0	0	1.66667	0.683333	6.60923	-1.50558	0.00729226	1
chr1	95832201	95832400	0	0	25	0	2	0	0	9.08	0	11.63	1	1	5	0	1	0.33	0.35	1.64	0	0.74	0	0	9	6.90333	1	0.34	2	0.793333	6.60923	-1.50558	0.00729226	1
chr1	95882201	95882400	0	0	23	0	0	0	0	8.36	0	0	0	3	3	1	1	0	1.06	0.98	0.36	0.74	0	0	7.66667	2.78667	1.5	0.53	1.66667	0.693333	6.10118	-1.79702	0.0388993	1
chr1	95894801	95895000	0	1	27	0	0	0	0.31	9.81	0	0	0	0	2	0	0	0	0	0.66	0	0	0.5	0.155	9	3.27	0	0	0.666667	0.22	4.13861	-1.59747	0.0274867	1
chr1	95895001	95895200	0	0	35	0	0	0	0	12.72	0	0	0	0	1	0	1	0	0	0.33	0	0.74	0	0	11.6667	4.24	0	0	0.666667	0.356667	6.66696	-1.34579	0.0180289	1
chr1	95895601	95895800	0	1	39	0	0	0	0.31	14.17	0	0	0	0	6	0	0	0	0	1.97	0	0	0.5	0.155	13	4.72333	0	0	2	0.656667	4.63373	-1.19931	0.0145882	1
chr1	95895801	95896000	0	2	63	0	1	0	0.62	22.89	0	5.81	0	0	8	0	0	0	0	2.62	0	0	1	0.31	21.3333	9.56667	0	0	2.66667	0.873333	4.59443	-0.559386	0.0117126	1
chr1	95896601	95896800	0	2	24	0	1	0	0.62	8.72	0	5.81	0	0	3	0	0	0	0	0.98	0	0	1	0.31	8.33333	4.84333	0	0	1	0.326667	3.38509	-1.58155	0.0408244	1
chr1	95896801	95897000	0	0	43	0	2	0	0	15.62	0	11.63	0	0	1	0	0	0	0	0.33	0	0	0	0	15	9.08333	0	0	0.333333	0.11	7.2259	-0.951803	0.00315049	1
chr1	95897001	95897200	0	0	31	0	3	0	0	11.26	0	17.44	0	0	0	0	0	0	0	0	0	0	0	0	11.3333	9.56667	0	0	0	0	6.99706	-1.20322	0.00338578	1
chr1	95913201	95913400	0	0	21	2	0	0	0	7.63	0.48	0	0	4	4	3	0	0	1.42	1.31	1.07	0	0	0	7.66667	2.70333	2	0.71	2.33333	0.793333	6.07117	-1.82554	0.0317776	1
chr1	95913401	95913600	0	0	22	2	0	0	0	7.99	0.48	0	0	2	5	2	1	0	0.71	1.64	0.71	0.74	0	0	8	2.82333	1	0.355	2.66667	1.03	6.13005	-1.78107	0.0283433	1
chr1	96435601	96435800	0	0	15	1	1	0	0	5.45	0.24	5.81	0	1	1	0	1	0	0.35	0.33	0	0.74	0	0	5.66667	3.83333	0.5	0.175	0.666667	0.356667	5.86536	-2.0417	0.0267886	1
chr1	96455201	96455400	0	0	39	0	1	0	0	14.17	0	5.81	0	0	4	0	0	0	0	1.31	0	0	0	0	13.3333	6.66	0	0	1.33333	0.436667	6.97505	-1.1392	0.00553885	1
chr1	96455401	96455600	0	0	31	0	0	0	0	11.26	0	0	0	0	3	0	0	0	0	0.98	0	0	0	0	10.3333	3.75333	0	0	1	0.326667	6.50369	-1.48046	0.0222677	1
chr1	96533801	96534000	0	0	28	0	0	0	0	10.17	0	0	0	0	4	0	0	0	0	1.31	0	0	0	0	9.33333	3.39	0	0	1.33333	0.436667	6.36655	-1.59087	0.0286464	1
chr1	97779001	97779200	0	0	26	0	0	0	0	9.45	0	0	0	0	1	0	0	0	0	0.33	0	0	0	0	8.66667	3.15	0	0	0.333333	0.11	6.26664	-1.66969	0.0315575	1
chr1	97779201	97779400	0	0	29	0	0	0	0	10.54	0	0	0	0	1	0	0	0	0	0.33	0	0	0	0	9.66667	3.51333	0	0	0.333333	0.11	6.41385	-1.55308	0.0262286	1
chr1	97779401	97779600	0	0	22	0	0	0	0	7.99	0	0	0	0	2	0	0	0	0	0.66	0	0	0	0	7.33333	2.66333	0	0	0.666667	0.22	6.04113	-1.8422	0.0433951	1
chr1	97779601	97779800	0	0	22	0	0	0	0	7.99	0	0	0	0	2	0	0	0	0	0.66	0	0	0	0	7.33333	2.66333	0	0	0.666667	0.22	6.04113	-1.8422	0.043395	1
chr1	97780001	97780200	0	0	34	0	0	0	0	12.35	0	0	0	0	6	0	1	0	0	1.97	0	0.74	0	0	11.3333	4.11667	0	0	2.33333	0.903333	6.62797	-1.37824	0.0192876	1
chr1	97780201	97780400	0	1	38	0	0	0	0.31	13.81	0	0	0	0	5	0	1	0	0	1.64	0	0.74	0.5	0.155	12.6667	4.60333	0	0	2	0.793333	4.59868	-1.22843	0.0154547	1
chr1	97975001	97975200	4	4	20	29	3	1.79	1.25	7.27	6.98	17.44	1	4	6	5	2	0.33	1.42	1.97	1.78	1.47	4	1.52	17.3333	10.5633	2.5	0.875	4.33333	1.74	2.212	-0.787163	0.0137558	1
chr1	98069001	98069200	0	1	5	12	0	0	0.31	1.82	2.89	0	5	3	4	2	3	1.65	1.06	1.31	0.71	2.21	0.5	0.155	5.66667	1.57	4	1.355	3	1.41	3.19493	-2.25038	0.0385807	1
chr1	98946601	98946800	0	0	27	0	1	0	0	9.81	0	5.81	0	2	3	1	1	0	0.71	0.98	0.36	0.74	0	0	9.33333	5.20667	1	0.355	1.66667	0.693333	6.5228	-1.52982	0.0106983	1
chr1	98946801	98947000	0	0	42	0	2	0	0	15.26	0	11.63	0	0	1	0	0	0	0	0.33	0	0	0	0	14.6667	8.96333	0	0	0.333333	0.11	7.19856	-0.977197	0.00326923	1
chr1	98947001	98947200	0	0	28	0	2	0	0	10.17	0	11.63	0	0	1	0	0	0	0	0.33	0	0	0	0	10	7.26667	0	0	0.333333	0.11	6.73556	-1.39572	0.00567521	1
chr1	99129401	99129600	0	0	30	0	0	0	0	10.9	0	0	0	0	3	0	0	0	0	0.98	0	0	0	0	10	3.63333	0	0	1	0.326667	6.45952	-1.51629	0.0241215	1
chr1	99129601	99129800	0	0	38	0	0	0	0	13.81	0	0	0	0	3	0	0	0	0	0.98	0	0	0	0	12.6667	4.60333	0	0	1	0.326667	6.77755	-1.25277	0.0160052	1
chr1	99129801	99130000	0	0	48	0	0	0	0	17.44	0	0	0	0	1	0	0	0	0	0.33	0	0	0	0	16	5.81333	0	0	0.333333	0.11	7.09181	-0.981531	0.0111018	1
chr1	99130001	99130200	0	0	36	0	0	0	0	13.08	0	0	0	0	2	0	0	0	0	0.66	0	0	0	0	12	4.36	0	0	0.666667	0.22	6.70485	-1.31408	0.0169039	1
chr1	99130601	99130800	0	0	9	0	2	0	0	3.27	0	11.63	0	0	1	0	0	0	0	0.33	0	0	0	0	3.66667	4.96667	0	0	0.333333	0.11	5.56387	-2.32128	0.0451625	1
chr1	99130801	99131000	0	0	23	0	3	0	0	8.36	0	17.44	0	0	1	0	0	0	0	0.33	0	0	0	0	8.66667	8.6	0	0	0.333333	0.11	6.69286	-1.48032	0.00565018	1
chr1	99131001	99131200	0	0	32	0	3	0	0	11.63	0	17.44	0	0	0	0	1	0	0	0	0	0.74	0	0	11.6667	9.69	0	0	0.333333	0.246667	7.03031	-1.17239	0.00319728	1
chr1	99131201	99131400	0	0	20	0	2	0	0	7.27	0	11.63	0	0	0	0	1	0	0	0	0	0.74	0	0	7.33333	6.3	0	0	0.333333	0.246667	6.36556	-1.71161	0.0109729	1
chr1	99132001	99132200	0	0	14	0	1	0	0	5.09	0	5.81	0	0	2	0	0	0	0	0.66	0	0	0	0	5	3.63333	0	0	0.666667	0.22	5.73601	-2.13792	0.0397447	1
chr1	99183001	99183200	0	0	25	0	1	0	0	9.08	0	5.81	0	0	4	0	0	0	0	1.31	0	0	0	0	8.66667	4.96333	0	0	1.33333	0.436667	6.42901	-1.60747	0.0117001	1
chr1	99183201	99183400	0	0	25	0	1	0	0	9.08	0	5.81	0	0	1	0	0	0	0	0.33	0	0	0	0	8.66667	4.96333	0	0	0.333333	0.11	6.42901	-1.60747	0.0117001	1
chr1	99203001	99203200	0	0	19	0	1	0	0	6.9	0	5.81	0	0	5	0	0	0	0	1.64	0	0	0	0	6.66667	4.23667	0	0	1.66667	0.546667	6.09769	-1.87117	0.0202825	1
chr1	99203201	99203400	0	0	19	0	1	0	0	6.9	0	5.81	0	0	5	0	0	0	0	1.64	0	0	0	0	6.66667	4.23667	0	0	1.66667	0.546667	6.09769	-1.87117	0.0202826	1
chr1	99635001	99635200	0	0	35	0	0	0	0	12.72	0	0	0	0	5	0	0	0	0	1.64	0	0	0	0	11.6667	4.24	0	0	1.66667	0.546667	6.66696	-1.34579	0.0180288	1
chr1	99635201	99635400	0	1	52	0	0	0	0.31	18.89	0	0	0	0	5	0	0	0	0	1.64	0	0	0.5	0.155	17.3333	6.29667	0	0	1.66667	0.546667	5.02318	-0.867928	0.00983844	1
chr1	99635401	99635600	0	1	34	1	0	0	0.31	12.35	0.24	0	0	0	4	0	0	0	0	1.31	0	0	0.5	0.155	11.6667	4.19667	0	0	1.33333	0.436667	4.47397	-1.33037	0.0162034	1
chr1	99790801	99791000	3	3	46	18	3	1.34	0.94	16.71	4.33	17.44	0	1	2	0	0	0	0.35	0.66	0	0	3	1.14	22.3333	12.8267	0.5	0.175	0.666667	0.22	3.06932	-0.453528	0.00494401	1
chr1	99791001	99791200	1	1	25	7	3	0.45	0.31	9.08	1.68	17.44	0	0	1	0	1	0	0	0.33	0	0.74	1	0.38	11.6667	9.4	0	0	0.666667	0.356667	3.79968	-1.18465	0.00228894	1
chr1	99823801	99824000	0	0	18	1	1	0	0	6.54	0.24	5.81	0	0	0	0	1	0	0	0	0	0.74	0	0	6.66667	4.19667	0	0	0.333333	0.246667	6.0746	-1.88652	0.0206263	1
chr1	100161201	100161400	1	3	7	10	2	0.45	0.94	2.54	2.41	11.63	1	4	2	1	0	0.33	1.42	0.66	0.36	0	2	0.695	6.33333	5.52667	2.5	0.875	1	0.34	1.8688	-1.82845	0.0482107	1
chr1	101531401	101531600	1	1	5	12	1	0.45	0.31	1.82	2.89	5.81	1	1	2	3	1	0.33	0.35	0.66	1.07	0.74	1	0.38	6	3.50667	1	0.34	2	0.823333	2.53588	-2.06243	0.0340857	1
chr1	101531601	101531800	1	1	5	12	1	0.45	0.31	1.82	2.89	5.81	0	1	3	2	1	0	0.35	0.98	0.71	0.74	1	0.38	6	3.50667	0.5	0.175	2	0.81	2.53588	-2.06243	0.0340857	1
chr1	105512201	105512400	0	1	2	7	1	0	0.31	0.73	1.68	5.81	5	2	1	5	2	1.65	0.71	0.33	1.78	1.47	0.5	0.155	3.33333	2.74	3.5	1.18	2.66667	1.19333	2.62501	-2.55316	0.0473063	1
chr1	105595401	105595600	0	1	0	13	2	0	0.31	0	3.13	11.63	4	1	1	5	1	1.32	0.35	0.33	1.78	0.74	0.5	0.155	5	4.92	2.5	0.835	2.33333	0.95	3.30362	-2.25327	0.0478146	1
chr1	106169801	106170000	0	4	5	17	2	0	1.25	1.82	4.09	11.63	5	5	5	5	1	1.65	1.77	1.64	1.78	0.74	2	0.625	8	5.84667	5	1.71	3.66667	1.38667	2.15941	-1.71848	0.0353044	1
chr1	106170001	106170200	1	3	5	14	2	0.45	0.94	1.82	3.37	11.63	3	5	7	3	1	0.99	1.77	2.29	1.07	0.74	2	0.695	7	5.60667	4	1.38	3.66667	1.36667	1.94125	-1.79449	0.0410027	1
chr1	106289401	106289600	1	1	6	15	1	0.45	0.31	2.18	3.61	5.81	4	5	2	5	2	1.32	1.77	0.66	1.78	1.47	1	0.38	7.33333	3.86667	4.5	1.545	3	1.30333	2.79543	-1.90618	0.0152054	1
chr1	106565201	106565400	1	6	5	19	5	0.45	1.87	1.82	4.57	29.07	4	2	2	2	2	1.32	0.71	0.66	0.71	1.47	3.5	1.16	9.66667	11.82	3	1.015	2	0.946667	1.9779	-1.25653	0.0435946	1
chr1	107943601	107943800	1	3	7	13	3	0.45	0.94	2.54	3.13	17.44	0	4	1	2	1	0	1.42	0.33	0.71	0.74	2	0.695	7.66667	7.70333	2	0.71	1.33333	0.593333	2.19751	-1.62671	0.0198932	1
chr1	109484601	109484800	4	1	20	17	4	1.79	0.31	7.27	4.09	23.25	1	0	4	1	6	0.33	0	1.31	0.36	4.42	2.5	1.05	13.6667	11.5367	0.5	0.165	3.66667	2.03	2.64449	-0.95611	0.0104735	1
chr1	109501801	109502000	3	0	12	15	1	1.34	0	4.36	3.61	5.81	3	1	2	3	1	0.99	0.35	0.66	1.07	0.74	1.5	0.67	9.33333	4.59333	2	0.67	2	0.823333	2.56379	-1.58422	0.0432874	1
chr1	110612801	110613000	0	0	11	8	0	0	0	4	1.92	0	0	0	0	0	0	0	0	0	0	0	0	0	6.33333	1.97333	0	0	0	0	5.68774	-2.11671	0.0300632	1
chr1	110613001	110613200	0	0	17	12	1	0	0	6.18	2.89	5.81	0	0	0	1	0	0	0	0	0.36	0	0	0	10	4.96	0	0	0.333333	0.12	6.43999	-1.60451	0.000987544	1
chr1	110613201	110613400	0	0	27	24	2	0	0	9.81	5.77	11.63	0	0	2	1	0	0	0	0.66	0.36	0	0	0	17.6667	9.07	0	0	1	0.34	7.2259	-0.962061	3.34571e-05	0.30506
chr1	110613401	110613600	0	0	21	20	2	0	0	7.63	4.81	11.63	1	1	4	2	0	0.33	0.35	1.31	0.71	0	0	0	14.3333	8.02333	1	0.34	2	0.673333	6.95269	-1.19557	5.59449e-05	0.398798
chr1	110613601	110613800	0	0	6	5	1	0	0	2.18	1.2	5.81	2	1	3	1	1	0.66	0.35	0.98	0.36	0.74	0	0	4	3.06333	1.5	0.505	1.66667	0.693333	5.19934	-2.42704	0.0228513	1
chr1	110708201	110708400	1	1	10	22	1	0.45	0.31	3.63	5.29	5.81	2	1	7	1	3	0.66	0.35	2.29	0.36	2.21	1	0.38	11	4.91	1.5	0.505	3.66667	1.62	3.33865	-1.53962	0.00265842	1
chr1	110708401	110708600	0	1	9	17	1	0	0.31	3.27	4.09	5.81	4	1	4	4	3	1.32	0.35	1.31	1.43	2.21	0.5	0.155	9	4.39	2.5	0.835	3.66667	1.65	3.96352	-1.76017	0.000884888	1
chr1	110813001	110813200	0	0	10	22	0	0	0	3.63	5.29	0	0	0	0	1	0	0	0	0	0.36	0	0	0	10.6667	2.97333	0	0	0.333333	0.12	6.24732	-1.71477	0.00580905	1
chr1	110817201	110817400	0	2	4	16	1	0	0.62	1.45	3.85	5.81	2	0	3	4	0	0.66	0	0.98	1.43	0	1	0.31	7	3.70333	1	0.33	2.33333	0.803333	2.74727	-1.98644	0.0290579	1
chr1	110937401	110937600	0	0	30	29	0	0	0	10.9	6.98	0	1	1	4	5	1	0.33	0.35	1.31	1.78	0.74	0	0	19.6667	5.96	1	0.34	3.33333	1.27667	7.15731	-0.960972	0.000825087	1
chr1	110937601	110937800	0	0	35	31	0	0	0	12.72	7.46	0	0	0	1	2	0	0	0	0.33	0.71	0	0	0	22	6.72667	0	0	1	0.346667	7.31393	-0.818947	0.000665994	1
chr1	110937801	110938000	0	0	20	15	0	0	0	7.27	3.61	0	0	0	0	0	0	0	0	0	0	0	0	0	11.6667	3.62667	0	0	0	0	6.50332	-1.51492	0.00393699	1
chr1	110942001	110942200	0	0	12	12	2	0	0	4.36	2.89	11.63	0	0	0	0	0	0	0	0	0	0	0	0	8.66667	6.29333	0	0	0	0	6.29534	-1.70601	0.000681986	1
chr1	110942201	110942400	0	0	23	27	2	0	0	8.36	6.49	11.63	0	0	1	0	0	0	0	0.33	0	0	0	0	17.3333	8.82667	0	0	0.333333	0.11	7.16948	-1.01394	2.13068e-05	0.22691
chr1	110942401	110942600	1	1	20	24	2	0.45	0.31	7.27	5.77	11.63	1	0	2	1	1	0.33	0	0.66	0.36	0.74	1	0.38	15.3333	8.22333	0.5	0.165	1.33333	0.586667	3.90678	-1.09245	0.000206589	0.878247
chr1	110999601	110999800	4	0	27	39	0	1.79	0	9.81	9.38	0	0	0	3	5	2	0	0	0.98	1.78	1.47	2	0.895	22	6.39667	0	0	3.33333	1.41	3.02408	-0.777994	0.0376355	1
chr1	111029001	111029200	1	1	5	10	1	0.45	0.31	1.82	2.41	5.81	2	5	2	4	2	0.66	1.77	0.66	1.43	1.47	1	0.38	5.33333	3.34667	3.5	1.215	2.66667	1.18667	2.39625	-2.13976	0.043448	1
chr1	111186201	111186400	4	2	42	32	0	1.79	0.62	15.26	7.7	0	0	0	6	4	0	0	0	1.97	1.43	0	3	1.205	24.6667	7.65333	0	0	3.33333	1.13333	2.80565	-0.545508	0.0386303	1
chr1	111186401	111186600	2	1	24	16	0	0.89	0.31	8.72	3.85	0	0	0	4	2	0	0	0	1.31	0.71	0	1.5	0.6	13.3333	4.19	0	0	2	0.673333	3.00423	-1.26077	0.0283335	1
chr1	112865201	112865400	0	1	10	10	0	0	0.31	3.63	2.41	0	0	0	2	0	0	0	0	0.66	0	0	0.5	0.155	6.66667	2.01333	0	0	0.666667	0.22	3.51355	-2.05114	0.0253881	1
chr1	113628001	113628200	0	0	11	14	0	0	0	4	3.37	0	0	0	4	0	0	0	0	1.31	0	0	0	0	8.33333	2.45667	0	0	1.33333	0.436667	5.99282	-1.90761	0.0128212	1
chr1	113679801	113680000	0	0	14	5	0	0	0	5.09	1.2	0	0	0	0	2	0	0	0	0	0.71	0	0	0	6.33333	2.09667	0	0	0.666667	0.236667	5.74968	-2.06742	0.0346259	1
chr1	113680001	113680200	0	0	15	8	0	0	0	5.45	1.92	0	0	0	1	1	0	0	0	0.33	0.36	0	0	0	7.66667	2.45667	0	0	0.666667	0.23	5.97461	-1.91319	0.0189238	1
chr1	113682001	113682200	0	0	13	10	0	0	0	4.72	2.41	0	0	0	1	0	0	0	0	0.33	0	0	0	0	7.66667	2.37667	0	0	0.333333	0.11	5.93848	-1.94311	0.015665	1
chr1	113682201	113682400	0	0	17	18	0	0	0	6.18	4.33	0	0	0	1	0	0	0	0	0.33	0	0	0	0	11.6667	3.50333	0	0	0.333333	0.11	6.46282	-1.55042	0.0037573	1
chr1	113682401	113682600	0	0	24	19	0	0	0	8.72	4.57	0	0	0	1	1	0	0	0	0.33	0.36	0	0	0	14.3333	4.43	0	0	0.666667	0.23	6.76954	-1.29673	0.00199878	1
chr1	113682601	113682800	0	0	13	9	0	0	0	4.72	2.16	0	0	0	0	1	0	0	0	0	0.36	0	0	0	7.33333	2.29333	0	0	0.333333	0.12	5.88954	-1.97675	0.0201169	1
chr1	114036001	114036200	0	0	8	1	2	0	0	2.91	0.24	11.63	0	0	0	0	2	0	0	0	0	1.47	0	0	3.66667	4.92667	0	0	0.666667	0.49	5.50983	-2.34183	0.0396621	1
chr1	114112601	114112800	0	1	9	6	0	0	0.31	3.27	1.44	0	0	0	1	1	0	0	0	0.33	0.36	0	0.5	0.155	5	1.57	0	0	0.666667	0.23	3.17435	-2.26377	0.0468762	1
chr1	114112801	114113000	0	1	14	12	0	0	0.31	5.09	2.89	0	0	0	1	2	0	0	0	0.33	0.71	0	0.5	0.155	8.66667	2.66	0	0	1	0.346667	3.88185	-1.79667	0.00952551	1
chr1	114113001	114113200	0	0	12	11	0	0	0	4.36	2.65	0	0	0	1	2	0	0	0	0.33	0.71	0	0	0	7.66667	2.33667	0	0	1	0.346667	5.91945	-1.9582	0.014506	1
chr1	114113801	114114000	0	0	11	8	0	0	0	4	1.92	0	0	0	2	0	0	0	0	0.66	0	0	0	0	6.33333	1.97333	0	0	0.666667	0.22	5.68774	-2.11671	0.0300631	1
chr1	114114001	114114200	0	0	12	11	0	0	0	4.36	2.65	0	0	0	1	0	0	0	0	0.33	0	0	0	0	7.66667	2.33667	0	0	0.333333	0.11	5.91945	-1.9582	0.0145061	1
chr1	114114401	114114600	0	0	6	12	0	0	0	2.18	2.89	0	0	0	3	0	0	0	0	0.98	0	0	0	0	6	1.69	0	0	1	0.326667	5.50321	-2.2414	0.0390294	1
chr1	114114601	114114800	0	0	6	13	0	0	0	2.18	3.13	0	0	0	1	0	0	0	0	0.33	0	0	0	0	6.33333	1.77	0	0	0.333333	0.11	5.56341	-2.20077	0.0310516	1
chr1	114134601	114134800	0	0	18	13	0	0	0	6.54	3.13	0	0	0	0	0	0	0	0	0	0	0	0	0	10.3333	3.22333	0	0	0	0	6.34556	-1.63897	0.00642372	1
chr1	114134801	114135000	0	0	16	12	0	0	0	5.81	2.89	0	2	2	2	3	0	0.66	0.71	0.66	1.07	0	0	0	9.33333	2.9	2	0.685	1.66667	0.576667	6.20517	-1.74692	0.00889218	1
chr1	114183801	114184000	0	0	13	8	0	0	0	4.72	1.92	0	0	0	1	1	0	0	0	0.33	0.36	0	0	0	7	2.21333	0	0	0.666667	0.23	5.83832	-2.01137	0.0216311	1
chr1	114184001	114184200	0	0	12	7	0	0	0	4.36	1.68	0	0	0	1	1	0	0	0	0.33	0.36	0	0	0	6.33333	2.01333	0	0	0.666667	0.23	5.70887	-2.10018	0.0331366	1
chr1	114211201	114211400	0	0	16	13	0	0	0	5.81	3.13	0	1	2	0	0	0	0.33	0.71	0	0	0	0	0	9.66667	2.98	1.5	0.52	0	0	6.24347	-1.71879	0.00713559	1
chr1	114211401	114211600	0	0	22	16	0	0	0	7.99	3.85	0	0	0	0	0	0	0	0	0	0	0	0	0	12.6667	3.94667	0	0	0	0	6.61594	-1.42332	0.00305225	1
chr1	114211601	114211800	0	0	16	7	0	0	0	5.81	1.68	0	0	0	0	0	0	0	0	0	0	0	0	0	7.66667	2.49667	0	0	0	0	5.99182	-1.89836	0.0179431	1
chr1	114211801	114212000	0	0	11	5	0	0	0	4	1.2	0	0	0	0	0	0	0	0	0	0	0	0	0	5.33333	1.73333	0	0	0	0	5.49934	-2.23671	0.0463448	1
chr1	114212201	114212400	0	0	12	9	0	0	0	4.36	2.16	0	0	0	1	0	1	0	0	0.33	0	0.74	0	0	7	2.17333	0	0	0.666667	0.356667	5.81892	-2.02709	0.0238084	1
chr1	114212401	114212600	0	0	11	7	0	0	0	4	1.68	0	0	0	1	0	1	0	0	0.33	0	0.74	0	0	6	1.89333	0	0	0.666667	0.356667	5.62804	-2.15538	0.0321539	1
chr1	114215201	114215400	0	0	20	8	1	0	0	7.27	1.92	5.81	0	0	0	1	0	0	0	0	0.36	0	0	0	9.66667	5	0	0	0.333333	0.12	6.45091	-1.59242	0.00178758	1
chr1	114215401	114215600	0	0	24	9	1	0	0	8.72	2.16	5.81	1	0	2	2	1	0.33	0	0.66	0.71	0.74	0	0	11.3333	5.56333	0.5	0.165	1.66667	0.703333	6.66338	-1.42145	0.00121208	1
chr1	114215601	114215800	0	0	12	8	0	0	0	4.36	1.92	0	2	3	2	1	1	0.66	1.06	0.66	0.36	0.74	0	0	6.66667	2.09333	2.5	0.86	1.33333	0.586667	5.76506	-2.06308	0.0253793	1
chr1	114230001	114230200	0	0	15	13	0	0	0	5.45	3.13	0	0	0	0	0	1	0	0	0	0	0.74	0	0	9.33333	2.86	0	0	0.333333	0.246667	6.18928	-1.76042	0.00823307	1
chr1	114230201	114230400	0	0	12	11	0	0	0	4.36	2.65	0	0	0	0	0	2	0	0	0	0	1.47	0	0	7.66667	2.33667	0	0	0.666667	0.49	5.91945	-1.9582	0.0145062	1
chr1	114557201	114557400	0	0	10	12	0	0	0	3.63	2.89	0	2	2	2	3	0	0.66	0.71	0.66	1.07	0	0	0	7.33333	2.17333	2	0.685	1.66667	0.576667	5.82969	-2.02322	0.0200268	1
chr1	114557401	114557600	0	0	7	9	0	0	0	2.54	2.16	0	0	0	1	0	0	0	0	0.33	0	0	0	0	5.33333	1.56667	0	0	0.333333	0.11	5.4015	-2.30871	0.038792	1
chr1	115395601	115395800	0	1	7	14	0	0	0.31	2.54	3.37	0	2	0	3	3	1	0.66	0	0.98	1.07	0.74	0.5	0.155	7	1.97	1	0.33	2.33333	0.93	3.49387	-2.06283	0.0233159	1
chr1	115447201	115447400	0	0	9	12	0	0	0	3.27	2.89	0	0	0	3	1	0	0	0	0.98	0.36	0	0	0	7	2.05333	0	0	1.33333	0.446667	5.75564	-2.07482	0.0196225	1
chr1	115476601	115476800	0	0	14	12	0	0	0	5.09	2.89	0	1	0	1	3	0	0.33	0	0.33	1.07	0	0	0	8.66667	2.66	0.5	0.165	1.33333	0.466667	6.09121	-1.8333	0.0100439	1
chr1	115476801	115477000	0	0	13	9	0	0	0	4.72	2.16	0	0	0	1	0	0	0	0	0.33	0	0	0	0	7.33333	2.29333	0	0	0.333333	0.11	5.88954	-1.97675	0.0201169	1
chr1	115489201	115489400	0	0	4	6	1	0	0	1.45	1.44	5.81	2	1	3	6	0	0.66	0.35	0.98	2.14	0	0	0	3.66667	2.9	1.5	0.505	3	1.04	5.02373	-2.52101	0.0266898	1
chr1	116655001	116655200	0	0	24	0	0	0	0	8.72	0	0	0	0	2	0	0	0	0	0.66	0	0	0	0	8	2.90667	0	0	0.666667	0.22	6.15862	-1.75327	0.0385861	1
chr1	116661001	116661200	0	0	14	4	0	0	0	5.09	0.96	0	0	0	2	0	0	0	0	0.66	0	0	0	0	6	2.01667	0	0	0.666667	0.22	5.69197	-2.10496	0.0459013	1
chr1	116661201	116661400	0	0	16	4	0	0	0	5.81	0.96	0	0	0	2	0	0	0	0	0.66	0	0	0	0	6.66667	2.25667	0	0	0.666667	0.22	5.84271	-1.99937	0.0340728	1
chr1	116667801	116668000	0	0	25	0	0	0	0	9.08	0	0	0	0	1	0	0	0	0	0.33	0	0	0	0	8.33333	3.02667	0	0	0.333333	0.11	6.21375	-1.71085	0.0347911	1
chr1	116774801	116775000	0	0	25	6	0	0	0	9.08	1.44	0	0	0	1	0	0	0	0	0.33	0	0	0	0	10.3333	3.50667	0	0	0.333333	0.11	6.43843	-1.55218	0.010175	1
chr1	116775001	116775200	0	0	24	7	0	0	0	8.72	1.68	0	0	0	0	0	0	0	0	0	0	0	0	0	10.3333	3.46667	0	0	0	0	6.42606	-1.56437	0.008965	1
chr1	117509401	117509600	0	0	4	5	1	0	0	1.45	1.2	5.81	2	2	4	5	2	0.66	0.71	1.31	1.78	1.47	0	0	3.33333	2.82	2	0.685	3.66667	1.52	4.91319	-2.57651	0.0405488	1
chr1	117509601	117509800	0	0	5	6	1	0	0	1.82	1.44	5.81	0	3	2	2	2	0	1.06	0.66	0.71	1.47	0	0	4	3.02333	1.5	0.53	2	0.946667	5.15898	-2.44746	0.0192609	1
chr1	117795001	117795200	0	0	7	5	1	0	0	2.54	1.2	5.81	0	0	0	2	1	0	0	0	0.71	0.74	0	0	4.33333	3.18333	0	0	1	0.483333	5.32661	-2.35772	0.0185879	1
chr1	117795201	117795400	0	0	5	5	1	0	0	1.82	1.2	5.81	0	0	1	2	1	0	0	0.33	0.71	0.74	0	0	3.66667	2.94333	0	0	1.33333	0.593333	5.06166	-2.49985	0.0295895	1
chr1	118476201	118476400	0	1	2	5	3	0	0.31	0.73	1.2	17.44	1	0	3	0	3	0.33	0	0.98	0	2.21	0.5	0.155	3.33333	6.45667	0.5	0.165	2	1.06333	3.19689	-2.35969	0.0375687	1
chr1	118560401	118560600	0	1	6	8	1	0	0.31	2.18	1.92	5.81	1	3	3	1	2	0.33	1.06	0.98	0.36	1.47	0.5	0.155	5	3.30333	2	0.695	2	0.936667	3.21697	-2.23122	0.00989721	1
chr1	118560601	118560800	0	1	3	6	1	0	0.31	1.09	1.44	5.81	1	5	1	0	1	0.33	1.77	0.33	0	0.74	0.5	0.155	3.33333	2.78	3	1.05	0.666667	0.356667	2.64959	-2.53182	0.0412643	1
chr1	118724401	118724600	0	1	14	9	1	0	0.31	5.09	2.16	5.81	0	0	3	0	2	0	0	0.98	0	1.47	0.5	0.155	8	4.35333	0	0	1.66667	0.816667	3.93053	-1.77945	0.00253796	1
chr1	118724601	118724800	0	0	11	7	0	0	0	4	1.68	0	0	1	2	1	0	0	0.35	0.66	0.36	0	0	0	6	1.89333	0.5	0.175	1	0.34	5.62804	-2.15538	0.0321538	1
chr1	118739601	118739800	0	0	14	10	0	0	0	5.09	2.41	0	0	0	0	0	1	0	0	0	0	0.74	0	0	8	2.5	0	0	0.333333	0.246667	6.00326	-1.89567	0.0134415	1
chr1	118739801	118740000	0	0	20	12	0	0	0	7.27	2.89	0	0	0	1	0	1	0	0	0.33	0	0.74	0	0	10.6667	3.38667	0	0	0.666667	0.356667	6.4074	-1.58833	0.00619178	1
chr1	118740001	118740200	0	0	12	6	0	0	0	4.36	1.44	0	3	0	2	1	4	0.99	0	0.66	0.36	2.95	0	0	6	1.93333	1.5	0.495	2.33333	1.32333	5.64972	-2.13847	0.0359865	1
chr1	121094001	121094200	1	3	10	9	1	0.45	0.94	3.63	2.16	5.81	1	2	0	3	0	0.33	0.71	0	1.07	0	2	0.695	6.66667	3.86667	1.5	0.52	1	0.356667	1.89362	-1.83252	0.0483172	1
chr1	124956001	124956200	0	4	2	9	9	0	1.25	0.73	2.16	52.32	1	8	1	4	0	0.33	2.84	0.33	1.43	0	2	0.625	6.66667	18.4033	4.5	1.585	1.66667	0.586667	3.25116	-1.29596	0.0289873	1
chr1	125254201	125254400	3	4	14	15	2	1.34	1.25	5.09	3.61	11.63	5	4	0	3	0	1.65	1.42	0	1.07	0	3.5	1.295	10.3333	6.77667	4.5	1.535	1	0.356667	1.72663	-1.3029	0.0472989	1
chr1	126376801	126377000	0	1	12	7	0	0	0.31	4.36	1.68	0	5	5	2	1	3	1.65	1.77	0.66	0.36	2.21	0.5	0.155	6.33333	2.01333	5	1.71	2	1.07667	3.50482	-2.05532	0.0317663	1
chr1	126378201	126378400	0	0	11	5	0	0	0	4	1.2	0	0	0	2	0	0	0	0	0.66	0	0	0	0	5.33333	1.73333	0	0	0.666667	0.22	5.49934	-2.23671	0.0463448	1
chr1	126527601	126527800	1	0	6	5	5	0.45	0	2.18	1.2	29.07	2	1	2	1	2	0.66	0.35	0.66	0.36	1.47	0.5	0.225	5.33333	10.8167	1.5	0.505	1.66667	0.83	3.97515	-1.81238	0.0262568	1
chr1	126738801	126739000	0	1	2	7	1	0	0.31	0.73	1.68	5.81	0	2	4	4	2	0	0.71	1.31	1.43	1.47	0.5	0.155	3.33333	2.74	1	0.355	3.33333	1.40333	2.62501	-2.55316	0.0473064	1
chr1	126759601	126759800	1	2	7	10	2	0.45	0.62	2.54	2.41	11.63	0	5	1	2	2	0	1.77	0.33	0.71	1.47	1.5	0.535	6.33333	5.52667	2.5	0.885	1.66667	0.836667	2.2372	-1.86868	0.0482877	1
chr1	126759801	126760000	1	3	7	11	3	0.45	0.94	2.54	2.65	17.44	2	4	1	3	3	0.66	1.42	0.33	1.07	2.21	2	0.695	7	7.54333	3	1.04	2.33333	1.20333	2.11009	-1.68489	0.0264	1
chr1	126939201	126939400	0	0	12	6	0	0	0	4.36	1.44	0	0	0	0	1	0	0	0	0	0.36	0	0	0	6	1.93333	0	0	0.333333	0.12	5.64972	-2.13847	0.0359865	1
chr1	126944201	126944400	0	0	10	11	0	0	0	3.63	2.65	0	0	0	1	0	1	0	0	0.33	0	0.74	0	0	7	2.09333	0	0	0.666667	0.356667	5.77793	-2.05882	0.0205279	1
chr1	126944401	126944600	0	0	9	11	0	0	0	3.27	2.65	0	0	0	2	1	3	0	0	0.66	0.36	2.21	0	0	6.66667	1.97333	0	0	2	1.07667	5.70103	-2.11185	0.0249769	1
chr1	126972601	126972800	0	0	4	5	1	0	0	1.45	1.2	5.81	6	0	3	1	2	1.99	0	0.98	0.36	1.47	0	0	3.33333	2.82	3	0.995	2	0.936667	4.91319	-2.57651	0.0405488	1
chr1	127027401	127027600	0	0	3	9	1	0	0	1.09	2.16	5.81	1	0	1	3	0	0.33	0	0.33	1.07	0	0	0	4.33333	3.02	0.5	0.165	1.33333	0.466667	5.19813	-2.43733	0.0216391	1
chr1	127129201	127129400	0	1	10	13	0	0	0.31	3.63	3.13	0	0	0	1	1	1	0	0	0.33	0.36	0.74	0.5	0.155	7.66667	2.25333	0	0	1	0.476667	3.66798	-1.94781	0.0150912	1
chr1	127130201	127130400	0	0	12	7	0	0	0	4.36	1.68	0	0	0	0	2	1	0	0	0	0.71	0.74	0	0	6.33333	2.01333	0	0	1	0.483333	5.70887	-2.10018	0.0331366	1
chr1	127130401	127130600	0	0	12	8	0	0	0	4.36	1.92	0	0	0	4	1	2	0	0	1.31	0.36	1.47	0	0	6.66667	2.09333	0	0	2.33333	1.04667	5.76506	-2.06308	0.0253794	1
chr1	127301001	127301200	0	1	1	9	2	0	0.31	0.36	2.16	11.63	2	3	2	2	1	0.66	1.06	0.66	0.71	0.74	0.5	0.155	4	4.71667	2.5	0.86	1.66667	0.703333	3.05284	-2.37514	0.0392758	1
chr1	127408601	127408800	0	1	2	6	2	0	0.31	0.73	1.44	11.63	4	2	2	4	2	1.32	0.71	0.66	1.43	1.47	0.5	0.155	3.33333	4.6	3	1.015	2.66667	1.18667	2.86375	-2.45767	0.040214	1
chr1	127502401	127502600	0	0	6	5	1	0	0	2.18	1.2	5.81	1	0	2	1	0	0.33	0	0.66	0.36	0	0	0	4	3.06333	0.5	0.165	1	0.34	5.19934	-2.42704	0.0228513	1
chr1	127558201	127558400	0	0	9	11	0	0	0	3.27	2.65	0	0	0	3	1	0	0	0	0.98	0.36	0	0	0	6.66667	1.97333	0	0	1.33333	0.446667	5.70103	-2.11185	0.0249768	1
chr1	127565201	127565400	0	0	12	9	0	0	0	4.36	2.16	0	0	0	0	0	1	0	0	0	0	0.74	0	0	7	2.17333	0	0	0.333333	0.246667	5.81892	-2.02709	0.0238085	1
chr1	127565401	127565600	0	0	11	10	0	0	0	4	2.41	0	0	4	0	0	1	0	1.42	0	0	0.74	0	0	7	2.13667	2	0.71	0.333333	0.246667	5.79858	-2.04291	0.0220406	1
chr1	127591001	127591200	0	0	10	17	0	0	0	3.63	4.09	0	0	0	1	0	0	0	0	0.33	0	0	0	0	9	2.57333	0	0	0.333333	0.11	6.05817	-1.85934	0.0100766	1
chr1	127591201	127591400	0	0	13	18	2	0	0	4.72	4.33	11.63	0	0	2	1	0	0	0	0.66	0.36	0	0	0	11	6.89333	0	0	1	0.34	6.56525	-1.50414	0.000157195	0.749193
chr1	127591401	127591600	0	0	12	10	2	0	0	4.36	2.41	11.63	0	0	2	1	0	0	0	0.66	0.36	0	0	0	8	6.13333	0	0	1	0.34	6.21724	-1.76626	0.00115427	1
chr1	127591601	127591800	0	0	6	8	2	0	0	2.18	1.92	11.63	0	0	2	0	0	0	0	0.66	0	0	0	0	5.33333	5.24333	0	0	0.666667	0.22	5.65678	-2.15126	0.00816043	1
chr1	127592401	127592600	0	0	12	7	0	0	0	4.36	1.68	0	1	0	2	1	0	0.33	0	0.66	0.36	0	0	0	6.33333	2.01333	0.5	0.165	1	0.34	5.70887	-2.10018	0.0331366	1
chr1	127897001	127897200	0	0	21	0	1	0	0	7.63	0	5.81	0	0	0	0	3	0	0	0	0	2.21	0	0	7.33333	4.48	0	0	1	0.736667	6.21788	-1.77749	0.0178696	1
chr1	127897201	127897400	0	0	16	0	1	0	0	5.81	0	5.81	1	0	4	3	4	0.33	0	1.31	1.07	2.95	0	0	5.66667	3.87333	0.5	0.165	3.66667	1.77667	5.89319	-2.02494	0.0298651	1
chr1	128016001	128016200	0	3	7	9	3	0	0.94	2.54	2.16	17.44	2	4	4	2	3	0.66	1.42	1.31	0.71	2.21	1.5	0.47	6.33333	7.38	3	1.04	3	1.41	2.47609	-1.80103	0.0433655	1
chr1	128339601	128339800	0	2	9	16	0	0	0.62	3.27	3.85	0	0	1	6	2	1	0	0.35	1.97	0.71	0.74	1	0.31	8.33333	2.37333	0.5	0.175	3	1.14	2.92659	-1.85994	0.0471675	1
chr1	128344601	128344800	0	1	5	13	0	0	0.31	1.82	3.13	0	2	0	1	0	1	0.66	0	0.33	0	0.74	0.5	0.155	6	1.65	1	0.33	0.666667	0.356667	3.25957	-2.20957	0.0393905	1
chr1	128364601	128364800	0	0	6	16	2	0	0	2.18	3.85	11.63	2	1	0	0	1	0.66	0.35	0	0	0.74	0	0	8	5.88667	1.5	0.505	0.333333	0.246667	6.09545	-1.85533	0.0016642	1
chr1	128364801	128365000	0	0	4	6	3	0	0	1.45	1.44	17.44	0	1	2	3	0	0	0.35	0.66	1.07	0	0	0	4.33333	6.77667	0.5	0.175	1.66667	0.576667	5.64133	-2.22972	0.0180269	1
chr1	131645401	131645600	0	0	5	14	0	0	0	1.82	3.37	0	0	0	0	1	0	0	0	0	0.36	0	0	0	6.33333	1.73	0	0	0.333333	0.12	5.52943	-2.21787	0.0329804	1
chr1	131645601	131645800	0	0	5	14	0	0	0	1.82	3.37	0	0	0	0	1	0	0	0	0	0.36	0	0	0	6.33333	1.73	0	0	0.333333	0.12	5.52943	-2.21787	0.0329804	1
chr1	131651401	131651600	0	0	6	22	0	0	0	2.18	5.29	0	0	0	0	1	0	0	0	0	0.36	0	0	0	9.33333	2.49	0	0	0.333333	0.12	5.99979	-1.88529	0.015218	1
chr1	131677001	131677200	0	1	4	5	1	0	0.31	1.45	1.2	5.81	2	4	3	6	2	0.66	1.42	0.98	2.14	1.47	0.5	0.155	3.33333	2.82	3	1.04	3.66667	1.53	2.68362	-2.51061	0.041397	1
chr1	131680201	131680400	0	0	4	14	0	0	0	1.45	3.37	0	0	3	5	3	0	0	1.06	1.64	1.07	0	0	0	6	1.60667	1.5	0.53	2.66667	0.903333	5.4301	-2.27648	0.0444507	1
chr1	131680401	131680600	0	0	5	26	0	0	0	1.82	6.25	0	0	3	5	4	0	0	1.06	1.64	1.43	0	0	0	10.3333	2.69	1.5	0.53	3	1.02333	6.08704	-1.80926	0.0125663	1
chr1	131680601	131680800	0	0	5	28	0	0	0	1.82	6.73	0	0	0	1	2	0	0	0	0.33	0.71	0	0	0	11	2.85	0	0	1	0.346667	6.15956	-1.75249	0.0110156	1
chr1	131992601	131992800	0	1	3	6	1	0	0.31	1.09	1.44	5.81	3	4	7	2	2	0.99	1.42	2.29	0.71	1.47	0.5	0.155	3.33333	2.78	3.5	1.205	3.66667	1.49	2.64959	-2.53182	0.0412644	1
chr1	132114601	132114800	2	5	12	25	1	0.89	1.56	4.36	6.01	5.81	1	1	2	5	1	0.33	0.35	0.66	1.78	0.74	3.5	1.225	12.6667	5.39333	1	0.34	2.66667	1.06	1.88307	-1.25895	0.0449717	1
chr1	132127401	132127600	1	1	8	22	0	0.45	0.31	2.91	5.29	0	0	1	3	1	1	0	0.35	0.98	0.36	0.74	1	0.38	10	2.73333	0.5	0.175	1.66667	0.693333	3.02789	-1.71496	0.0316526	1
chr1	132546001	132546200	1	6	13	25	1	0.45	1.87	4.72	6.01	5.81	2	4	1	3	0	0.66	1.42	0.33	1.07	0	3.5	1.16	13	5.51333	3	1.04	1.33333	0.466667	1.96031	-1.23993	0.0285164	1
chr1	132546201	132546400	0	6	17	32	1	0	1.87	6.18	7.7	5.81	1	3	2	5	2	0.33	1.06	0.66	1.78	1.47	3	0.935	16.6667	6.56333	2	0.695	3	1.30333	2.52525	-1.03705	0.00856682	1
chr1	132546401	132546600	0	3	18	37	0	0	0.94	6.54	8.9	0	0	2	3	5	2	0	0.71	0.98	1.78	1.47	1.5	0.47	18.3333	5.14667	1	0.355	3.33333	1.41	3.43241	-1.06766	0.0140096	1
chr1	132546601	132546800	0	0	21	34	0	0	0	7.63	8.18	0	0	0	3	5	1	0	0	0.98	1.78	0.74	0	0	18.3333	5.27	0	0	3	1.16667	6.99559	-1.10389	0.000915543	1
chr1	132546801	132547000	0	0	19	18	0	0	0	6.9	4.33	0	0	0	2	4	0	0	0	0.66	1.43	0	0	0	12.3333	3.74333	0	0	2	0.696667	6.54995	-1.47974	0.00294356	1
chr1	132547001	132547200	0	0	36	32	0	0	0	13.08	7.7	0	0	0	1	5	1	0	0	0.33	1.78	0.74	0	0	22.6667	6.92667	0	0	2.33333	0.95	7.35209	-0.78409	0.000644073	1
chr1	132547201	132547400	0	0	31	28	0	0	0	11.26	6.73	0	0	0	0	4	1	0	0	0	1.43	0.74	0	0	19.6667	5.99667	0	0	1.66667	0.723333	7.16623	-0.952674	0.000787332	1
chr1	133000401	133000600	0	0	8	12	0	0	0	2.91	2.89	0	0	2	1	5	1	0	0.71	0.33	1.78	0.74	0	0	6.66667	1.93333	1	0.355	2.33333	0.95	5.677	-2.1283	0.0241894	1
chr1	133000601	133000800	0	0	14	25	0	0	0	5.09	6.01	0	0	3	1	3	4	0	1.06	0.33	1.07	2.95	0	0	13	3.7	1.5	0.53	2.66667	1.45	6.5362	-1.4909	0.00288367	1
chr1	133000801	133001000	0	0	12	13	0	0	0	4.36	3.13	0	0	1	0	1	6	0	0.35	0	0.36	4.42	0	0	8.33333	2.49667	0.5	0.175	2.33333	1.59333	6.01221	-1.89302	0.0110012	1
chr1	133028801	133029000	0	0	11	7	0	0	0	4	1.68	0	3	0	1	1	2	0.99	0	0.33	0.36	1.47	0	0	6	1.89333	1.5	0.495	1.33333	0.72	5.62804	-2.15538	0.0321537	1
chr1	133029001	133029200	0	0	23	15	1	0	0	8.36	3.61	5.81	0	0	0	0	1	0	0	0	0	0.74	0	0	13	5.92667	0	0	0.333333	0.246667	6.79036	-1.3228	0.000348355	1
chr1	133029201	133029400	0	0	19	19	1	0	0	6.9	4.57	5.81	0	0	1	1	0	0	0	0.33	0.36	0	0	0	13	5.76	0	0	0.666667	0.23	6.74601	-1.36631	0.00020851	0.881762
chr1	133029401	133029600	0	4	11	22	1	0	1.25	4	5.29	5.81	1	3	2	1	1	0.33	1.06	0.66	0.36	0.74	2	0.625	11.3333	5.03333	2	0.695	1.33333	0.586667	2.55161	-1.45747	0.00961133	1
chr1	133032201	133032400	1	1	21	25	0	0.45	0.31	7.63	6.01	0	1	2	7	9	3	0.33	0.71	2.29	3.21	2.21	1	0.38	15.3333	4.54667	1.5	0.52	6.33333	2.57	3.69751	-1.21008	0.00575446	1
chr1	133032401	133032600	2	3	22	35	0	0.89	0.94	7.99	8.42	0	1	2	5	3	3	0.33	0.71	1.64	1.07	2.21	2.5	0.915	19	5.47	1.5	0.52	3.66667	1.64	2.73576	-0.944124	0.0200113	1
chr1	133034801	133035000	0	2	5	13	1	0	0.62	1.82	3.13	5.81	0	0	3	0	2	0	0	0.98	0	1.47	1	0.31	6.33333	3.58667	0	0	1.66667	0.816667	2.6513	-2.04194	0.0294095	1
chr1	133035001	133035200	0	0	2	12	1	0	0	0.73	2.89	5.81	0	0	1	0	2	0	0	0.33	0	1.47	0	0	5	3.14333	0	0	1	0.6	5.33469	-2.35997	0.0242435	1
chr1	133040001	133040200	1	3	6	13	2	0.45	0.94	2.18	3.13	11.63	0	2	2	2	0	0	0.71	0.66	0.71	0	2	0.695	7	5.64667	1	0.355	1.33333	0.456667	1.95762	-1.77989	0.0373947	1
chr1	133040201	133040400	1	3	6	14	2	0.45	0.94	2.18	3.37	11.63	2	1	3	0	1	0.66	0.35	0.98	0	0.74	2	0.695	7.33333	5.72667	1.5	0.505	1.33333	0.573333	2.01035	-1.7493	0.0296412	1
chr1	133041601	133041800	0	0	10	7	0	0	0	3.63	1.68	0	1	0	2	3	0	0.33	0	0.66	1.07	0	0	0	5.66667	1.77	0.5	0.165	1.66667	0.576667	5.54241	-2.21277	0.0381912	1
chr1	133041801	133042000	0	1	9	9	0	0	0.31	3.27	2.16	0	0	0	3	3	0	0	0	0.98	1.07	0	0.5	0.155	6	1.81	0	0	2	0.683333	3.37333	-2.14195	0.0319841	1
chr1	133121601	133121800	0	0	3	7	2	0	0	1.09	1.68	11.63	2	1	2	6	0	0.66	0.35	0.66	2.14	0	0	0	4	4.8	1.5	0.505	2.66667	0.933333	5.27909	-2.39457	0.0248694	1
chr1	133121801	133122000	0	0	7	21	2	0	0	2.54	5.05	11.63	0	0	4	5	0	0	0	1.31	1.78	0	0	0	10	6.40667	0	0	3	1.03	6.36595	-1.66008	0.000558038	1
chr1	133122001	133122200	1	1	7	24	1	0.45	0.31	2.54	5.77	5.81	1	0	3	3	0	0.33	0	0.98	1.07	0	1	0.38	10.6667	4.70667	0.5	0.165	2	0.683333	3.24338	-1.6018	0.00475947	1
chr1	133184801	133185000	0	1	5	4	1	0	0.31	1.82	0.96	5.81	1	2	2	2	1	0.33	0.71	0.66	0.71	0.74	0.5	0.155	3.33333	2.86333	1.5	0.52	1.66667	0.703333	2.73537	-2.48952	0.0467974	1
chr1	133206801	133207000	0	1	5	7	1	0	0.31	1.82	1.68	5.81	2	4	3	2	0	0.66	1.42	0.98	0.71	0	0.5	0.155	4.33333	3.10333	3	1.04	1.66667	0.563333	3.01907	-2.33974	0.0186847	1
chr1	133351201	133351400	0	1	11	24	0	0	0.31	4	5.77	0	2	0	1	3	0	0.66	0	0.33	1.07	0	0.5	0.155	11.6667	3.25667	1	0.33	1.33333	0.466667	4.15362	-1.59224	0.00462693	1
chr1	133361401	133361600	1	3	10	22	1	0.45	0.94	3.63	5.29	5.81	4	3	0	2	0	1.32	1.06	0	0.71	0	2	0.695	11	4.91	3.5	1.19	0.666667	0.236667	2.46057	-1.4802	0.00889815	1
chr1	133376201	133376400	1	1	11	28	0	0.45	0.31	4	6.73	0	5	1	1	2	1	1.65	0.35	0.33	0.71	0.74	1	0.38	13	3.57667	3	1	1.33333	0.593333	3.37986	-1.45693	0.0139283	1
chr1	133376401	133376600	0	2	9	26	0	0	0.62	3.27	6.25	0	4	2	1	1	1	1.32	0.71	0.33	0.36	0.74	1	0.31	11.6667	3.17333	3	1.015	1	0.476667	3.30392	-1.58592	0.021824	1
chr1	133381401	133381600	0	0	3	10	1	0	0	1.09	2.41	5.81	0	0	0	2	0	0	0	0	0.71	0	0	0	4.66667	3.10333	0	0	0.666667	0.236667	5.28706	-2.38812	0.0223805	1
chr1	133381601	133381800	0	0	4	16	1	0	0	1.45	3.85	5.81	0	0	1	5	1	0	0	0.33	1.78	0.74	0	0	7	3.70333	0	0	2.33333	0.95	5.791	-2.07402	0.00633478	1
chr1	133381801	133382000	0	0	2	9	1	0	0	0.73	2.16	5.81	0	0	2	5	2	0	0	0.66	1.78	1.47	0	0	4	2.9	0	0	3	1.30333	5.07106	-2.50944	0.037252	1
chr1	133387001	133387200	5	3	16	32	1	2.24	0.94	5.81	7.7	5.81	1	2	1	5	1	0.33	0.71	0.33	1.78	0.74	4	1.59	16.3333	6.44	1.5	0.52	2.33333	0.95	1.91158	-0.974612	0.0470597	1
chr1	133388001	133388200	0	0	15	36	0	0	0	5.45	8.66	0	0	0	1	4	0	0	0	0.33	1.43	0	0	0	17	4.70333	0	0	1.66667	0.586667	6.84176	-1.23168	0.00144429	1
chr1	133388201	133388400	1	0	12	29	0	0.45	0	4.36	6.98	0	0	0	1	6	0	0	0	0.33	2.14	0	0.5	0.225	13.6667	3.78	0	0	2.33333	0.823333	4.24216	-1.42897	0.0114802	1
chr1	133395801	133396000	0	2	14	30	0	0	0.62	5.09	7.22	0	0	2	2	7	0	0	0.71	0.66	2.5	0	1	0.31	14.6667	4.10333	1	0.355	3	1.05333	3.64255	-1.32968	0.00880997	1
chr1	133396001	133396200	0	0	5	18	0	0	0	1.82	4.33	0	0	0	1	4	1	0	0	0.33	1.43	0.74	0	0	7.66667	2.05	0	0	2	0.833333	5.74441	-2.06622	0.0231771	1
chr1	133396201	133396400	0	0	6	9	0	0	0	2.18	2.16	0	0	0	1	6	1	0	0	0.33	2.14	0.74	0	0	5	1.44667	0	0	2.66667	1.07	5.30055	-2.37212	0.0485587	1
chr1	133396401	133396600	0	1	7	10	0	0	0.31	2.54	2.41	0	0	0	2	7	1	0	0	0.66	2.5	0.74	0.5	0.155	5.66667	1.65	0	0	3.33333	1.3	3.25664	-2.2156	0.0376421	1
chr1	133441201	133441400	1	6	14	16	2	0.45	1.87	5.09	3.85	11.63	4	5	3	2	2	1.32	1.77	0.98	0.71	1.47	3.5	1.16	10.6667	6.85667	4.5	1.545	2.33333	1.05333	1.83647	-1.30469	0.0294397	1
chr1	133441601	133441800	2	8	22	22	2	0.89	2.5	7.99	5.29	11.63	1	3	5	2	1	0.33	1.06	1.64	0.71	0.74	5	1.695	15.3333	8.30333	2	0.695	2.66667	1.03	1.82303	-0.899287	0.0297844	1
chr1	133473001	133473200	0	1	2	8	1	0	0.31	0.73	1.92	5.81	4	4	7	3	2	1.32	1.42	2.29	1.07	1.47	0.5	0.155	3.66667	2.82	4	1.37	4	1.61	2.74125	-2.49923	0.0488865	1
chr1	133815201	133815400	0	0	5	6	1	0	0	1.82	1.44	5.81	0	5	5	2	3	0	1.77	1.64	0.71	2.21	0	0	4	3.02333	2.5	0.885	3.33333	1.52	5.15898	-2.44746	0.019261	1
chr1	133815401	133815600	0	0	4	6	1	0	0	1.45	1.44	5.81	0	2	3	1	3	0	0.71	0.98	0.36	2.21	0	0	3.66667	2.9	1	0.355	2.33333	1.18333	5.02373	-2.52101	0.0266899	1
chr1	133956801	133957000	0	0	2	7	1	0	0	0.73	1.68	5.81	2	3	3	2	2	0.66	1.06	0.98	0.71	1.47	0	0	3.33333	2.74	2.5	0.86	2.33333	1.05333	4.85172	-2.62053	0.0474152	1
chr1	133957001	133957200	0	1	2	7	1	0	0.31	0.73	1.68	5.81	2	1	5	0	1	0.66	0.35	1.64	0	0.74	0.5	0.155	3.33333	2.74	1.5	0.505	2	0.793333	2.62501	-2.55316	0.0473065	1
chr1	134392601	134392800	0	0	0	0	10	0	0	0	0	58.13	2	1	0	2	0	0.66	0.35	0	0.71	0	0	0	3.33333	19.3767	1.5	0.505	0.666667	0.236667	7.18242	-1.71606	0.0284707	1
chr1	135230001	135230200	0	0	5	17	0	0	0	1.82	4.09	0	0	0	6	1	2	0	0	1.97	0.36	1.47	0	0	7.33333	1.97	0	0	3	1.26667	5.69434	-2.10242	0.0279799	1
chr1	135230201	135230400	1	1	7	23	0	0.45	0.31	2.54	5.53	0	0	0	6	3	2	0	0	1.97	1.07	1.47	1	0.38	10	2.69	0	0	3.66667	1.50333	3.00256	-1.72799	0.0336336	1
chr1	135506201	135506400	0	0	5	5	1	0	0	1.82	1.2	5.81	1	1	2	3	1	0.33	0.35	0.66	1.07	0.74	0	0	3.66667	2.94333	1	0.34	2	0.823333	5.06166	-2.49985	0.0295896	1
chr1	135725001	135725200	0	0	6	12	1	0	0	2.18	2.89	5.81	0	0	0	1	0	0	0	0	0.36	0	0	0	6.33333	3.62667	0	0	0.333333	0.12	5.72796	-2.11693	0.00511924	1
chr1	135725201	135725400	0	0	5	12	1	0	0	1.82	2.89	5.81	0	0	0	1	0	0	0	0	0.36	0	0	0	6	3.50667	0	0	0.333333	0.12	5.64026	-2.17403	0.00756156	1
chr1	135769601	135769800	1	2	20	15	0	0.45	0.62	7.27	3.61	0	4	1	5	6	4	1.32	0.35	1.64	2.14	2.95	1.5	0.535	11.6667	3.62667	2.5	0.835	5	2.24333	2.90323	-1.41814	0.0353507	1
chr1	135781601	135781800	0	1	4	7	1	0	0.31	1.45	1.68	5.81	0	1	2	5	2	0	0.35	0.66	1.78	1.47	0.5	0.155	4	2.98	0.5	0.175	3	1.30333	2.89358	-2.40748	0.0261417	1
chr1	135781801	135782000	0	1	6	11	2	0	0.31	2.18	2.65	11.63	0	0	1	1	1	0	0	0.33	0.36	0.74	0.5	0.155	6.33333	5.48667	0	0	1	0.476667	3.60486	-1.98611	0.00384524	1
chr1	135782001	135782200	0	0	5	12	2	0	0	1.82	2.89	11.63	2	0	2	0	0	0.66	0	0.66	0	0	0	0	6.33333	5.44667	1	0.33	0.666667	0.22	5.81525	-2.04834	0.00439396	1
chr1	135839001	135839200	1	3	5	21	2	0.45	0.94	1.82	5.05	11.63	6	1	4	4	2	1.99	0.35	1.31	1.43	1.47	2	0.695	9.33333	6.16667	3.5	1.17	3.33333	1.40333	2.27317	-1.59347	0.0196538	1
chr1	135932401	135932600	0	6	6	22	2	0	1.87	2.18	5.29	11.63	4	4	4	6	5	1.32	1.42	1.31	2.14	3.68	3	0.935	10	6.36667	4	1.37	5	2.37667	1.90225	-1.48129	0.041428	1
chr1	135978601	135978800	0	5	8	23	1	0	1.56	2.91	5.53	5.81	5	7	6	1	2	1.65	2.48	1.97	0.36	1.47	2.5	0.78	10.6667	4.75	6	2.065	3	1.26667	2.14413	-1.5105	0.0417265	1
chr1	136331001	136331200	1	1	5	9	2	0.45	0.31	1.82	2.16	11.63	3	3	3	4	3	0.99	1.06	0.98	1.43	2.21	1	0.38	5.33333	5.20333	3	1.025	3.33333	1.54	2.51413	-2.05324	0.0335053	1
chr1	136451801	136452000	2	12	27	30	7	0.89	3.75	9.81	7.22	40.69	0	1	7	1	1	0	0.35	2.29	0.36	0.74	7	2.32	21.3333	19.24	0.5	0.175	3	1.13	2.13848	-0.298818	0.0247905	1
chr1	136452001	136452200	1	8	24	23	5	0.45	2.5	8.72	5.53	29.07	2	2	5	1	1	0.66	0.71	1.64	0.36	0.74	4.5	1.475	17.3333	14.44	2	0.685	2.33333	0.913333	2.38931	-0.648651	0.00837621	1
chr1	137905001	137905200	0	0	2	9	1	0	0	0.73	2.16	5.81	1	2	4	3	0	0.33	0.71	1.31	1.07	0	0	0	4	2.9	1.5	0.52	2.33333	0.793333	5.07106	-2.50944	0.037252	1
chr1	138682401	138682600	1	3	17	11	1	0.45	0.94	6.18	2.65	5.81	5	4	0	2	2	1.65	1.42	0	0.71	1.47	2	0.695	9.66667	4.88	4.5	1.535	1.33333	0.726667	2.42818	-1.49263	0.015205	1
chr1	138928401	138928600	0	1	4	7	1	0	0.31	1.45	1.68	5.81	5	1	4	2	4	1.65	0.35	1.31	0.71	2.95	0.5	0.155	4	2.98	3	1	3.33333	1.65667	2.89358	-2.40748	0.0261419	1
chr1	139247601	139247800	1	6	7	23	3	0.45	1.87	2.54	5.53	17.44	1	2	3	3	1	0.33	0.71	0.98	1.07	0.74	3.5	1.16	11	8.50333	1.5	0.52	2.33333	0.93	1.86308	-1.29045	0.0345153	1
chr1	142358201	142358400	5	0	4	11	22	2.24	0	1.45	2.65	127.89	0	0	1	0	6	0	0	0.33	0	4.42	2.5	1.12	12.3333	43.9967	0	0	2.33333	1.58333	3.9193	-0.0295412	0.028018	1
chr1	142358401	142358600	11	0	7	22	66	4.92	0	2.54	5.29	383.66	1	1	1	0	18	0.33	0.35	0.33	0	13.26	5.5	2.46	31.6667	130.497	1	0.34	6.33333	4.53	4.38202	1.70367	0.0215748	1
chr1	142358601	142358800	11	0	7	22	66	4.92	0	2.54	5.29	383.66	1	1	2	0	18	0.33	0.35	0.66	0	13.26	5.5	2.46	31.6667	130.497	1	0.34	6.66667	4.64	4.38202	1.70367	0.0215749	1
chr1	142358801	142359000	4	0	1	5	63	1.79	0	0.36	1.2	366.23	0	1	1	0	18	0	0.35	0.33	0	13.26	2	0.895	23	122.597	0.5	0.175	6.33333	4.53	5.7104	1.521	0.0181896	1
chr1	143762801	143763000	1	1	5	13	3	0.45	0.31	1.82	3.13	17.44	0	0	1	2	4	0	0	0.33	0.71	2.95	1	0.38	7	7.46333	0	0	2.33333	1.33	2.94917	-1.79057	0.0134704	1
chr1	143763001	143763200	0	1	5	13	2	0	0.31	1.82	3.13	11.63	1	1	1	4	3	0.33	0.35	0.33	1.43	2.21	0.5	0.155	6.66667	5.52667	1	0.34	2.66667	1.32333	3.64333	-1.96619	0.00420704	1
chr1	143862401	143862600	0	0	6	17	0	0	0	2.18	4.09	0	0	0	2	2	0	0	0	0.66	0.71	0	0	0	7.66667	2.09	0	0	1.33333	0.456667	5.77725	-2.05053	0.0211125	1
chr1	144319801	144320000	0	1	1	9	3	0	0.31	0.36	2.16	17.44	6	1	2	4	1	1.99	0.35	0.66	1.43	0.74	0.5	0.155	4.33333	6.65333	3.5	1.17	2.33333	0.943333	3.4099	-2.23273	0.0282807	1
chr1	146289401	146289600	0	1	2	7	2	0	0.31	0.73	1.68	11.63	2	2	2	1	0	0.66	0.71	0.66	0.36	0	0.5	0.155	3.66667	4.68	2	0.685	1	0.34	2.9548	-2.40517	0.0380142	1
chr1	149953001	149953200	0	2	3	23	1	0	0.62	1.09	5.53	5.81	7	3	2	2	1	2.32	1.06	0.66	0.71	0.74	1	0.31	9	4.14333	5	1.69	1.66667	0.703333	3.0177	-1.80741	0.023958	1
chr1	149981401	149981600	0	0	0	20	1	0	0	0	4.81	5.81	1	3	0	3	0	0.33	1.06	0	1.07	0	0	0	7	3.54	2	0.695	1	0.356667	5.64622	-2.14049	0.0425498	1
chr1	149981601	149981800	0	0	0	30	1	0	0	0	7.22	5.81	0	0	0	3	0	0	0	0	1.07	0	0	0	10.3333	4.34333	0	0	1	0.356667	6.10571	-1.80288	0.0182918	1
chr1	150389801	150390000	0	1	0	13	2	0	0.31	0	3.13	11.63	2	4	4	2	1	0.66	1.42	1.31	0.71	0.74	0.5	0.155	5	4.92	3	1.04	2.33333	0.92	3.30362	-2.25327	0.0478147	1
chr1	150699601	150699800	2	1	8	21	3	0.89	0.31	2.91	5.05	17.44	2	5	5	8	3	0.66	1.77	1.64	2.85	2.21	1.5	0.6	10.6667	8.46667	3.5	1.215	5.33333	2.23333	2.87859	-1.40047	0.00651785	1
chr1	150699801	150700000	2	0	8	25	3	0.89	0	2.91	6.01	17.44	3	0	2	6	4	0.99	0	0.66	2.14	2.95	1	0.445	12	8.78667	1.5	0.495	4	1.91667	3.50774	-1.33735	0.00459996	1
chr1	151226601	151226800	2	5	13	27	1	0.89	1.56	4.72	6.49	5.81	0	4	3	3	2	0	1.42	0.98	1.07	1.47	3.5	1.225	13.6667	5.67333	2	0.71	2.66667	1.17333	1.98037	-1.19112	0.0407621	1
chr1	151244001	151244200	0	1	4	4	1	0	0.31	1.45	0.96	5.81	3	8	3	2	3	0.99	2.84	0.98	0.71	2.21	0.5	0.155	3	2.74	5.5	1.915	2.66667	1.3	2.56864	-2.56576	0.0443978	1
chr1	151837401	151837600	1	3	15	12	1	0.45	0.94	5.45	2.89	5.81	0	1	3	5	1	0	0.35	0.98	1.78	0.74	2	0.695	9.33333	4.71667	0.5	0.175	3	1.16667	2.3571	-1.54145	0.0149464	1
chr1	151837601	151837800	1	3	15	12	1	0.45	0.94	5.45	2.89	5.81	2	1	1	3	0	0.66	0.35	0.33	1.07	0	2	0.695	9.33333	4.71667	1.5	0.505	1.33333	0.466667	2.3571	-1.54145	0.0149464	1
chr1	151903801	151904000	0	1	4	4	1	0	0.31	1.45	0.96	5.81	3	2	5	0	0	0.99	0.71	1.64	0	0	0.5	0.155	3	2.74	2.5	0.85	1.66667	0.546667	2.56864	-2.56576	0.0443977	1
chr1	151959601	151959800	0	2	6	8	2	0	0.62	2.18	1.92	11.63	3	2	6	1	2	0.99	0.71	1.97	0.36	1.47	1	0.31	5.33333	5.24333	2.5	0.85	3	1.26667	2.61466	-2.0534	0.0368223	1
chr1	152017201	152017400	0	1	16	3	1	0	0.31	5.81	0.72	5.81	0	1	1	2	2	0	0.35	0.33	0.71	1.47	0.5	0.155	6.66667	4.11333	0.5	0.175	1.66667	0.836667	3.81887	-1.8765	0.0104796	1
chr1	152071801	152072000	0	1	2	4	7	0	0.31	0.73	0.96	40.69	3	3	3	1	1	0.99	1.06	0.98	0.36	0.74	0.5	0.155	4.33333	14.1267	3	1.025	1.66667	0.693333	4.44595	-1.82238	0.012234	1
chr1	152341601	152341800	0	0	26	0	0	0	0	9.45	0	0	0	0	5	0	0	0	0	1.64	0	0	0	0	8.66667	3.15	0	0	1.66667	0.546667	6.26664	-1.66969	0.0315576	1
chr1	152341801	152342000	0	0	27	0	0	0	0	9.81	0	0	0	0	3	0	0	0	0	0.98	0	0	0	0	9	3.27	0	0	1	0.326667	6.31752	-1.62972	0.0287563	1
chr1	152349001	152349200	0	1	10	3	1	0	0.31	3.63	0.72	5.81	1	4	2	1	1	0.33	1.42	0.66	0.36	0.74	0.5	0.155	4.66667	3.38667	2.5	0.875	1.33333	0.586667	3.31612	-2.20123	0.0262446	1
chr1	152713401	152713600	0	1	5	3	4	0	0.31	1.82	0.72	23.25	4	2	4	0	1	1.32	0.71	1.31	0	0.74	0.5	0.155	4	8.59667	3	1.015	1.66667	0.683333	3.7242	-2.10394	0.0184287	1
chr1	152713601	152713800	0	0	5	3	5	0	0	1.82	0.72	29.07	2	0	2	0	0	0.66	0	0.66	0	0	0	0	4.33333	10.5367	1	0.33	0.666667	0.22	6.23387	-2.01519	0.0138251	1
chr1	152755801	152756000	3	5	11	22	2	1.34	1.56	4	5.29	11.63	5	7	5	3	0	1.65	2.48	1.64	1.07	0	4	1.45	11.6667	6.97333	6	2.065	2.66667	0.903333	1.6437	-1.22687	0.0364947	1
chr1	154058801	154059000	0	1	5	6	1	0	0.31	1.82	1.44	5.81	5	2	1	2	1	1.65	0.71	0.33	0.71	0.74	0.5	0.155	4	3.02333	3.5	1.18	1.33333	0.593333	2.92626	-2.38758	0.0193624	1
chr1	154081201	154081400	0	4	9	12	1	0	1.25	3.27	2.89	5.81	3	0	4	4	1	0.99	0	1.31	1.43	0.74	2	0.625	7.33333	3.99	1.5	0.495	3	1.16	2.02762	-1.79984	0.041514	1
chr1	154081401	154081600	0	5	17	15	1	0	1.56	6.18	3.61	5.81	5	1	1	5	2	1.65	0.35	0.33	1.78	1.47	2.5	0.78	11	5.2	3	1	2.66667	1.19333	2.32508	-1.3842	0.0279908	1
chr1	154132001	154132200	2	3	15	14	1	0.89	0.94	5.45	3.37	5.81	0	1	2	0	0	0	0.35	0.66	0	0	2.5	0.915	10	4.87667	0.5	0.175	0.666667	0.22	2.09962	-1.45091	0.0254046	1
chr1	154132201	154132400	2	3	14	11	1	0.89	0.94	5.09	2.65	5.81	1	0	2	1	1	0.33	0	0.66	0.36	0.74	2.5	0.915	8.66667	4.51667	0.5	0.165	1.33333	0.586667	1.9275	-1.56028	0.0484798	1
chr1	154314001	154314200	2	2	7	20	1	0.89	0.62	2.54	4.81	5.81	0	1	1	5	0	0	0.35	0.33	1.78	0	2	0.755	9.33333	4.38667	0.5	0.175	2	0.703333	2.17516	-1.62883	0.0436931	1
chr1	155502801	155503000	0	1	9	8	0	0	0.31	3.27	1.92	0	1	3	0	5	0	0.33	1.06	0	1.78	0	0.5	0.155	5.66667	1.73	2	0.695	1.66667	0.593333	3.31033	-2.1812	0.0333975	1
chr1	155834201	155834400	4	3	13	19	3	1.79	0.94	4.72	4.57	17.44	3	4	6	5	2	0.99	1.42	1.97	1.78	1.47	3.5	1.365	11.6667	8.91	3.5	1.205	4.33333	1.74	1.88531	-1.15278	0.0285757	1
chr1	156289601	156289800	2	0	6	12	2	0.89	0	2.18	2.89	11.63	1	0	0	2	3	0.33	0	0	0.71	2.21	1	0.445	6.66667	5.56667	0.5	0.165	1.66667	0.973333	2.72564	-1.87575	0.0456795	1
chr1	156313001	156313200	1	2	5	24	1	0.45	0.62	1.82	5.77	5.81	2	0	2	3	0	0.66	0	0.66	1.07	0	1.5	0.535	10	4.46667	1	0.33	1.66667	0.576667	2.61927	-1.64733	0.0275793	1
chr1	156345601	156345800	0	0	2	16	2	0	0	0.73	3.85	11.63	3	3	5	2	0	0.99	1.06	1.64	0.71	0	0	0	6.66667	5.40333	3	1.025	2.33333	0.783333	5.82477	-2.06085	0.0103832	1
chr1	156345801	156346000	0	1	5	20	2	0	0.31	1.82	4.81	11.63	4	2	3	1	0	1.32	0.71	0.98	0.36	0	0.5	0.155	9	6.08667	3	1.015	1.33333	0.446667	3.98479	-1.73845	0.0013667	1
chr1	156456201	156456400	0	0	2	7	1	0	0	0.73	1.68	5.81	4	3	4	7	1	1.32	1.06	1.31	2.5	0.74	0	0	3.33333	2.74	3.5	1.19	4	1.51667	4.85172	-2.62053	0.0474151	1
chr1	156456401	156456600	0	0	2	11	1	0	0	0.73	2.65	5.81	2	5	4	6	2	0.66	1.77	1.31	2.14	1.47	0	0	4.66667	3.06333	3.5	1.215	4	1.64	5.25387	-2.40776	0.0299542	1
chr1	156456601	156456800	0	0	2	13	2	0	0	0.73	3.13	11.63	1	4	2	4	1	0.33	1.42	0.66	1.43	0.74	0	0	5.66667	5.16333	2.5	0.875	2.33333	0.943333	5.64544	-2.18172	0.0153836	1
chr1	157889401	157889600	0	1	3	7	1	0	0.31	1.09	1.68	5.81	1	3	2	6	1	0.33	1.06	0.66	2.14	0.74	0.5	0.155	3.66667	2.86	2	0.695	3	1.18	2.76463	-2.47852	0.0289669	1
chr1	163882601	163882800	0	0	5	5	1	0	0	1.82	1.2	5.81	2	3	3	3	1	0.66	1.06	0.98	1.07	0.74	0	0	3.66667	2.94333	2.5	0.86	2.33333	0.93	5.06166	-2.49985	0.0295897	1
chr1	164228201	164228400	0	12	28	63	1	0	3.75	10.17	15.15	5.81	0	0	1	3	0	0	0	0.33	1.07	0	6	1.875	30.6667	10.3767	0	0	1.33333	0.466667	2.35276	-0.34003	0.040331	1
chr1	164240801	164241000	0	2	8	19	0	0	0.62	2.91	4.57	0	1	2	1	3	1	0.33	0.71	0.33	1.07	0.74	1	0.31	9	2.49333	1.5	0.52	1.66667	0.713333	2.99007	-1.81377	0.0485672	1
chr1	164376601	164376800	1	6	9	20	2	0.45	1.87	3.27	4.81	11.63	1	3	7	7	1	0.33	1.06	2.29	2.5	0.74	3.5	1.16	10.3333	6.57	2	0.695	5	1.84333	1.72227	-1.38204	0.0404657	1
chr1	164376801	164377000	1	4	8	22	3	0.45	1.25	2.91	5.29	17.44	3	4	5	6	0	0.99	1.42	1.64	2.14	0	2.5	0.85	11	8.54667	3.5	1.205	3.66667	1.26	2.30588	-1.33332	0.0134139	1
chr1	164770801	164771000	0	2	11	8	1	0	0.62	4	1.92	5.81	2	2	4	1	0	0.66	0.71	1.31	0.36	0	1	0.31	6.66667	3.91	2	0.685	1.66667	0.556667	2.8562	-1.91221	0.0226458	1
chr1	165265401	165265600	1	4	7	19	2	0.45	1.25	2.54	4.57	11.63	0	0	0	1	2	0	0	0	0.36	1.47	2.5	0.85	9.33333	6.24667	0	0	1	0.61	2.01412	-1.53621	0.0290015	1
chr1	165265601	165265800	0	0	0	7	5	0	0	0	1.68	29.07	0	0	0	0	1	0	0	0	0	0.74	0	0	4	10.25	0	0	0.333333	0.246667	6.17752	-2.16059	0.0320375	1
chr1	165265801	165266000	0	2	1	13	5	0	0.62	0.36	3.13	29.07	0	0	0	0	0	0	0	0	0	0	1	0.31	6.33333	10.8533	0	0	0	0	3.36857	-1.76343	0.0330776	1
chr1	165702401	165702600	0	2	5	11	1	0	0.62	1.82	2.65	5.81	0	3	4	5	2	0	1.06	1.31	1.78	1.47	1	0.31	5.66667	3.42667	1.5	0.53	3.66667	1.52	2.51911	-2.1175	0.0365072	1
chr1	165821201	165821400	1	2	7	12	3	0.45	0.62	2.54	2.89	17.44	2	6	4	4	6	0.66	2.13	1.31	1.43	4.42	1.5	0.535	7.33333	7.62333	4	1.395	4.66667	2.38667	2.52102	-1.6917	0.0253568	1
chr1	166052201	166052400	0	1	1	9	2	0	0.31	0.36	2.16	11.63	2	6	1	2	4	0.66	2.13	0.33	0.71	2.95	0.5	0.155	4	4.71667	4	1.395	2.33333	1.33	3.05284	-2.37514	0.0392757	1
chr1	166562801	166563000	0	0	2	8	3	0	0	0.73	1.92	17.44	1	1	1	2	2	0.33	0.35	0.33	0.71	1.47	0	0	4.33333	6.69667	1	0.34	1.66667	0.836667	5.6081	-2.26973	0.0225461	1
chr1	166563001	166563200	0	1	3	12	4	0	0.31	1.09	2.89	23.25	1	1	1	0	3	0.33	0.35	0.33	0	2.21	0.5	0.155	6.33333	9.07667	1	0.34	1.33333	0.846667	3.93206	-1.86191	0.00608728	1
chr1	166563201	166563400	0	1	3	9	3	0	0.31	1.09	2.16	17.44	2	0	1	0	4	0.66	0	0.33	0	2.95	0.5	0.155	5	6.89667	1	0.33	1.66667	1.09333	3.51542	-2.10649	0.0132217	1
chr1	166581601	166581800	1	2	4	22	3	0.45	0.62	1.45	5.29	17.44	0	0	0	0	0	0	0	0	0	0	1.5	0.535	9.66667	8.06	0	0	0	0	2.77575	-1.53692	0.0169284	1
chr1	166581801	166582000	3	1	6	28	2	1.34	0.31	2.18	6.73	11.63	0	0	0	0	0	0	0	0	0	0	2	0.825	12	6.84667	0	0	0	0	2.46733	-1.36356	0.0231526	1
chr1	166582001	166582200	3	1	6	35	2	1.34	0.31	2.18	8.42	11.63	0	0	0	0	1	0	0	0	0	0.74	2	0.825	14.3333	7.41	0	0	0.333333	0.246667	2.65878	-1.2184	0.0161356	1
chr1	166582801	166583000	1	0	1	26	2	0.45	0	0.36	6.25	11.63	0	0	0	5	2	0	0	0	1.78	1.47	0.5	0.225	9.66667	6.08	0	0	2.33333	1.08333	3.88923	-1.72112	0.027418	1
chr1	166583001	166583200	0	0	0	16	2	0	0	0	3.85	11.63	0	0	0	3	1	0	0	0	1.07	0.74	0	0	6	5.16	0	0	1.33333	0.603333	5.69227	-2.17574	0.0360085	1
chr1	166583801	166584000	0	0	0	14	2	0	0	0	3.37	11.63	0	0	0	2	0	0	0	0	0.71	0	0	0	5.33333	5	0	0	0.666667	0.236667	5.57039	-2.26243	0.0429848	1
chr1	166584001	166584200	0	0	0	18	3	0	0	0	4.33	17.44	0	0	0	3	2	0	0	0	1.07	1.47	0	0	7	7.25667	0	0	1.66667	0.846667	6.06136	-1.97064	0.0185622	1
chr1	166939801	166940000	0	0	1	15	2	0	0	0.36	3.61	11.63	0	5	2	1	0	0	1.77	0.66	0.36	0	0	0	6	5.2	2.5	0.885	1	0.34	5.6987	-2.15785	0.0229685	1
chr1	166940001	166940200	0	0	0	30	2	0	0	0	7.22	11.63	0	1	0	0	0	0	0.35	0	0	0	0	0	10.6667	6.28333	0.5	0.175	0	0	6.31089	-1.6981	0.0112284	1
chr1	167295201	167295400	4	1	7	19	4	1.79	0.31	2.54	4.57	23.25	4	0	1	3	1	1.32	0	0.33	1.07	0.74	2.5	1.05	10	10.12	2	0.66	1.66667	0.713333	2.16368	-1.30343	0.0421315	1
chr1	167780801	167781000	0	1	4	6	1	0	0.31	1.45	1.44	5.81	1	1	3	3	1	0.33	0.35	0.98	1.07	0.74	0.5	0.155	3.66667	2.9	1	0.34	2.33333	0.93	2.7923	-2.45792	0.0274814	1
chr1	168574801	168575000	0	1	6	9	0	0	0.31	2.18	2.16	0	5	1	1	2	0	1.65	0.35	0.33	0.71	0	0.5	0.155	5	1.44667	3	1	1	0.346667	3.08701	-2.31806	0.0473238	1
chr1	169549801	169550000	0	1	2	7	1	0	0.31	0.73	1.68	5.81	1	7	3	7	0	0.33	2.48	0.98	2.5	0	0.5	0.155	3.33333	2.74	4	1.405	3.33333	1.16	2.62501	-2.55316	0.0473064	1
chr1	169550001	169550200	0	1	2	7	1	0	0.31	0.73	1.68	5.81	3	9	5	7	0	0.99	3.19	1.64	2.5	0	0.5	0.155	3.33333	2.74	6	2.09	4	1.38	2.62501	-2.55316	0.0473063	1
chr1	170443201	170443400	0	1	2	11	1	0	0.31	0.73	2.65	5.81	1	1	3	1	1	0.33	0.35	0.98	0.36	0.74	0.5	0.155	4.66667	3.06333	1	0.34	1.66667	0.693333	3.03217	-2.35063	0.0297049	1
chr1	170779201	170779400	0	1	3	8	1	0	0.31	1.09	1.92	5.81	2	1	2	0	2	0.66	0.35	0.66	0	1.47	0.5	0.155	4	2.94	1.5	0.505	1.33333	0.71	2.87	-2.42749	0.0291369	1
chr1	170779401	170779600	0	1	3	8	1	0	0.31	1.09	1.92	5.81	1	1	3	2	5	0.33	0.35	0.98	0.71	3.68	0.5	0.155	4	2.94	1	0.34	3.33333	1.79	2.87	-2.42749	0.0291369	1
chr1	172181401	172181600	0	1	4	4	1	0	0.31	1.45	0.96	5.81	3	4	7	2	0	0.99	1.42	2.29	0.71	0	0.5	0.155	3	2.74	3.5	1.205	3	1	2.56864	-2.56576	0.0443977	1
chr1	172950601	172950800	0	0	3	10	1	0	0	1.09	2.41	5.81	0	3	2	2	1	0	1.06	0.66	0.71	0.74	0	0	4.66667	3.10333	1.5	0.53	1.66667	0.703333	5.28706	-2.38812	0.0223805	1
chr1	172950801	172951000	0	0	3	8	1	0	0	1.09	1.92	5.81	3	3	1	3	1	0.99	1.06	0.33	1.07	0.74	0	0	4	2.94	3	1.025	1.66667	0.713333	5.10127	-2.48866	0.0290662	1
chr1	175638201	175638400	1	1	1	7	7	0.45	0.31	0.36	1.68	40.69	3	0	5	0	1	0.99	0	1.64	0	0.74	1	0.38	5	14.2433	1.5	0.495	2	0.793333	3.52684	-1.7016	0.0300945	1
chr1	177004601	177004800	0	0	3	8	1	0	0	1.09	1.92	5.81	5	2	3	6	1	1.65	0.71	0.98	2.14	0.74	0	0	4	2.94	3.5	1.18	3.33333	1.28667	5.10127	-2.48866	0.0290664	1
chr1	177334601	177334800	0	1	4	8	1	0	0.31	1.45	1.92	5.81	4	3	5	1	1	1.32	1.06	1.64	0.36	0.74	0.5	0.155	4.33333	3.06	3.5	1.19	2.33333	0.913333	2.99161	-2.3591	0.0187284	1
chr1	177368401	177368600	0	1	4	14	0	0	0.31	1.45	3.37	0	1	3	7	2	3	0.33	1.06	2.29	0.71	2.21	0.5	0.155	6	1.60667	2	0.695	4	1.73667	3.22293	-2.2267	0.0430734	1
chr1	177389801	177390000	1	1	3	17	2	0.45	0.31	1.09	4.09	11.63	2	1	1	2	3	0.66	0.35	0.33	0.71	2.21	1	0.38	7.33333	5.60333	1.5	0.505	2	1.08333	2.83206	-1.87081	0.022776	1
chr1	177639201	177639400	1	1	4	20	2	0.45	0.31	1.45	4.81	11.63	0	2	8	4	2	0	0.71	2.62	1.43	1.47	1	0.38	8.66667	5.96333	1	0.355	4.66667	1.84	3.04148	-1.73134	0.0102115	1
chr1	177639401	177639600	1	1	3	18	2	0.45	0.31	1.09	4.33	11.63	2	3	6	2	2	0.66	1.06	1.97	0.71	1.47	1	0.38	7.66667	5.68333	2.5	0.86	3.33333	1.38333	2.88244	-1.8382	0.0188506	1
chr1	177641801	177642000	5	5	13	26	3	2.24	1.56	4.72	6.25	17.44	2	1	2	2	1	0.66	0.35	0.66	0.71	0.74	5	1.9	14	9.47	1.5	0.505	1.66667	0.703333	1.59258	-0.951541	0.0475075	1
chr1	177642001	177642200	5	5	15	23	3	2.24	1.56	5.45	5.53	17.44	3	3	4	6	1	0.99	1.06	1.31	2.14	0.74	5	1.9	13.6667	9.47333	3	1.025	3.66667	1.39667	1.59202	-0.950233	0.0469556	1
chr1	177879601	177879800	0	1	2	11	2	0	0.31	0.73	2.65	11.63	1	1	2	3	1	0.33	0.35	0.66	1.07	0.74	0.5	0.155	5	5.00333	1	0.34	2	0.823333	3.28958	-2.21587	0.0181495	1
chr1	177879801	177880000	0	1	2	7	2	0	0.31	0.73	1.68	11.63	1	1	1	1	1	0.33	0.35	0.33	0.36	0.74	0.5	0.155	3.66667	4.68	1	0.34	1	0.476667	2.9548	-2.40517	0.0380143	1
chr1	178011001	178011200	4	0	16	12	2	1.79	0	5.81	2.89	11.63	2	1	5	2	1	0.66	0.35	1.64	0.71	0.74	2	0.895	10	6.77667	1.5	0.505	2.66667	1.03	2.37414	-1.37237	0.0496225	1
chr1	178056001	178056200	1	1	6	14	2	0.45	0.31	2.18	3.37	11.63	3	0	3	2	0	0.99	0	0.98	0.71	0	1	0.38	7.33333	5.72667	1.5	0.495	1.66667	0.563333	2.88826	-1.82554	0.0101799	1
chr1	178056201	178056400	1	1	6	12	2	0.45	0.31	2.18	2.89	11.63	4	0	3	1	1	1.32	0	0.98	0.36	0.74	1	0.38	6.66667	5.56667	2	0.66	1.66667	0.693333	2.78088	-1.89162	0.0134318	1
chr1	178462201	178462400	1	0	3	20	1	0.45	0	1.09	4.81	5.81	3	5	6	2	5	0.99	1.77	1.97	0.71	3.68	0.5	0.225	8	3.90333	4	1.38	4.33333	2.12	3.60431	-1.92561	0.0321094	1
chr1	178477801	178478000	0	0	5	13	0	0	0	1.82	3.13	0	5	5	4	7	2	1.65	1.77	1.31	2.5	1.47	0	0	6	1.65	5	1.71	4.33333	1.76	5.46985	-2.25889	0.0406139	1
chr1	178533601	178533800	1	1	4	12	1	0.45	0.31	1.45	2.89	5.81	1	2	2	2	2	0.33	0.71	0.66	0.71	1.47	1	0.38	5.66667	3.38333	1.5	0.52	2	0.946667	2.44095	-2.11742	0.0490233	1
chr1	178548001	178548200	7	0	16	25	3	3.13	0	5.81	6.01	17.44	1	0	6	2	0	0.33	0	1.97	0.71	0	3.5	1.565	14.6667	9.75333	0.5	0.165	2.66667	0.893333	2.01655	-0.934723	0.0492574	1
chr1	178583001	178583200	1	1	7	10	1	0.45	0.31	2.54	2.41	5.81	5	5	5	3	2	1.65	1.77	1.64	1.07	1.47	1	0.38	6	3.58667	5	1.71	3.33333	1.39333	2.58268	-2.0296	0.0242463	1
chr1	180235401	180235600	0	1	6	9	0	0	0.31	2.18	2.16	0	2	1	3	2	1	0.66	0.35	0.98	0.71	0.74	0.5	0.155	5	1.44667	1.5	0.505	2	0.81	3.08701	-2.31806	0.0473239	1
chr1	181196401	181196600	0	4	9	15	2	0	1.25	3.27	3.61	11.63	6	1	3	5	1	1.99	0.35	0.98	1.78	0.74	2	0.625	8.66667	6.17	3.5	1.17	3	1.16667	2.30485	-1.6084	0.0163828	1
chr1	181196601	181196800	0	4	9	17	2	0	1.25	3.27	4.09	11.63	7	2	2	4	1	2.32	0.71	0.66	1.43	0.74	2	0.625	9.33333	6.33	4.5	1.515	2.33333	0.943333	2.38509	-1.5557	0.0128149	1
chr1	181457001	181457200	0	1	8	11	0	0	0.31	2.91	2.65	0	6	2	1	3	0	1.99	0.71	0.33	1.07	0	0.5	0.155	6.33333	1.85333	4	1.35	1.33333	0.466667	3.40807	-2.12034	0.0296795	1
chr1	181681201	181681400	1	1	1	2	8	0.45	0.31	0.36	0.48	46.5	8	5	3	0	1	2.65	1.77	0.98	0	0.74	1	0.38	3.66667	15.78	6.5	2.21	1.33333	0.573333	3.67316	-1.75128	0.0445424	1
chr1	182751801	182752000	0	1	8	13	1	0	0.31	2.91	3.13	5.81	1	2	0	2	2	0.33	0.71	0	0.71	1.47	0.5	0.155	7.33333	3.95	1.5	0.52	1.33333	0.726667	3.70811	-1.93191	0.00269811	1
chr1	185066401	185066600	0	0	0	18	1	0	0	0	4.33	5.81	0	2	0	4	5	0	0.71	0	1.43	3.68	0	0	6.33333	3.38	1	0.355	3	1.70333	5.52947	-2.22064	0.0499821	1
chr1	185090401	185090600	0	1	0	17	1	0	0.31	0	4.09	5.81	1	3	4	1	0	0.33	1.06	1.31	0.36	0	0.5	0.155	6	3.3	2	0.695	1.66667	0.556667	3.27235	-2.21212	0.0469886	1
chr1	185137401	185137600	0	1	1	14	1	0	0.31	0.36	3.37	5.81	0	0	0	2	0	0	0	0	0.71	0	0.5	0.155	5.33333	3.18	0	0	0.666667	0.236667	3.16281	-2.27908	0.036485	1
chr1	185162801	185163000	1	1	4	32	0	0.45	0.31	1.45	7.7	0	0	1	2	3	2	0	0.35	0.66	1.07	1.47	1	0.38	12	3.05	0.5	0.175	2.33333	1.06667	3.12498	-1.60886	0.0364985	1
chr1	185213801	185214000	0	1	0	19	1	0	0.31	0	4.57	5.81	0	1	0	4	0	0	0.35	0	1.43	0	0.5	0.155	6.66667	3.46	0.5	0.175	1.33333	0.476667	3.39545	-2.13238	0.0400574	1
chr1	185266601	185266800	0	0	1	25	0	0	0	0.36	6.01	0	2	3	3	1	1	0.66	1.06	0.98	0.36	0.74	0	0	8.66667	2.12333	2.5	0.86	1.66667	0.693333	5.72014	-2.02348	0.0487119	1
chr1	185271001	185271200	2	5	7	53	1	0.89	1.56	2.54	12.75	5.81	0	0	1	3	0	0	0	0.33	1.07	0	3.5	1.225	20.3333	7.03333	0	0	1.33333	0.466667	2.32408	-0.910924	0.0411664	1
chr1	185303601	185303800	0	0	0	24	1	0	0	0	5.77	5.81	0	1	0	2	2	0	0.35	0	0.71	1.47	0	0	8.33333	3.86	0.5	0.175	1.33333	0.726667	5.85094	-1.99428	0.0272203	1
chr1	185315401	185315600	0	3	4	31	1	0	0.94	1.45	7.46	5.81	0	1	2	5	3	0	0.35	0.66	1.78	2.21	1.5	0.47	12	4.90667	0.5	0.175	3.33333	1.55	2.86769	-1.52115	0.0286387	1
chr1	185318201	185318400	3	0	9	14	3	1.34	0	3.27	3.37	17.44	3	2	2	1	4	0.99	0.71	0.66	0.36	2.95	1.5	0.67	8.66667	8.02667	2.5	0.85	2.33333	1.32333	2.62335	-1.524	0.0362622	1
chr1	185318801	185319000	2	0	8	21	2	0.89	0	2.91	5.05	11.63	0	0	1	4	2	0	0	0.33	1.43	1.47	1	0.445	10.3333	6.53	0	0	2.33333	1.07667	3.26051	-1.52844	0.00863635	1
chr1	185417401	185417600	0	2	4	15	1	0	0.62	1.45	3.61	5.81	0	0	3	3	1	0	0	0.98	1.07	0.74	1	0.31	6.66667	3.62333	0	0	2.33333	0.93	2.68985	-2.0218	0.0356201	1
chr1	185450201	185450400	0	2	1	27	1	0	0.62	0.36	6.49	5.81	1	1	1	2	1	0.33	0.35	0.33	0.71	0.74	1	0.31	9.66667	4.22	1	0.34	1.33333	0.593333	3.05404	-1.776	0.0450528	1
chr1	185450401	185450600	0	2	1	27	1	0	0.62	0.36	6.49	5.81	1	4	2	4	2	0.33	1.42	0.66	1.43	1.47	1	0.31	9.66667	4.22	2.5	0.875	2.66667	1.18667	3.05404	-1.776	0.0450527	1
chr1	185458001	185458200	1	0	0	21	3	0.45	0	0	5.05	17.44	1	0	1	5	3	0.33	0	0.33	1.78	2.21	0.5	0.225	8	7.49667	0.5	0.165	3	1.44	3.83603	-1.80877	0.048243	1
chr1	185458201	185458400	1	0	0	35	3	0.45	0	0	8.42	17.44	0	0	1	4	1	0	0	0.33	1.43	0.74	0.5	0.225	12.6667	8.62	0	0	2	0.833333	4.30195	-1.42468	0.0199985	1
chr1	185458401	185458600	0	0	0	24	3	0	0	0	5.77	17.44	0	0	0	2	0	0	0	0	0.71	0	0	0	9	7.73667	0	0	0.666667	0.236667	6.30059	-1.76771	0.0116334	1
chr1	185471601	185471800	0	1	0	19	1	0	0.31	0	4.57	5.81	0	1	1	3	1	0	0.35	0.33	1.07	0.74	0.5	0.155	6.66667	3.46	0.5	0.175	1.66667	0.713333	3.39545	-2.13238	0.0400573	1
chr1	185511401	185511600	0	2	1	20	3	0	0.62	0.36	4.81	17.44	1	1	0	4	1	0.33	0.35	0	1.43	0.74	1	0.31	8	7.53667	1	0.34	1.66667	0.723333	3.16829	-1.77021	0.0329878	1
chr1	185515601	185515800	1	1	3	14	4	0.45	0.31	1.09	3.37	23.25	0	0	0	1	1	0	0	0	0.36	0.74	1	0.38	7	9.23667	0	0	0.666667	0.366667	3.09784	-1.73686	0.0175659	1
chr1	185753801	185754000	2	4	12	20	1	0.89	1.25	4.36	4.81	5.81	5	2	6	5	1	1.65	0.71	1.97	1.78	0.74	3	1.07	11	4.99333	3.5	1.18	4	1.49667	1.92722	-1.38915	0.035873	1
chr1	185754001	185754200	1	1	6	9	1	0.45	0.31	2.18	2.16	5.81	5	0	6	5	1	1.65	0	1.97	1.78	0.74	1	0.38	5.33333	3.38333	2.5	0.825	4	1.49667	2.42066	-2.12251	0.0428916	1
chr1	185845201	185845400	5	4	14	26	3	2.24	1.25	5.09	6.25	17.44	2	1	7	3	1	0.66	0.35	2.29	1.07	0.74	4.5	1.745	14.3333	9.59333	1.5	0.505	3.66667	1.36667	1.76293	-0.946821	0.0432002	1
chr1	185845401	185845600	5	3	12	22	3	2.24	0.94	4.36	5.29	17.44	3	1	4	4	2	0.99	0.35	1.31	1.43	1.47	4	1.59	12.3333	9.03	2	0.67	3.33333	1.40333	1.72528	-1.09089	0.0465058	1
chr1	186540601	186540800	0	1	3	6	1	0	0.31	1.09	1.44	5.81	8	7	3	5	1	2.65	2.48	0.98	1.78	0.74	0.5	0.155	3.33333	2.78	7.5	2.565	3	1.16667	2.64959	-2.53182	0.0412644	1
chr1	186601801	186602000	1	1	5	10	2	0.45	0.31	1.82	2.41	11.63	4	5	3	3	3	1.32	1.77	0.98	1.07	2.21	1	0.38	5.66667	5.28667	4.5	1.545	3	1.42	2.57983	-2.01501	0.0253798	1
chr1	187355801	187356000	1	2	9	9	5	0.45	0.62	3.27	2.16	29.07	0	2	1	3	1	0	0.71	0.33	1.07	0.74	1.5	0.535	7.66667	11.5	1	0.355	1.66667	0.713333	2.92368	-1.4735	0.0155496	1
chr1	188923001	188923200	0	1	1	13	1	0	0.31	0.36	3.13	5.81	4	2	1	3	0	1.32	0.71	0.33	1.07	0	0.5	0.155	5	3.1	3	1.015	1.33333	0.466667	3.08685	-2.32359	0.0444689	1
chr1	188923201	188923400	0	1	1	13	1	0	0.31	0.36	3.13	5.81	2	0	1	2	0	0.66	0	0.33	0.71	0	0.5	0.155	5	3.1	1	0.33	1	0.346667	3.08685	-2.32359	0.0444688	1
chr1	188949601	188949800	1	3	1	16	9	0.45	0.94	0.36	3.85	52.32	1	2	4	5	1	0.33	0.71	1.31	1.78	0.74	2	0.695	8.66667	18.8433	1.5	0.52	3.33333	1.27667	3.23772	-1.14926	0.0338499	1
chr1	191261601	191261800	1	5	12	18	2	0.45	1.56	4.36	4.33	11.63	3	1	1	4	2	0.99	0.35	0.33	1.43	1.47	3	1.005	10.6667	6.77333	2	0.67	2.33333	1.07667	2.00273	-1.35355	0.0301232	1
chr1	191375201	191375400	0	5	12	15	1	0	1.56	4.36	3.61	5.81	3	1	1	7	0	0.99	0.35	0.33	2.5	0	2.5	0.78	9.33333	4.59333	2	0.67	2.66667	0.943333	2.06314	-1.56034	0.0447172	1
chr1	191432401	191432600	0	2	18	2	1	0	0.62	6.54	0.48	5.81	3	4	0	0	0	0.99	1.42	0	0	0	1	0.31	7	4.27667	3.5	1.205	0	0	3.10864	-1.77629	0.0437448	1
chr1	191471801	191472000	0	1	2	7	1	0	0.31	0.73	1.68	5.81	4	1	1	3	2	1.32	0.35	0.33	1.07	1.47	0.5	0.155	3.33333	2.74	2.5	0.835	2	0.956667	2.62501	-2.55316	0.0473062	1
chr1	191504201	191504400	0	0	12	0	1	0	0	4.36	0	5.81	0	0	1	0	0	0	0	0.33	0	0	0	0	4.33333	3.39	0	0	0.333333	0.11	5.55629	-2.26097	0.0462956	1
chr1	191555001	191555200	0	1	1	4	13	0	0.31	0.36	0.96	75.57	2	4	4	1	2	0.66	1.42	1.31	0.36	1.47	0.5	0.155	6	25.63	3	1.04	2.33333	1.04667	5.43729	-1.10734	0.00503927	1
chr1	191555201	191555400	0	2	1	2	13	0	0.62	0.36	0.48	75.57	2	1	1	0	2	0.66	0.35	0.33	0	1.47	1	0.31	5.33333	25.47	1.5	0.505	1	0.6	4.64092	-1.12642	0.0210771	1
chr1	191597201	191597400	0	1	4	4	1	0	0.31	1.45	0.96	5.81	7	4	1	3	3	2.32	1.42	0.33	1.07	2.21	0.5	0.155	3	2.74	5.5	1.87	2.33333	1.20333	2.56864	-2.56576	0.0443976	1
chr1	193001801	193002000	0	0	4	10	1	0	0	1.45	2.41	5.81	1	2	3	5	1	0.33	0.71	0.98	1.78	0.74	0	0	5	3.22333	1.5	0.52	3	1.16667	5.398	-2.32182	0.0141215	1
chr1	193029801	193030000	0	1	1	8	2	0	0.31	0.36	1.92	11.63	4	1	6	6	3	1.32	0.35	1.97	2.14	2.21	0.5	0.155	3.66667	4.63667	2.5	0.835	5	2.10667	2.96436	-2.42599	0.0499034	1
chr1	193030001	193030200	0	1	1	8	2	0	0.31	0.36	1.92	11.63	4	2	5	6	4	1.32	0.71	1.64	2.14	2.95	0.5	0.155	3.66667	4.63667	3	1.015	5	2.24333	2.96436	-2.42599	0.0499033	1
chr1	193408201	193408400	3	6	15	24	2	1.34	1.87	5.45	5.77	11.63	3	3	6	4	2	0.99	1.06	1.97	1.43	1.47	4.5	1.605	13.6667	7.61667	3	1.025	4	1.62333	1.71944	-1.05336	0.031951	1
chr1	193552601	193552800	1	3	8	5	7	0.45	0.94	2.91	1.2	40.69	3	1	2	0	2	0.99	0.35	0.66	0	1.47	2	0.695	6.66667	14.9333	2	0.67	1.33333	0.71	2.84578	-1.36985	0.0405733	1
chr1	193552801	193553000	1	3	11	4	7	0.45	0.94	4	0.96	40.69	1	1	1	1	1	0.33	0.35	0.33	0.36	0.74	2	0.695	7.33333	15.2167	1	0.34	1	0.476667	2.95106	-1.28033	0.0343833	1
chr1	193553001	193553200	0	1	6	5	6	0	0.31	2.18	1.2	34.88	1	0	2	3	1	0.33	0	0.66	1.07	0.74	0.5	0.155	5.66667	12.7533	0.5	0.165	2	0.823333	4.34434	-1.70245	0.00505858	1
chr2	3460601	3460800	0	1	7	16	0	0	0.31	2.54	3.85	0	4	4	6	2	0	1.32	1.42	1.97	0.71	0	0.5	0.155	7.66667	2.13	4	1.37	2.66667	0.893333	3.59619	-1.99306	0.0189436	1
chr2	5883001	5883200	0	0	3	4	3	0	0	1.09	0.96	17.44	4	3	3	2	2	1.32	1.06	0.98	0.71	1.47	0	0	3.33333	6.49667	3.5	1.19	2.33333	1.05333	5.43825	-2.40178	0.0370413	1
chr2	6266601	6266800	0	1	0	6	4	0	0.31	0	1.44	23.25	2	3	2	5	0	0.66	1.06	0.66	1.78	0	0.5	0.155	3.33333	8.23	2.5	0.86	2.33333	0.813333	3.60765	-2.30212	0.0497055	1
chr2	6398601	6398800	0	1	2	7	1	0	0.31	0.73	1.68	5.81	2	5	1	4	2	0.66	1.77	0.33	1.43	1.47	0.5	0.155	3.33333	2.74	3.5	1.215	2.33333	1.07667	2.62501	-2.55316	0.0473061	1
chr2	10115201	10115400	0	1	5	9	1	0	0.31	1.82	2.16	5.81	3	2	5	2	3	0.99	0.71	1.64	0.71	2.21	0.5	0.155	5	3.26333	2.5	0.85	3.33333	1.52	3.19007	-2.24948	0.0133344	1
chr2	10566801	10567000	4	5	14	18	3	1.79	1.56	5.09	4.33	17.44	2	2	3	0	1	0.66	0.71	0.98	0	0.74	4.5	1.675	11.6667	8.95333	2	0.685	1.33333	0.573333	1.57788	-1.09568	0.0478065	1
chr2	10750401	10750600	0	1	4	4	1	0	0.31	1.45	0.96	5.81	4	4	3	1	2	1.32	1.42	0.98	0.36	1.47	0.5	0.155	3	2.74	4	1.37	2	0.936667	2.56864	-2.56576	0.0443976	1
chr2	12046001	12046200	0	8	29	23	2	0	2.5	10.54	5.53	11.63	0	1	0	2	0	0	0.35	0	0.71	0	4	1.25	18	9.23333	0.5	0.175	0.666667	0.236667	2.43972	-0.779895	0.0209236	1
chr2	12046201	12046400	0	6	23	32	2	0	1.87	8.36	7.7	11.63	0	1	2	1	0	0	0.35	0.66	0.36	0	3	0.935	19	9.23	0.5	0.175	1	0.34	2.80485	-0.819792	0.00294325	1
chr2	12046401	12046600	0	3	14	21	1	0	0.94	5.09	5.05	5.81	0	0	3	1	0	0	0	0.98	0.36	0	1.5	0.47	12	5.31667	0	0	1.33333	0.446667	3.03123	-1.40611	0.00174267	1
chr2	13528201	13528400	0	1	4	5	1	0	0.31	1.45	1.2	5.81	2	4	2	6	2	0.66	1.42	0.66	2.14	1.47	0.5	0.155	3.33333	2.82	3	1.04	3.33333	1.42333	2.68362	-2.51061	0.041397	1
chr2	14200201	14200400	2	2	3	6	10	0.89	0.62	1.09	1.44	58.13	1	3	1	2	0	0.33	1.06	0.33	0.71	0	2	0.755	6.33333	20.22	2	0.695	1	0.346667	3.16606	-1.19543	0.0375375	1
chr2	14200401	14200600	2	3	4	5	11	0.89	0.94	1.45	1.2	63.94	0	4	1	0	0	0	1.42	0.33	0	0	2.5	0.915	6.66667	22.1967	2	0.71	0.333333	0.11	3.05554	-1.04766	0.0465346	1
chr2	14480601	14480800	0	1	4	6	1	0	0.31	1.45	1.44	5.81	5	1	5	2	1	1.65	0.35	1.64	0.71	0.74	0.5	0.155	3.66667	2.9	3	1	2.66667	1.03	2.7923	-2.45792	0.0274814	1
chr2	14965401	14965600	0	0	2	7	1	0	0	0.73	1.68	5.81	7	3	3	3	2	2.32	1.06	0.98	1.07	1.47	0	0	3.33333	2.74	5	1.69	2.66667	1.17333	4.85172	-2.62053	0.047415	1
chr2	14965601	14965800	0	0	2	7	1	0	0	0.73	1.68	5.81	6	5	4	1	1	1.99	1.77	1.31	0.36	0.74	0	0	3.33333	2.74	5.5	1.88	2	0.803333	4.85172	-2.62053	0.0474149	1
chr2	14985001	14985200	0	1	5	6	1	0	0.31	1.82	1.44	5.81	3	0	2	1	1	0.99	0	0.66	0.36	0.74	0.5	0.155	4	3.02333	1.5	0.495	1.33333	0.586667	2.92626	-2.38758	0.0193624	1
chr2	15485801	15486000	0	0	2	7	1	0	0	0.73	1.68	5.81	6	0	4	1	3	1.99	0	1.31	0.36	2.21	0	0	3.33333	2.74	3	0.995	2.66667	1.29333	4.85172	-2.62053	0.0474149	1
chr2	16284801	16285000	0	1	1	6	3	0	0.31	0.36	1.44	17.44	1	1	1	0	0	0.33	0.35	0.33	0	0	0.5	0.155	3.33333	6.41333	1	0.34	0.333333	0.11	3.207	-2.3811	0.0452994	1
chr2	16468201	16468400	0	1	1	10	3	0	0.31	0.36	2.41	17.44	0	3	4	3	2	0	1.06	1.31	1.07	1.47	0.5	0.155	4.66667	6.73667	1.5	0.53	3	1.28333	3.4726	-2.18722	0.0273611	1
chr2	16611801	16612000	0	0	3	5	2	0	0	1.09	1.2	11.63	3	0	1	1	2	0.99	0	0.33	0.36	1.47	0	0	3.33333	4.64	1.5	0.495	1.33333	0.72	5.10752	-2.50141	0.037455	1
chr2	16612001	16612200	0	0	3	5	2	0	0	1.09	1.2	11.63	4	0	2	2	2	1.32	0	0.66	0.71	1.47	0	0	3.33333	4.64	2	0.66	2	0.946667	5.10752	-2.50141	0.0374551	1
chr2	16718201	16718400	2	0	11	4	4	0.89	0	4	0.96	23.25	2	0	4	1	2	0.66	0	1.31	0.36	1.47	1	0.445	6.33333	9.40333	1	0.33	2.33333	1.04667	3.12752	-1.66408	0.0448485	1
chr2	16718401	16718600	3	4	17	9	4	1.34	1.25	6.18	2.16	23.25	2	0	5	2	5	0.66	0	1.64	0.71	3.68	3.5	1.295	10	10.53	1	0.33	4	2.01	1.9584	-1.15244	0.0476935	1
chr2	18307801	18308000	0	1	4	4	2	0	0.31	1.45	0.96	11.63	1	2	2	3	1	0.33	0.71	0.66	1.07	0.74	0.5	0.155	3.33333	4.68	1.5	0.52	2	0.823333	2.92974	-2.41514	0.0365037	1
chr2	18665001	18665200	0	1	4	3	5	0	0.31	1.45	0.72	29.07	5	1	1	1	0	1.65	0.35	0.33	0.36	0	0.5	0.155	4	10.4133	3	1	0.666667	0.23	3.97517	-2.02519	0.0163456	1
chr2	18848201	18848400	0	1	2	6	2	0	0.31	0.73	1.44	11.63	3	3	0	3	3	0.99	1.06	0	1.07	2.21	0.5	0.155	3.33333	4.6	3	1.025	2	1.09333	2.86375	-2.45767	0.040214	1
chr2	18995001	18995200	0	1	3	6	1	0	0.31	1.09	1.44	5.81	1	3	2	3	1	0.33	1.06	0.66	1.07	0.74	0.5	0.155	3.33333	2.78	2	0.695	2	0.823333	2.64959	-2.53182	0.0412644	1
chr2	20803401	20803600	0	1	4	5	1	0	0.31	1.45	1.2	5.81	2	1	7	1	4	0.66	0.35	2.29	0.36	2.95	0.5	0.155	3.33333	2.82	1.5	0.505	4	1.86667	2.68362	-2.51061	0.0413969	1
chr2	21237001	21237200	0	1	7	9	1	0	0.31	2.54	2.16	5.81	6	2	4	2	0	1.99	0.71	1.31	0.71	0	0.5	0.155	5.66667	3.50333	4	1.35	2	0.673333	3.38822	-2.1309	0.00726323	1
chr2	24564801	24565000	0	4	11	9	2	0	1.25	4	2.16	11.63	2	0	3	0	2	0.66	0	0.98	0	1.47	2	0.625	7.33333	5.93	1	0.33	1.66667	0.816667	2.19314	-1.69338	0.0347567	1
chr2	24746401	24746600	0	1	3	8	1	0	0.31	1.09	1.92	5.81	5	2	4	3	3	1.65	0.71	1.31	1.07	2.21	0.5	0.155	4	2.94	3.5	1.18	3.33333	1.53	2.87	-2.42749	0.0291369	1
chr2	24826001	24826200	0	1	4	8	2	0	0.31	1.45	1.92	11.63	2	4	0	2	0	0.66	1.42	0	0.71	0	0.5	0.155	4.66667	5	3	1.04	0.666667	0.236667	3.23923	-2.22251	0.0159801	1
chr2	26401601	26401800	1	4	10	12	2	0.45	1.25	3.63	2.89	11.63	2	0	0	3	1	0.66	0	0	1.07	0.74	2.5	0.85	8	6.05	1	0.33	1.33333	0.603333	1.89413	-1.60241	0.0421046	1
chr2	26416201	26416400	0	1	2	7	1	0	0.31	0.73	1.68	5.81	3	1	4	7	2	0.99	0.35	1.31	2.5	1.47	0.5	0.155	3.33333	2.74	2	0.67	4.33333	1.76	2.62501	-2.55316	0.047306	1
chr2	26532201	26532400	1	4	5	7	7	0.45	1.25	1.82	1.68	40.69	1	9	1	1	3	0.33	3.19	0.33	0.36	2.21	2.5	0.85	6.33333	14.73	5	1.76	1.66667	0.966667	2.48783	-1.40398	0.0456268	1
chr2	26939601	26939800	1	4	8	19	2	0.45	1.25	2.91	4.57	11.63	0	4	8	6	2	0	1.42	2.62	2.14	1.47	2.5	0.85	9.66667	6.37	2	0.71	5.33333	2.07667	2.06886	-1.49888	0.0218619	1
chr2	27064801	27065000	0	2	8	10	2	0	0.62	2.91	2.41	11.63	0	0	1	0	0	0	0	0.33	0	0	1	0.31	6.66667	5.65	0	0	0.333333	0.11	2.88706	-1.87642	0.0148369	1
chr2	27065001	27065200	0	1	5	6	2	0	0.31	1.82	1.44	11.63	0	1	2	1	0	0	0.35	0.66	0.36	0	0.5	0.155	4.33333	4.96333	0.5	0.175	1	0.34	3.19852	-2.24848	0.0168769	1
chr2	28234201	28234400	1	6	3	24	10	0.45	1.87	1.09	5.77	58.13	4	3	5	2	2	1.32	1.06	1.64	0.71	1.47	3.5	1.16	12.3333	21.6633	3.5	1.19	3	1.27333	2.82777	-0.771603	0.0220628	1
chr2	28234401	28234600	0	4	1	16	8	0	1.25	0.36	3.85	46.5	2	6	6	1	1	0.66	2.13	1.97	0.36	0.74	2	0.625	8.33333	16.9033	4	1.395	2.66667	1.02333	3.19911	-1.26569	0.0280818	1
chr2	28535601	28535800	0	1	3	6	1	0	0.31	1.09	1.44	5.81	1	2	4	2	2	0.33	0.71	1.31	0.71	1.47	0.5	0.155	3.33333	2.78	1.5	0.52	2.66667	1.16333	2.64959	-2.53182	0.0412645	1
chr2	30246801	30247000	1	4	14	8	2	0.45	1.25	5.09	1.92	11.63	6	0	3	4	4	1.99	0	0.98	1.43	2.95	2.5	0.85	8	6.21333	3	0.995	3.66667	1.78667	1.99826	-1.55054	0.0429909	1
chr2	30689601	30689800	0	5	3	11	8	0	1.56	1.09	2.65	46.5	5	2	6	4	1	1.65	0.71	1.97	1.43	0.74	2.5	0.78	7.33333	16.7467	3.5	1.18	3.66667	1.38	2.83324	-1.28363	0.0452289	1
chr2	31035201	31035400	0	4	1	9	14	0	1.25	0.36	2.16	81.38	3	1	1	2	1	0.99	0.35	0.33	0.71	0.74	2	0.625	8	27.9667	2	0.67	1.33333	0.593333	3.94108	-0.812131	0.0199408	1
chr2	31035401	31035600	0	3	2	9	21	0	0.94	0.73	2.16	122.08	4	4	2	2	2	1.32	1.42	0.66	0.71	1.47	1.5	0.47	10.6667	41.6567	4	1.37	2	0.946667	4.92931	-0.220768	0.0101639	1
chr2	31035601	31035800	0	2	2	7	18	0	0.62	0.73	1.68	104.64	7	4	3	3	2	2.32	1.42	0.98	1.07	1.47	1	0.31	9	35.6833	5.5	1.87	2.66667	1.17333	5.17811	-0.501627	0.00629711	1
chr2	32836601	32836800	1	3	11	11	1	0.45	0.94	4	2.65	5.81	4	1	4	3	0	1.32	0.35	1.31	1.07	0	2	0.695	7.66667	4.15333	2.5	0.835	2.33333	0.793333	2.0685	-1.72781	0.0288313	1
chr2	34627801	34628000	0	1	5	12	0	0	0.31	1.82	2.89	0	2	1	2	4	1	0.66	0.35	0.66	1.43	0.74	0.5	0.155	5.66667	1.57	1.5	0.505	2.33333	0.943333	3.19493	-2.25038	0.0385807	1
chr2	34942601	34942800	0	1	6	4	1	0	0.31	2.18	0.96	5.81	3	3	4	3	3	0.99	1.06	1.31	1.07	2.21	0.5	0.155	3.66667	2.98333	3	1.025	3.33333	1.53	2.88521	-2.4171	0.0354801	1
chr2	35519601	35519800	3	1	23	39	1	1.34	0.31	8.36	9.38	5.81	1	1	0	1	1	0.33	0.35	0	0.36	0.74	2	0.825	21	7.85	1	0.34	0.666667	0.366667	3.1865	-0.801944	0.00375217	1
chr2	35519801	35520000	3	1	11	16	1	1.34	0.31	4	3.85	5.81	1	1	0	1	1	0.33	0.35	0	0.36	0.74	2	0.825	9.33333	4.55333	1	0.34	0.666667	0.366667	2.19853	-1.56516	0.0365903	1
chr2	35520001	35520200	0	0	4	8	1	0	0	1.45	1.92	5.81	1	0	0	1	1	0.33	0	0	0.36	0.74	0	0	4.33333	3.06	0.5	0.165	0.666667	0.366667	5.2245	-2.41725	0.0178149	1
chr2	35526401	35526600	2	0	18	30	1	0.89	0	6.54	7.22	5.81	1	0	0	3	0	0.33	0	0	1.07	0	1	0.445	16.3333	6.52333	0.5	0.165	1	0.356667	3.80485	-1.11109	0.00224124	1
chr2	35526601	35526800	1	0	20	35	1	0.45	0	7.27	8.42	5.81	2	1	2	4	0	0.66	0.35	0.66	1.43	0	0.5	0.225	18.6667	7.16667	1.5	0.505	2	0.696667	4.84008	-1.00537	0.000400633	1
chr2	35526801	35527000	1	1	8	16	1	0.45	0.31	2.91	3.85	5.81	3	1	2	5	0	0.99	0.35	0.66	1.78	0	1	0.38	8.33333	4.19	2	0.67	2.33333	0.813333	2.98721	-1.78277	0.008108	1
chr2	35538401	35538600	2	3	12	22	1	0.89	0.94	4.36	5.29	5.81	2	0	5	9	1	0.66	0	1.64	3.21	0.74	2.5	0.915	11.6667	5.15333	1	0.33	5	1.86333	2.2295	-1.37251	0.0144212	1
chr2	35538601	35538800	1	0	6	18	1	0.45	0	2.18	4.33	5.81	2	0	2	8	1	0.66	0	0.66	2.85	0.74	0.5	0.225	8.33333	4.10667	1	0.33	3.66667	1.41667	3.7539	-1.84889	0.0113135	1
chr2	35543801	35544000	0	5	3	11	10	0	1.56	1.09	2.65	58.13	2	0	2	1	0	0.66	0	0.66	0.36	0	2.5	0.78	8	20.6233	1	0.33	1	0.34	3.16555	-1.0761	0.0320858	1
chr2	35569601	35569800	2	1	9	17	1	0.89	0.31	3.27	4.09	5.81	0	0	0	6	0	0	0	0	2.14	0	1.5	0.6	9	4.39	0	0	2	0.713333	2.53859	-1.66284	0.016824	1
chr2	36040601	36040800	0	0	5	10	0	0	0	1.82	2.41	0	1	0	1	3	2	0.33	0	0.33	1.07	1.47	0	0	5	1.41	0.5	0.165	2	0.956667	5.26816	-2.39094	0.0483865	1
chr2	37249201	37249400	0	0	6	6	1	0	0	2.18	1.44	5.81	6	0	2	5	0	1.99	0	0.66	1.78	0	0	0	4.33333	3.14333	3	0.995	2.33333	0.813333	5.28504	-2.37745	0.0204429	1
chr2	37734401	37734600	0	0	5	4	1	0	0	1.82	0.96	5.81	1	2	1	2	0	0.33	0.71	0.33	0.71	0	0	0	3.33333	2.86333	1.5	0.52	1	0.346667	4.96244	-2.55469	0.0468211	1
chr2	41369801	41370000	0	1	0	7	4	0	0.31	0	1.68	23.25	0	6	2	2	0	0	2.13	0.66	0.71	0	0.5	0.155	3.66667	8.31	3	1.065	1.33333	0.456667	3.65154	-2.25151	0.0413535	1
chr2	43098401	43098600	0	2	9	7	3	0	0.62	3.27	1.68	17.44	2	0	6	0	2	0.66	0	1.97	0	1.47	1	0.31	6.33333	7.46333	1	0.33	2.66667	1.14667	3.04228	-1.81058	0.0174528	1
chr2	43676801	43677000	0	1	4	5	1	0	0.31	1.45	1.2	5.81	4	6	2	3	1	1.32	2.13	0.66	1.07	0.74	0.5	0.155	3.33333	2.82	5	1.725	2	0.823333	2.68362	-2.51061	0.0413969	1
chr2	43677001	43677200	1	1	8	15	2	0.45	0.31	2.91	3.61	11.63	5	6	2	1	0	1.65	2.13	0.66	0.36	0	1	0.38	8.33333	6.05	5.5	1.89	1	0.34	3.06941	-1.70485	0.0050066	1
chr2	44030801	44031000	2	6	10	17	4	0.89	1.87	3.63	4.09	23.25	3	2	4	0	4	0.99	0.71	1.31	0	2.95	4	1.38	10.3333	10.3233	2.5	0.85	2.66667	1.42	1.72152	-1.19238	0.0443115	1
chr2	44336001	44336200	2	1	6	13	5	0.89	0.31	2.18	3.13	29.07	2	0	0	2	0	0.66	0	0	0.71	0	1.5	0.6	8	11.46	1	0.33	0.666667	0.236667	2.83278	-1.47276	0.0185678	1
chr2	44336201	44336400	3	1	13	17	6	1.34	0.31	4.72	4.09	34.88	4	1	0	6	1	1.32	0.35	0	2.14	0.74	2	0.825	12	14.5633	2.5	0.835	2.33333	0.96	2.96718	-1.01136	0.00656139	1
chr2	44336401	44336600	2	3	11	11	3	0.89	0.94	4	2.65	17.44	5	2	1	10	1	1.65	0.71	0.33	3.57	0.74	2.5	0.915	8.33333	8.03	3.5	1.18	4	1.54667	2.02174	-1.47403	0.0291443	1
chr2	44463401	44463600	0	1	4	4	1	0	0.31	1.45	0.96	5.81	6	1	2	3	6	1.99	0.35	0.66	1.07	4.42	0.5	0.155	3	2.74	3.5	1.17	3.66667	2.05	2.56864	-2.56576	0.0443975	1
chr2	44580001	44580200	0	1	9	6	0	0	0.31	3.27	1.44	0	3	3	5	5	1	0.99	1.06	1.64	1.78	0.74	0.5	0.155	5	1.57	3	1.025	3.66667	1.38667	3.17435	-2.26377	0.0468762	1
chr2	45798601	45798800	1	1	11	8	2	0.45	0.31	4	1.92	11.63	4	1	4	4	1	1.32	0.35	1.31	1.43	0.74	1	0.38	7	5.85	2.5	0.835	3	1.16	2.95377	-1.78304	0.0106919	1
chr2	45805601	45805800	1	1	5	7	2	0.45	0.31	1.82	1.68	11.63	4	0	4	4	1	1.32	0	1.31	1.43	0.74	1	0.38	4.66667	5.04333	2	0.66	3	1.16	2.37477	-2.13368	0.0468555	1
chr2	46254001	46254200	0	1	5	9	2	0	0.31	1.82	2.16	11.63	7	5	0	1	1	2.32	1.77	0	0.36	0.74	0.5	0.155	5.33333	5.20333	6	2.045	0.666667	0.366667	3.40152	-2.1191	0.00802891	1
chr2	46254201	46254400	0	0	4	8	1	0	0	1.45	1.92	5.81	5	4	1	3	1	1.65	1.42	0.33	1.07	0.74	0	0	4.33333	3.06	4.5	1.535	1.66667	0.713333	5.2245	-2.41725	0.0178149	1
chr2	46836401	46836600	2	1	5	8	5	0.89	0.31	1.82	1.92	29.07	2	1	3	0	5	0.66	0.35	0.98	0	3.68	1.5	0.6	6	10.9367	1.5	0.505	2.66667	1.55333	2.62226	-1.66138	0.0407115	1
chr2	48597201	48597400	0	1	2	7	1	0	0.31	0.73	1.68	5.81	2	1	8	6	4	0.66	0.35	2.62	2.14	2.95	0.5	0.155	3.33333	2.74	1.5	0.505	6	2.57	2.62501	-2.55316	0.0473059	1
chr2	48597401	48597600	0	1	2	7	1	0	0.31	0.73	1.68	5.81	4	1	6	3	2	1.32	0.35	1.97	1.07	1.47	0.5	0.155	3.33333	2.74	2.5	0.835	3.66667	1.50333	2.62501	-2.55316	0.0473058	1
chr2	49627801	49628000	0	1	1	12	1	0	0.31	0.36	2.89	5.81	4	1	6	3	3	1.32	0.35	1.97	1.07	2.21	0.5	0.155	4.66667	3.02	2.5	0.835	4	1.75	3.00539	-2.3698	0.0430688	1
chr2	49762001	49762200	0	1	2	8	1	0	0.31	0.73	1.92	5.81	2	2	5	1	0	0.66	0.71	1.64	0.36	0	0.5	0.155	3.66667	2.82	2	0.685	2	0.666667	2.74125	-2.49923	0.0488867	1
chr2	49891201	49891400	0	1	8	9	0	0	0.31	2.91	2.16	0	4	2	2	4	2	1.32	0.71	0.66	1.43	1.47	0.5	0.155	5.66667	1.69	3	1.015	2.66667	1.18667	3.28404	-2.19835	0.0393027	1
chr2	50117801	50118000	3	1	7	15	6	1.34	0.31	2.54	3.61	34.88	4	2	2	2	4	1.32	0.71	0.66	0.71	2.95	2	0.825	9.33333	13.6767	3	1.015	2.66667	1.44	2.69747	-1.24007	0.0215664	1
chr2	50118001	50118200	2	3	6	17	6	0.89	0.94	2.18	4.09	34.88	4	2	2	5	4	1.32	0.71	0.66	1.78	2.95	2.5	0.915	9.66667	13.7167	3	1.015	3.66667	1.79667	2.48689	-1.21386	0.018564	1
chr2	50487601	50487800	0	1	5	9	1	0	0.31	1.82	2.16	5.81	1	3	3	4	0	0.33	1.06	0.98	1.43	0	0.5	0.155	5	3.26333	2	0.695	2.33333	0.803333	3.19007	-2.24948	0.0133343	1
chr2	50487801	50488000	0	1	5	9	1	0	0.31	1.82	2.16	5.81	1	2	1	2	0	0.33	0.71	0.33	0.71	0	0.5	0.155	5	3.26333	1.5	0.52	1	0.346667	3.19007	-2.24948	0.0133346	1
chr2	51928601	51928800	0	3	10	9	3	0	0.94	3.63	2.16	17.44	2	5	3	2	0	0.66	1.77	0.98	0.71	0	1.5	0.47	7.33333	7.74333	3.5	1.215	1.66667	0.563333	2.67363	-1.66374	0.0275685	1
chr2	52034201	52034400	0	0	4	7	1	0	0	1.45	1.68	5.81	1	3	3	2	1	0.33	1.06	0.98	0.71	0.74	0	0	4	2.98	2	0.695	2	0.81	5.12796	-2.468	0.0261218	1
chr2	52515001	52515200	1	3	6	16	3	0.45	0.94	2.18	3.85	17.44	3	2	2	6	1	0.99	0.71	0.66	2.14	0.74	2	0.695	8.33333	7.82333	2.5	0.85	3	1.18	2.26906	-1.58458	0.0168997	1
chr2	52515201	52515400	1	3	5	16	3	0.45	0.94	1.82	3.85	17.44	2	3	2	4	2	0.66	1.06	0.66	1.43	1.47	2	0.695	8	7.70333	2.5	0.86	2.66667	1.18667	2.21507	-1.62582	0.0233804	1
chr2	52515401	52515600	0	1	1	8	2	0	0.31	0.36	1.92	11.63	3	1	2	3	2	0.99	0.35	0.66	1.07	1.47	0.5	0.155	3.66667	4.63667	2	0.67	2.33333	1.06667	2.96436	-2.42599	0.0499031	1
chr2	52664601	52664800	0	0	3	9	1	0	0	1.09	2.16	5.81	1	0	2	6	1	0.33	0	0.66	2.14	0.74	0	0	4.33333	3.02	0.5	0.165	3	1.18	5.19813	-2.43733	0.0216391	1
chr2	52664801	52665000	0	0	3	9	1	0	0	1.09	2.16	5.81	4	0	1	2	0	1.32	0	0.33	0.71	0	0	0	4.33333	3.02	2	0.66	1	0.346667	5.19813	-2.43733	0.021639	1
chr2	55791401	55791600	1	2	10	12	1	0.45	0.62	3.63	2.89	5.81	5	3	0	5	2	1.65	1.06	0	1.78	1.47	1.5	0.535	7.66667	4.11	4	1.355	2.33333	1.08333	2.41806	-1.77786	0.0261916	1
chr2	56967201	56967400	0	0	3	7	3	0	0	1.09	1.68	17.44	4	1	3	0	3	1.32	0.35	0.98	0	2.21	0	0	4.33333	6.73667	2.5	0.835	2	1.06333	5.61665	-2.24965	0.0191754	1
chr2	56967401	56967600	0	1	3	7	3	0	0.31	1.09	1.68	17.44	2	1	1	2	3	0.66	0.35	0.33	0.71	2.21	0.5	0.155	4.33333	6.73667	1.5	0.505	2	1.08333	3.39881	-2.19372	0.0183303	1
chr2	57855401	57855600	0	1	2	12	1	0	0.31	0.73	2.89	5.81	2	6	3	7	2	0.66	2.13	0.98	2.5	1.47	0.5	0.155	5	3.14333	4	1.395	4	1.65	3.11463	-2.3049	0.0238517	1
chr2	58229601	58229800	2	1	12	21	0	0.89	0.31	4.36	5.05	0	1	0	1	0	0	0.33	0	0.33	0	0	1.5	0.6	11	3.13667	0.5	0.165	0.333333	0.11	2.64188	-1.54397	0.0460564	1
chr2	58229801	58230000	0	0	10	25	0	0	0	3.63	6.01	0	0	0	0	0	0	0	0	0	0	0	0	0	11.6667	3.21333	0	0	0	0	6.34682	-1.63549	0.00504647	1
chr2	58230001	58230200	0	0	9	24	0	0	0	3.27	5.77	0	0	0	0	1	0	0	0	0	0.36	0	0	0	11	3.01333	0	0	0.333333	0.12	6.26044	-1.70059	0.006175	1
chr2	58230201	58230400	0	0	3	22	0	0	0	1.09	5.29	0	0	0	0	2	0	0	0	0	0.71	0	0	0	8.33333	2.12667	0	0	0.666667	0.236667	5.76519	-2.02723	0.0315437	1
chr2	58256601	58256800	0	0	7	15	0	0	0	2.54	3.61	0	3	1	2	3	1	0.99	0.35	0.66	1.07	0.74	0	0	7.33333	2.05	2	0.67	2	0.823333	5.75733	-2.07048	0.0195657	1
chr2	58256801	58257000	0	0	10	19	0	0	0	3.63	4.57	0	0	0	0	1	0	0	0	0	0.36	0	0	0	9.66667	2.73333	0	0	0.333333	0.12	6.1379	-1.79946	0.00825635	1
chr2	58431401	58431600	0	1	2	10	1	0	0.31	0.73	2.41	5.81	0	0	3	3	2	0	0	0.98	1.07	1.47	0.5	0.155	4.33333	2.98333	0	0	2.66667	1.17333	2.94291	-2.39815	0.0377902	1
chr2	59636601	59636800	0	2	9	9	1	0	0.62	3.27	2.16	5.81	0	2	7	3	2	0	0.71	2.29	1.07	1.47	1	0.31	6.33333	3.74667	1	0.355	4	1.61	2.74578	-1.97777	0.0233869	1
chr2	59978201	59978400	0	0	6	6	1	0	0	2.18	1.44	5.81	2	6	3	7	1	0.66	2.13	0.98	2.5	0.74	0	0	4.33333	3.14333	4	1.395	3.66667	1.40667	5.28504	-2.37745	0.0204429	1
chr2	60867801	60868000	0	0	3	9	1	0	0	1.09	2.16	5.81	4	2	3	6	3	1.32	0.71	0.98	2.14	2.21	0	0	4.33333	3.02	3	1.015	4	1.77667	5.19813	-2.43733	0.021639	1
chr2	61817801	61818000	0	1	2	8	2	0	0.31	0.73	1.92	11.63	4	3	6	0	1	1.32	1.06	1.97	0	0.74	0.5	0.155	4	4.76	3.5	1.19	2.33333	0.903333	3.04569	-2.35491	0.0290211	1
chr2	62390401	62390600	0	1	2	10	1	0	0.31	0.73	2.41	5.81	4	4	3	3	3	1.32	1.42	0.98	1.07	2.21	0.5	0.155	4.33333	2.98333	4	1.37	3	1.42	2.94291	-2.39815	0.03779	1
chr2	62457401	62457600	0	1	2	7	3	0	0.31	0.73	1.68	17.44	3	2	2	5	1	0.99	0.71	0.66	1.78	0.74	0.5	0.155	4	6.61667	2.5	0.85	2.66667	1.06	3.32884	-2.25995	0.0272941	1
chr2	63889801	63890000	1	6	16	33	1	0.45	1.87	5.81	7.94	5.81	1	6	3	2	1	0.33	2.13	0.98	0.71	0.74	3.5	1.16	16.6667	6.52	3.5	1.23	2	0.81	2.26887	-1.01584	0.0134148	1
chr2	63890001	63890200	0	5	13	22	1	0	1.56	4.72	5.29	5.81	1	4	5	3	0	0.33	1.42	1.64	1.07	0	2.5	0.78	12	5.27333	2.5	0.875	2.66667	0.903333	2.35443	-1.36306	0.018518	1
chr2	65683001	65683200	0	1	4	14	1	0	0.31	1.45	3.37	5.81	2	5	5	5	1	0.66	1.77	1.64	1.78	0.74	0.5	0.155	6.33333	3.54333	3.5	1.215	3.66667	1.38667	3.4481	-2.10385	0.00723935	1
chr2	66304801	66305000	0	1	6	5	1	0	0.31	2.18	1.2	5.81	7	1	4	2	1	2.32	0.35	1.31	0.71	0.74	0.5	0.155	4	3.06333	4	1.335	2.33333	0.92	2.97081	-2.36781	0.0229293	1
chr2	67156801	67157000	0	6	11	15	2	0	1.87	4	3.61	11.63	3	2	6	2	1	0.99	0.71	1.97	0.71	0.74	3	0.935	9.33333	6.41333	2.5	0.85	3	1.14	1.90064	-1.46949	0.0313538	1
chr2	68903201	68903400	0	1	0	6	4	0	0.31	0	1.44	23.25	3	1	0	4	3	0.99	0.35	0	1.43	2.21	0.5	0.155	3.33333	8.23	2	0.67	2.33333	1.21333	3.60765	-2.30212	0.0497056	1
chr2	71350401	71350600	0	0	2	9	1	0	0	0.73	2.16	5.81	2	3	1	1	0	0.66	1.06	0.33	0.36	0	0	0	4	2.9	2.5	0.86	0.666667	0.23	5.07106	-2.50944	0.037252	1
chr2	71934401	71934600	2	1	10	10	1	0.89	0.31	3.63	2.41	5.81	0	0	3	1	0	0	0	0.98	0.36	0	1.5	0.6	7	3.95	0	0	1.33333	0.446667	2.26619	-1.82454	0.0486758	1
chr2	71934601	71934800	1	0	6	11	1	0.45	0	2.18	2.65	5.81	1	0	4	1	0	0.33	0	1.31	0.36	0	0.5	0.225	6	3.54667	0.5	0.165	1.66667	0.556667	3.37808	-2.09174	0.0256418	1
chr2	71942201	71942400	0	0	11	11	0	0	0	4	2.65	0	0	0	2	2	0	0	0	0.66	0.71	0	0	0	7.33333	2.21667	0	0	1.33333	0.456667	5.85043	-2.00764	0.017183	1
chr2	71946801	71947000	0	1	8	9	0	0	0.31	2.91	2.16	0	0	0	0	0	0	0	0	0	0	0	0.5	0.155	5.66667	1.69	0	0	0	0	3.28404	-2.19835	0.0393027	1
chr2	71947001	71947200	0	1	6	9	0	0	0.31	2.18	2.16	0	0	0	0	0	0	0	0	0	0	0	0.5	0.155	5	1.44667	0	0	0	0	3.08701	-2.31806	0.047324	1
chr2	71947801	71948000	0	0	17	15	0	0	0	6.18	3.61	0	0	0	2	0	0	0	0	0.66	0	0	0	0	10.6667	3.26333	0	0	0.666667	0.22	6.36555	-1.62555	0.00570025	1
chr2	71948801	71949000	0	0	12	10	0	0	0	4.36	2.41	0	0	0	0	0	0	0	0	0	0	0	0	0	7.33333	2.25667	0	0	0	0	5.87024	-1.99215	0.0185072	1
chr2	71949001	71949200	0	0	15	18	0	0	0	5.45	4.33	0	0	0	0	0	0	0	0	0	0	0	0	0	11	3.26	0	0	0	0	6.36929	-1.62474	0.00497079	1
chr2	71949201	71949400	0	0	13	22	0	0	0	4.72	5.29	0	0	0	2	0	0	0	0	0.66	0	0	0	0	11.6667	3.33667	0	0	0.666667	0.22	6.40165	-1.59865	0.00395723	1
chr2	71949401	71949600	0	0	6	13	0	0	0	2.18	3.13	0	0	0	3	0	0	0	0	0.98	0	0	0	0	6.33333	1.77	0	0	1	0.326667	5.56341	-2.20077	0.0310516	1
chr2	72011801	72012000	1	4	10	17	1	0.45	1.25	3.63	4.09	5.81	3	0	0	3	0	0.99	0	0	1.07	0	2.5	0.85	9.33333	4.51	1.5	0.495	1	0.356667	1.98266	-1.5722	0.0389848	1
chr2	72020801	72021000	3	3	25	25	0	1.34	0.94	9.08	6.01	0	2	1	4	2	1	0.66	0.35	1.31	0.71	0.74	3	1.14	16.6667	5.03	1.5	0.505	2.33333	0.92	2.34273	-0.999374	0.0454449	1
chr2	72035801	72036000	1	2	19	20	0	0.45	0.62	6.9	4.81	0	0	0	0	2	0	0	0	0	0.71	0	1.5	0.535	13	3.90333	0	0	0.666667	0.236667	3.00548	-1.34346	0.0242162	1
chr2	72042001	72042200	1	1	14	19	1	0.45	0.31	5.09	4.57	5.81	1	1	0	4	0	0.33	0.35	0	1.43	0	1	0.38	11.3333	5.15667	1	0.34	1.33333	0.476667	3.43176	-1.46797	0.00172542	1
chr2	72086801	72087000	0	0	11	14	0	0	0	4	3.37	0	0	0	2	0	0	0	0	0.66	0	0	0	0	8.33333	2.45667	0	0	0.666667	0.22	5.99282	-1.90761	0.0128212	1
chr2	72087001	72087200	0	0	11	17	0	0	0	4	4.09	0	0	0	0	0	0	0	0	0	0	0	0	0	9.33333	2.69667	0	0	0	0	6.11902	-1.81516	0.00826247	1
chr2	72097201	72097400	0	1	3	7	1	0	0.31	1.09	1.68	5.81	1	0	3	1	0	0.33	0	0.98	0.36	0	0.5	0.155	3.66667	2.86	0.5	0.165	1.33333	0.446667	2.76463	-2.47852	0.0289669	1
chr2	72115801	72116000	0	1	7	14	0	0	0.31	2.54	3.37	0	1	1	2	2	1	0.33	0.35	0.66	0.71	0.74	0.5	0.155	7	1.97	1	0.34	1.66667	0.703333	3.49387	-2.06283	0.0233159	1
chr2	72116001	72116200	0	1	13	17	0	0	0.31	4.72	4.09	0	1	0	1	2	0	0.33	0	0.33	0.71	0	0.5	0.155	10	2.93667	0.5	0.165	1	0.346667	4.01965	-1.69689	0.00663105	1
chr2	72116201	72116400	0	1	7	13	0	0	0.31	2.54	3.13	0	1	2	2	3	1	0.33	0.71	0.66	1.07	0.74	0.5	0.155	6.66667	1.89	1.5	0.52	2	0.823333	3.43916	-2.09927	0.0231122	1
chr2	72210801	72211000	0	1	6	4	1	0	0.31	2.18	0.96	5.81	1	2	6	3	0	0.33	0.71	1.97	1.07	0	0.5	0.155	3.66667	2.98333	1.5	0.52	3	1.01333	2.88521	-2.4171	0.0354801	1
chr2	72221601	72221800	1	2	11	10	1	0.45	0.62	4	2.41	5.81	0	1	1	2	0	0	0.35	0.33	0.71	0	1.5	0.535	7.33333	4.07333	0.5	0.175	1	0.346667	2.38848	-1.79395	0.0381718	1
chr2	72268201	72268400	3	0	10	17	2	1.34	0	3.63	4.09	11.63	1	0	3	2	2	0.33	0	0.98	0.71	1.47	1.5	0.67	9.66667	6.45	0.5	0.165	2.33333	1.05333	2.66544	-1.50987	0.0261934	1
chr2	72268401	72268600	0	0	8	14	1	0	0	2.91	3.37	5.81	1	0	3	1	1	0.33	0	0.98	0.36	0.74	0	0	7.66667	4.03	0.5	0.165	1.66667	0.693333	5.9933	-1.93929	0.00204802	1
chr2	72275001	72275200	0	0	7	9	0	0	0	2.54	2.16	0	0	0	0	0	0	0	0	0	0	0	0	0	5.33333	1.56667	0	0	0	0	5.40151	-2.30871	0.038792	1
chr2	72275201	72275400	0	0	11	15	0	0	0	4	3.61	0	0	0	0	0	0	0	0	0	0	0	0	0	8.66667	2.53667	0	0	0	0	6.03657	-1.87601	0.0102947	1
chr2	72275401	72275600	0	0	14	18	0	0	0	5.09	4.33	0	0	0	0	2	0	0	0	0	0.71	0	0	0	10.6667	3.14	0	0	0.666667	0.236667	6.3198	-1.66337	0.00487727	1
chr2	72275601	72275800	0	0	10	17	0	0	0	3.63	4.09	0	1	1	2	3	3	0.33	0.35	0.66	1.07	2.21	0	0	9	2.57333	1	0.34	2.66667	1.31333	6.05817	-1.85934	0.0100765	1
chr2	72342201	72342400	0	1	2	10	1	0	0.31	0.73	2.41	5.81	3	3	6	7	3	0.99	1.06	1.97	2.5	2.21	0.5	0.155	4.33333	2.98333	3	1.025	5.33333	2.22667	2.94291	-2.39815	0.0377899	1
chr2	72381601	72381800	2	1	4	17	2	0.89	0.31	1.45	4.09	11.63	5	2	6	3	4	1.65	0.71	1.97	1.07	2.95	1.5	0.6	7.66667	5.72333	3.5	1.18	4.33333	1.99667	2.33857	-1.77007	0.0419929	1
chr2	72440201	72440400	5	3	21	24	1	2.24	0.94	7.63	5.77	5.81	1	1	7	3	2	0.33	0.35	2.29	1.07	1.47	4	1.59	15.3333	6.40333	1	0.34	4	1.61	1.8997	-0.979571	0.0493408	1
chr2	72450601	72450800	1	2	7	19	1	0.45	0.62	2.54	4.57	5.81	3	1	2	4	3	0.99	0.35	0.66	1.43	2.21	1.5	0.535	9	4.30667	2	0.67	3	1.43333	2.54632	-1.70305	0.0225556	1
chr2	72450801	72451000	1	1	5	17	1	0.45	0.31	1.82	4.09	5.81	4	2	1	2	2	1.32	0.71	0.33	0.71	1.47	1	0.38	7.66667	3.90667	3	1.015	1.66667	0.836667	2.82015	-1.88847	0.0184202	1
chr2	72507201	72507400	3	1	9	20	1	1.34	0.31	3.27	4.81	5.81	4	1	3	4	3	1.32	0.35	0.98	1.43	2.21	2	0.825	10	4.63	2.5	0.835	3.33333	1.54	2.23994	-1.5396	0.0380611	1
chr2	72521401	72521600	2	0	5	12	4	0.89	0	1.82	2.89	23.25	4	0	5	3	1	1.32	0	1.64	1.07	0.74	1	0.445	7	9.32	2	0.66	3	1.15	3.04405	-1.69126	0.0348439	1
chr2	72585001	72585200	0	0	2	9	1	0	0	0.73	2.16	5.81	1	3	0	2	1	0.33	1.06	0	0.71	0.74	0	0	4	2.9	2	0.695	1	0.483333	5.07106	-2.50944	0.0372521	1
chr2	72617201	72617400	2	3	3	19	4	0.89	0.94	1.09	4.57	23.25	3	3	2	3	0	0.99	1.06	0.66	1.07	0	2.5	0.915	8.66667	9.63667	3	1.025	1.66667	0.576667	2.08107	-1.47351	0.0494417	1
chr2	72617601	72617800	1	1	2	6	5	0.45	0.31	0.73	1.44	29.07	0	4	5	3	0	0	1.42	1.64	1.07	0	1	0.38	4.33333	10.4133	2	0.71	2.66667	0.903333	3.00214	-1.95085	0.0451025	1
chr2	72664401	72664600	1	2	10	16	1	0.45	0.62	3.63	3.85	5.81	4	0	3	3	0	1.32	0	0.98	1.07	0	1.5	0.535	9	4.43	2	0.66	2	0.683333	2.60229	-1.66331	0.0152974	1
chr2	72818601	72818800	0	0	6	13	0	0	0	2.18	3.13	0	1	1	1	5	0	0.33	0.35	0.33	1.78	0	0	0	6.33333	1.77	1	0.34	2	0.703333	5.56341	-2.20077	0.0310515	1
chr2	72853401	72853600	4	4	14	35	3	1.79	1.25	5.09	8.42	17.44	2	5	2	3	1	0.66	1.77	0.66	1.07	0.74	4	1.52	17.3333	10.3167	3.5	1.215	2	0.823333	2.14847	-0.835341	0.0159789	1
chr2	72853601	72853800	4	7	17	38	4	1.79	2.19	6.18	9.14	23.25	5	3	4	3	0	1.65	1.06	1.31	1.07	0	5.5	1.99	19.6667	12.8567	4	1.355	2.33333	0.793333	1.97814	-0.608108	0.0263679	1
chr2	72853801	72854000	1	5	9	15	4	0.45	1.56	3.27	3.61	23.25	5	2	4	2	0	1.65	0.71	1.31	0.71	0	3	1.005	9.33333	10.0433	3.5	1.18	2	0.673333	2.03592	-1.33429	0.0386609	1
chr2	72903801	72904000	2	1	14	14	1	0.89	0.31	5.09	3.37	5.81	7	3	5	2	0	2.32	1.06	1.64	0.71	0	1.5	0.6	9.66667	4.75667	5	1.69	2.33333	0.783333	2.69562	-1.54676	0.0135287	1
chr2	72904001	72904200	2	3	16	18	1	0.89	0.94	5.81	4.33	5.81	8	0	6	4	0	2.65	0	1.97	1.43	0	2.5	0.915	11.6667	5.31667	4	1.325	3.33333	1.13333	2.28257	-1.329	0.0139545	1
chr2	73948201	73948400	3	3	7	18	4	1.34	0.94	2.54	4.33	23.25	3	4	2	6	1	0.99	1.42	0.66	2.14	0.74	3	1.14	9.66667	10.04	3.5	1.205	3	1.18	1.94068	-1.3102	0.0378302	1
chr2	74478201	74478400	0	4	13	13	1	0	1.25	4.72	3.13	5.81	3	2	2	5	0	0.99	0.71	0.66	1.78	0	2	0.625	9	4.55333	2.5	0.85	2.33333	0.813333	2.33328	-1.60507	0.0200203	1
chr2	74478401	74478600	0	4	11	13	1	0	1.25	4	3.13	5.81	3	3	1	4	0	0.99	1.06	0.33	1.43	0	2	0.625	8.33333	4.31333	3	1.025	1.66667	0.586667	2.21018	-1.68505	0.0275055	1
chr2	74591601	74591800	0	0	22	0	0	0	0	7.99	0	0	0	0	0	0	1	0	0	0	0	0.74	0	0	7.33333	2.66333	0	0	0.333333	0.246667	6.04113	-1.8422	0.043395	1
chr2	77879801	77880000	1	5	4	57	2	0.45	1.56	1.45	13.71	11.63	1	3	4	28	5	0.33	1.06	1.31	9.98	3.68	3	1.005	21	8.93	2	0.695	12.3333	4.99	2.66424	-0.875189	0.0264682	1
chr2	77880001	77880200	1	7	5	51	3	0.45	2.19	1.82	12.27	17.44	2	3	4	19	2	0.66	1.06	1.31	6.78	1.47	4	1.32	19.6667	10.51	2.5	0.86	8.33333	3.18667	2.32129	-0.831127	0.0307152	1
chr2	77881001	77881200	0	0	0	49	1	0	0	0	11.79	5.81	1	6	1	35	5	0.33	2.13	0.33	12.48	3.68	0	0	16.6667	5.86667	3.5	1.23	13.6667	5.49667	6.67832	-1.33811	0.00779003	1
chr2	77881201	77881400	0	1	0	58	1	0	0.31	0	13.95	5.81	0	7	1	33	4	0	2.48	0.33	11.77	2.95	0.5	0.155	19.6667	6.58667	3.5	1.24	12.6667	5.01667	4.68717	-1.14375	0.00594987	1
chr2	77881401	77881600	0	1	0	31	0	0	0.31	0	7.46	0	0	7	1	19	6	0	2.48	0.33	6.78	4.42	0.5	0.155	10.3333	2.48667	3.5	1.24	8.66667	3.84333	3.71283	-1.8415	0.0480359	1
chr2	77885201	77885400	6	22	13	340	2	2.68	6.87	4.72	81.78	11.63	3	1	3	40	6	0.99	0.35	0.98	14.26	4.42	14	4.775	118.333	32.71	2	0.67	16.3333	6.55333	2.65121	1.15984	0.0478376	1
chr2	77886001	77886200	4	8	4	199	1	1.79	2.5	1.45	47.87	5.81	3	5	6	20	4	0.99	1.77	1.97	7.13	2.95	6	2.145	68	18.3767	4	1.38	10	4.01667	2.97656	0.386877	0.0350543	1
chr2	77886201	77886400	2	6	4	96	1	0.89	1.87	1.45	23.09	5.81	7	6	8	9	3	2.32	2.13	2.62	3.21	2.21	4	1.38	33.6667	10.1167	6.5	2.225	6.66667	2.68	2.70069	-0.425778	0.034624	1
chr2	77892601	77892800	2	6	3	63	4	0.89	1.87	1.09	15.15	23.25	1	3	2	35	2	0.33	1.06	0.66	12.48	1.47	4	1.38	23.3333	13.1633	2	0.695	13	4.87	2.52708	-0.631885	0.0266771	1
chr2	77892801	77893000	0	0	1	14	2	0	0	0.36	3.37	11.63	1	2	3	30	2	0.33	0.71	0.98	10.7	1.47	0	0	5.66667	5.12	1.5	0.52	11.6667	4.38333	5.637	-2.19996	0.0229409	1
chr2	77894401	77894600	2	3	0	162	1	0.89	0.94	0	38.97	5.81	2	4	4	36	7	0.66	1.42	1.31	12.84	5.16	2.5	0.915	54.3333	14.9267	3	1.04	15.6667	6.43667	3.8343	0.0486186	0.032523	1
chr2	77894601	77894800	5	9	6	222	2	2.24	2.81	2.18	53.4	11.63	1	6	5	41	7	0.33	2.13	1.64	14.62	5.16	7	2.525	76.6667	22.4033	3.5	1.23	17.6667	7.14	2.96158	0.577885	0.0292651	1
chr2	77896801	77897000	2	10	2	131	7	0.89	3.12	0.73	31.51	40.69	2	3	1	21	3	0.66	1.06	0.33	7.49	2.21	6	2.005	46.6667	24.31	2.5	0.86	8.33333	3.34333	2.94672	0.190677	0.0304764	1
chr2	77897601	77897800	2	9	6	162	2	0.89	2.81	2.18	38.97	11.63	3	4	2	37	8	0.99	1.42	0.66	13.19	5.89	5.5	1.85	56.6667	17.5933	3.5	1.205	15.6667	6.58	3.01802	0.209734	0.0221274	1
chr2	77900401	77900600	0	1	0	14	3	0	0.31	0	3.37	17.44	4	2	4	41	6	1.32	0.71	1.31	14.62	4.42	0.5	0.155	5.66667	6.93667	3	1.015	17	6.78333	3.67093	-2.07822	0.0278406	1
chr2	77900601	77900800	5	12	4	181	5	2.24	3.75	1.45	43.54	29.07	1	4	5	33	3	0.33	1.42	1.64	11.77	2.21	8.5	2.995	63.3333	24.6867	2.5	0.875	13.6667	5.20667	2.62477	0.480885	0.0421161	1
chr2	77900801	77901000	9	16	10	217	6	4.03	5	3.63	52.19	34.88	1	3	5	21	3	0.33	1.06	1.64	7.49	2.21	12.5	4.515	77.6667	30.2333	2	0.695	9.66667	3.78	2.3406	0.797216	0.0429499	1
chr2	77901201	77901400	0	7	2	117	1	0	2.19	0.73	28.14	5.81	1	6	5	17	2	0.33	2.13	1.64	6.06	1.47	3.5	1.095	40	11.56	3.5	1.23	8	3.05667	3.19635	-0.278126	0.0386015	1
chr2	77904801	77905000	8	7	11	142	3	3.58	2.19	4	34.16	17.44	5	2	5	39	6	1.65	0.71	1.64	13.91	4.42	7.5	2.885	52	18.5333	3.5	1.18	16.6667	6.65667	2.37929	0.23465	0.042018	1
chr2	77905001	77905200	12	20	29	251	3	5.37	6.25	10.54	60.37	17.44	6	5	5	35	4	1.99	1.77	1.64	12.48	2.95	16	5.81	94.3333	29.45	5.5	1.88	14.6667	5.69	2.15847	1.00507	0.0481286	1
chr2	77905801	77906000	1	11	3	138	2	0.45	3.44	1.09	33.19	11.63	4	2	2	34	5	1.32	0.71	0.66	12.12	3.68	6	1.945	47.6667	15.3033	3	1.015	13.6667	5.48667	2.72195	0.0152448	0.0465486	1
chr2	77906801	77907000	2	7	5	84	4	0.89	2.19	1.82	20.2	23.25	3	1	2	38	8	0.99	0.35	0.66	13.55	5.89	4.5	1.54	31	15.09	2	0.67	16	6.7	2.69911	-0.344899	0.0217565	1
chr2	77912001	77912200	0	3	0	78	5	0	0.94	0	18.76	29.07	0	3	2	21	2	0	1.06	0.66	7.49	1.47	1.5	0.47	27.6667	15.9433	1.5	0.53	8.33333	3.20667	4.18285	-0.531779	0.0137742	1
chr2	77912201	77912400	0	2	0	185	2	0	0.62	0	44.5	11.63	0	3	2	26	3	0	1.06	0.66	9.27	2.21	1	0.31	62.3333	18.71	1.5	0.53	10.3333	4.04667	5.41602	0.213187	0.00587767	1
chr2	77912401	77912600	0	2	0	177	2	0	0.62	0	42.57	11.63	0	1	3	27	5	0	0.35	0.98	9.63	3.68	1	0.31	59.6667	18.0667	0.5	0.175	11.6667	4.76333	5.35965	0.161115	0.00593965	1
chr2	77915401	77915600	15	22	14	260	12	6.71	6.87	5.09	62.54	69.76	2	8	4	25	8	0.66	2.84	1.31	8.91	5.89	18.5	6.79	95.3333	45.7967	5	1.75	12.3333	5.37	2.19162	1.22517	0.043914	1
chr2	77915601	77915800	11	9	12	161	10	4.92	2.81	4.36	38.73	58.13	3	5	2	16	7	0.99	1.77	0.66	5.71	5.16	10	3.865	61	33.74	4	1.38	8.33333	3.84333	2.46309	0.670395	0.0269806	1
chr2	77916601	77916800	0	0	3	12	1	0	0	1.09	2.89	5.81	3	3	1	35	8	0.99	1.06	0.33	12.48	5.89	0	0	5.33333	3.26333	3	1.025	14.6667	6.23333	5.44477	-2.29535	0.0140326	1
chr2	77916801	77917000	3	3	3	60	1	1.34	0.94	1.09	14.43	5.81	4	3	2	40	7	1.32	1.06	0.66	14.26	5.16	3	1.14	21.3333	7.11	3.5	1.19	16.3333	6.69333	2.44267	-0.908519	0.0439453	1
chr2	77917201	77917400	4	6	3	136	2	1.79	1.87	1.09	32.71	11.63	4	5	3	45	6	1.32	1.77	0.98	16.05	4.42	5	1.83	47	15.1433	4.5	1.545	18	7.15	2.78708	-0.00382752	0.0365399	1
chr2	77917401	77917600	3	6	3	152	2	1.34	1.87	1.09	36.56	11.63	2	3	4	48	5	0.66	1.06	1.31	17.12	3.68	4.5	1.605	52.3333	16.4267	2.5	0.86	19	7.37	3.09993	0.0981177	0.023587	1
chr2	77917601	77917800	2	5	3	102	1	0.89	1.56	1.09	24.53	5.81	3	2	3	49	8	0.99	0.71	0.98	17.47	5.89	3.5	1.225	35.3333	10.4767	2.5	0.85	20	8.11333	2.91561	-0.393863	0.03724	1
chr2	77920401	77920600	1	2	2	27	3	0.45	0.62	0.73	6.49	17.44	7	5	2	28	2	2.32	1.77	0.66	9.98	1.47	1.5	0.535	10.6667	8.22	6	2.045	10.6667	4.03667	2.86642	-1.48576	0.025244	1
chr2	77924801	77925000	1	6	2	32	6	0.45	1.87	0.73	7.7	34.88	2	6	6	33	9	0.66	2.13	1.97	11.77	6.63	3.5	1.16	13.3333	14.4367	4	1.395	16	6.79	2.4075	-0.998463	0.0357462	1
chr2	77927801	77928000	0	2	1	34	1	0	0.62	0.36	8.18	5.81	7	4	3	20	4	2.32	1.42	0.98	7.13	2.95	1	0.31	12	4.78333	5.5	1.87	9	3.68667	3.31	-1.58732	0.0287055	1
chr2	77928001	77928200	0	3	1	46	2	0	0.94	0.36	11.06	11.63	6	0	1	16	4	1.99	0	0.33	5.71	2.95	1.5	0.47	16.3333	7.68333	3	0.995	7	2.99667	3.29916	-1.20875	0.0281932	1
chr2	77931801	77932000	1	1	0	107	0	0.45	0.31	0	25.74	0	3	4	7	23	5	0.99	1.42	2.29	8.2	3.68	1	0.38	35.6667	8.58	3.5	1.205	11.6667	4.72333	4.37839	-0.520644	0.0206513	1
chr2	77933401	77933600	0	1	0	51	0	0	0.31	0	12.27	0	0	2	7	28	13	0	0.71	2.29	9.98	9.58	0.5	0.155	17	4.09	1	0.355	16	7.28333	4.35619	-1.35736	0.0201516	1
chr2	77944001	77944200	0	0	1	58	0	0	0	0.36	13.95	0	5	2	0	16	3	1.65	0.71	0	5.71	2.21	0	0	19.6667	4.77	3.5	1.18	6.33333	2.64	6.75545	-1.21813	0.0111183	1
chr2	77944201	77944400	0	6	2	80	2	0	1.87	0.73	19.24	11.63	5	3	3	10	5	1.65	1.06	0.98	3.57	3.68	3	0.935	28	10.5333	4	1.355	6	2.74333	3.04621	-0.618721	0.0238001	1
chr2	77944401	77944600	1	6	1	85	2	0.45	1.87	0.36	20.44	11.63	4	3	3	9	4	1.32	1.06	0.98	3.21	2.95	3.5	1.16	29.3333	10.81	3.5	1.19	5.33333	2.38	2.82078	-0.556316	0.0390948	1
chr2	77980801	77981000	0	6	0	73	2	0	1.87	0	17.56	11.63	3	1	7	42	5	0.99	0.35	2.29	14.98	3.68	3	0.935	25	9.73	2	0.67	18	6.98333	2.89689	-0.746469	0.0492712	1
chr2	77983401	77983600	0	2	0	38	3	0	0.62	0	9.14	17.44	4	5	3	29	9	1.32	1.77	0.98	10.34	6.63	1	0.31	13.6667	8.86	4.5	1.545	13.6667	5.98333	3.72504	-1.34072	0.0171654	1
chr2	77983601	77983800	0	2	0	29	2	0	0.62	0	6.98	11.63	3	5	3	30	6	0.99	1.77	0.98	10.7	4.42	1	0.31	10.3333	6.20333	4	1.38	13	5.36667	3.27482	-1.65761	0.0412868	1
chr2	77994401	77994600	0	0	0	42	0	0	0	0	10.1	0	0	3	1	30	4	0	1.06	0.33	10.7	2.95	0	0	14	3.36667	1.5	0.53	11.6667	4.66	6.28445	-1.58241	0.0290996	1
chr2	77994601	77994800	0	0	0	40	0	0	0	0	9.62	0	3	5	1	34	6	0.99	1.77	0.33	12.12	4.42	0	0	13.3333	3.20667	4	1.38	13.6667	5.62333	6.22121	-1.63133	0.0320491	1
chr2	78078401	78078600	0	1	3	6	2	0	0.31	1.09	1.44	11.63	4	3	4	3	1	1.32	1.06	1.31	1.07	0.74	0.5	0.155	3.66667	4.72	3.5	1.19	2.66667	1.04	2.97038	-2.38447	0.0333743	1
chr2	79362201	79362400	1	1	4	13	2	0.45	0.31	1.45	3.13	11.63	6	3	3	4	0	1.99	1.06	0.98	1.43	0	1	0.38	6.33333	5.40333	4.5	1.525	2.33333	0.803333	2.68432	-1.95818	0.0221385	1
chr2	79362401	79362600	0	1	2	15	1	0	0.31	0.73	3.61	5.81	5	4	1	6	0	1.65	1.42	0.33	2.14	0	0.5	0.155	6	3.38333	4.5	1.535	2.33333	0.823333	3.33004	-2.17727	0.0212489	1
chr2	79362601	79362800	0	1	5	12	1	0	0.31	1.82	2.89	5.81	6	4	2	7	0	1.99	1.42	0.66	2.5	0	0.5	0.155	6	3.50667	5	1.705	3	1.05333	3.40814	-2.12572	0.00757912	1
chr2	80069401	80069600	0	1	4	8	2	0	0.31	1.45	1.92	11.63	2	4	1	5	3	0.66	1.42	0.33	1.78	2.21	0.5	0.155	4.66667	5	3	1.04	3	1.44	3.23923	-2.22251	0.0159801	1
chr2	81157001	81157200	0	0	7	14	0	0	0	2.54	3.37	0	0	0	0	0	0	0	0	0	0	0	0	0	7	1.97	0	0	0	0	5.70507	-2.10709	0.0243153	1
chr2	81157201	81157400	0	0	10	13	0	0	0	3.63	3.13	0	0	0	0	0	0	0	0	0	0	0	0	0	7.66667	2.25333	0	0	0	0	5.87935	-1.98863	0.0158338	1
chr2	81290401	81290600	1	1	20	12	1	0.45	0.31	7.27	2.89	5.81	0	1	2	1	1	0	0.35	0.66	0.36	0.74	1	0.38	11	5.32333	0.5	0.175	1.33333	0.586667	3.47387	-1.42163	0.00343956	1
chr2	81290601	81290800	1	1	28	16	1	0.45	0.31	10.17	3.85	5.81	1	1	2	1	1	0.33	0.35	0.66	0.36	0.74	1	0.38	15	6.61	1	0.34	1.33333	0.586667	3.87838	-1.09837	0.00140642	1
chr2	81290801	81291000	1	1	15	14	1	0.45	0.31	5.45	3.37	5.81	1	1	2	2	1	0.33	0.35	0.66	0.71	0.74	1	0.38	10	4.87667	1	0.34	1.66667	0.703333	3.30577	-1.55314	0.00344682	1
chr2	83788401	83788600	0	1	8	9	0	0	0.31	2.91	2.16	0	0	4	1	2	0	0	1.42	0.33	0.71	0	0.5	0.155	5.66667	1.69	2	0.71	1	0.346667	3.28404	-2.19835	0.0393027	1
chr2	83827801	83828000	0	0	24	0	0	0	0	8.72	0	0	0	0	1	0	0	0	0	0.33	0	0	0	0	8	2.90667	0	0	0.333333	0.11	6.15862	-1.75327	0.0385861	1
chr2	83893001	83893200	0	0	22	0	0	0	0	7.99	0	0	0	0	5	0	0	0	0	1.64	0	0	0	0	7.33333	2.66333	0	0	1.66667	0.546667	6.04113	-1.8422	0.043395	1
chr2	84078601	84078800	0	1	24	9	1	0	0.31	8.72	2.16	5.81	0	0	5	2	0	0	0	1.64	0.71	0	0.5	0.155	11.3333	5.56333	0	0	2.33333	0.783333	4.44604	-1.39342	0.00116665	1
chr2	84078801	84079000	0	1	53	17	1	0	0.31	19.26	4.09	5.81	0	0	7	0	0	0	0	2.29	0	0	0.5	0.155	23.6667	9.72	0	0	2.33333	0.763333	5.40937	-0.558442	0.000239342	0.974055
chr2	84079001	84079200	0	0	43	10	1	0	0	15.62	2.41	5.81	0	0	5	0	0	0	0	1.64	0	0	0	0	18	7.94667	0	0	1.66667	0.546667	7.29144	-0.871549	0.000542892	1
chr2	84086601	84086800	0	0	20	3	0	0	0	7.27	0.72	0	0	0	3	1	1	0	0	0.98	0.36	0.74	0	0	7.66667	2.66333	0	0	1.66667	0.693333	6.05704	-1.83993	0.0266288	1
chr2	84086801	84087000	0	0	29	3	0	0	0	10.54	0.72	0	0	0	3	1	1	0	0	0.98	0.36	0.74	0	0	10.6667	3.75333	0	0	1.66667	0.693333	6.51654	-1.48034	0.0131363	1
chr2	84087001	84087200	0	0	28	13	1	0	0	10.17	3.13	5.81	0	0	3	0	1	0	0	0.98	0	0.74	0	0	14	6.37	0	0	1.33333	0.573333	6.91819	-1.21025	0.000417854	1
chr2	84087201	84087400	0	0	9	11	2	0	0	3.27	2.65	11.63	2	0	2	0	2	0.66	0	0.66	0	1.47	0	0	7.33333	5.85	1	0.33	1.33333	0.71	6.05815	-1.87577	0.00152663	1
chr2	84111401	84111600	0	0	28	7	0	0	0	10.17	1.68	0	0	0	2	0	0	0	0	0.66	0	0	0	0	11.6667	3.95	0	0	0.666667	0.22	6.59939	-1.423	0.00688391	1
chr2	84132601	84132800	0	0	31	21	0	0	0	11.26	5.05	0	0	0	2	1	1	0	0	0.66	0.36	0.74	0	0	17.3333	5.43667	0	0	1.33333	0.586667	7.03716	-1.06494	0.00129143	1
chr2	84132801	84133000	0	0	42	30	0	0	0	15.26	7.22	0	0	0	3	1	1	0	0	0.98	0.36	0.74	0	0	24	7.49333	0	0	1.66667	0.693333	7.45491	-0.688682	0.000638978	1
chr2	84133001	84133200	0	0	19	14	0	0	0	6.9	3.37	0	0	0	4	2	0	0	0	1.31	0.71	0	0	0	11	3.42333	0	0	2	0.673333	6.42688	-1.57551	0.00463147	1
chr2	84133601	84133800	0	0	8	8	1	0	0	2.91	1.92	5.81	0	0	1	2	0	0	0	0.33	0.71	0	0	0	5.66667	3.54667	0	0	1	0.346667	5.64743	-2.16218	0.00834742	1
chr2	84133801	84134000	0	0	5	8	1	0	0	1.82	1.92	5.81	0	0	0	2	0	0	0	0	0.71	0	0	0	4.66667	3.18333	0	0	0.666667	0.236667	5.34013	-2.34916	0.0124516	1
chr2	84142401	84142600	0	0	22	10	0	0	0	7.99	2.41	0	0	0	2	0	0	0	0	0.66	0	0	0	0	10.6667	3.46667	0	0	0.666667	0.22	6.43388	-1.56386	0.00652976	1
chr2	84142601	84142800	0	0	20	8	0	0	0	7.27	1.92	0	0	0	5	1	0	0	0	1.64	0.36	0	0	0	9.33333	3.06333	0	0	2	0.666667	6.26512	-1.6937	0.0111841	1
chr2	84145201	84145400	0	0	12	12	1	0	0	4.36	2.89	5.81	0	0	2	1	0	0	0	0.66	0.36	0	0	0	8.33333	4.35333	0	0	1	0.34	6.1618	-1.81493	0.0015819	1
chr2	84145401	84145600	0	0	19	14	2	0	0	6.9	3.37	11.63	0	0	0	1	1	0	0	0	0.36	0.74	0	0	11.6667	7.3	0	0	0.666667	0.366667	6.71825	-1.38528	0.000202577	0.863391
chr2	84145601	84145800	0	0	13	11	2	0	0	4.72	2.65	11.63	0	0	0	2	1	0	0	0	0.71	0.74	0	0	8.66667	6.33333	0	0	1	0.483333	6.31726	-1.69205	0.00082886	1
chr2	84152401	84152600	0	0	15	7	0	0	0	5.45	1.68	0	0	0	4	2	0	0	0	1.31	0.71	0	0	0	7.33333	2.37667	0	0	2	0.673333	5.92654	-1.94622	0.020592	1
chr2	84152601	84152800	0	0	33	12	0	0	0	11.99	2.89	0	0	0	3	1	0	0	0	0.98	0.36	0	0	0	15	4.96	0	0	1.33333	0.446667	6.90844	-1.1691	0.00280302	1
chr2	84152801	84153000	0	0	25	9	0	0	0	9.08	2.16	0	0	0	2	0	0	0	0	0.66	0	0	0	0	11.3333	3.74667	0	0	0.666667	0.22	6.53488	-1.4801	0.00593809	1
chr2	84163001	84163200	0	4	15	9	1	0	1.25	5.45	2.16	5.81	4	0	3	2	3	1.32	0	0.98	0.71	2.21	2	0.625	8.33333	4.47333	2	0.66	2.66667	1.3	2.30209	-1.6324	0.0349337	1
chr2	84164001	84164200	0	0	20	3	0	0	0	7.27	0.72	0	0	0	1	1	1	0	0	0.33	0.36	0.74	0	0	7.66667	2.66333	0	0	1	0.476667	6.05704	-1.83993	0.0266287	1
chr2	84164201	84164400	0	0	28	4	0	0	0	10.17	0.96	0	0	0	1	0	1	0	0	0.33	0	0.74	0	0	10.6667	3.71	0	0	0.666667	0.356667	6.50617	-1.49207	0.0122587	1
chr2	84164401	84164600	0	0	20	3	0	0	0	7.27	0.72	0	0	0	0	0	1	0	0	0	0	0.74	0	0	7.66667	2.66333	0	0	0.333333	0.246667	6.05704	-1.83993	0.0266287	1
chr2	84178401	84178600	0	0	18	7	0	0	0	6.54	1.68	0	0	0	3	0	0	0	0	0.98	0	0	0	0	8.33333	2.74	0	0	1	0.326667	6.11434	-1.80721	0.0158879	1
chr2	84178601	84178800	0	0	19	10	0	0	0	6.9	2.41	0	1	2	1	0	0	0.33	0.71	0.33	0	0	0	0	9.66667	3.10333	1.5	0.52	0.333333	0.11	6.28817	-1.67944	0.00929316	1
chr2	84178801	84179000	0	0	12	6	0	0	0	4.36	1.44	0	2	4	2	2	1	0.66	1.42	0.66	0.71	0.74	0	0	6	1.93333	3	1.04	1.66667	0.703333	5.64972	-2.13847	0.0359865	1
chr2	84194601	84194800	0	1	9	4	1	0	0.31	3.27	0.96	5.81	1	1	3	7	3	0.33	0.35	0.98	2.5	2.21	0.5	0.155	4.66667	3.34667	1	0.34	4.33333	1.89667	3.26712	-2.2195	0.0202181	1
chr2	84194801	84195000	0	1	25	16	1	0	0.31	9.08	3.85	5.81	1	1	0	3	2	0.33	0.35	0	1.07	1.47	0.5	0.155	14	6.24667	1	0.34	1.66667	0.846667	4.66472	-1.21636	0.000275893	1
chr2	84195001	84195200	0	0	43	20	1	0	0	15.62	4.81	5.81	0	0	0	0	1	0	0	0	0	0.74	0	0	21.3333	8.74667	0	0	0.333333	0.246667	7.45371	-0.730907	0.000167651	0.781399
chr2	84195201	84195400	0	0	33	16	0	0	0	11.99	3.85	0	0	0	2	0	1	0	0	0.66	0	0.74	0	0	16.3333	5.28	0	0	1	0.466667	6.99505	-1.09797	0.00184864	1
chr2	84195401	84195600	0	0	18	8	0	0	0	6.54	1.92	0	0	0	4	1	1	0	0	1.31	0.36	0.74	0	0	8.66667	2.82	0	0	2	0.803333	6.15622	-1.77748	0.012452	1
chr2	84211001	84211200	0	0	33	11	0	0	0	11.99	2.65	0	0	0	2	0	1	0	0	0.66	0	0.74	0	0	14.6667	4.88	0	0	1	0.466667	6.88554	-1.18755	0.00300488	1
chr2	84211201	84211400	0	0	39	11	0	0	0	14.17	2.65	0	0	1	4	2	1	0	0.35	1.31	0.71	0.74	0	0	16.6667	5.60667	0.5	0.175	2.33333	0.92	7.06827	-1.02735	0.00235157	1
chr2	84211401	84211600	0	0	18	6	0	0	0	6.54	1.44	0	0	1	2	2	1	0	0.35	0.66	0.71	0.74	0	0	8	2.66	0.5	0.175	1.66667	0.703333	6.07086	-1.83769	0.0176072	1
chr2	84235801	84236000	0	1	12	11	0	0	0.31	4.36	2.65	0	1	3	2	4	0	0.33	1.06	0.66	1.43	0	0.5	0.155	7.66667	2.33667	2	0.695	2	0.696667	3.71012	-1.91806	0.0168453	1
chr2	84236001	84236200	0	1	13	12	0	0	0.31	4.72	2.89	0	0	1	3	2	1	0	0.35	0.98	0.71	0.74	0.5	0.155	8.33333	2.53667	0.5	0.175	2	0.81	3.82065	-1.84067	0.0111613	1
chr2	84259801	84260000	0	1	6	12	1	0	0.31	2.18	2.89	5.81	1	0	4	1	1	0.33	0	1.31	0.36	0.74	0.5	0.155	6.33333	3.62667	0.5	0.165	2	0.803333	3.49457	-2.07055	0.00512315	1
chr2	84260001	84260200	0	1	7	13	1	0	0.31	2.54	3.13	5.81	0	0	7	4	2	0	0	2.29	1.43	1.47	0.5	0.155	7	3.82667	0	0	4.33333	1.73	3.63358	-1.98183	0.00274334	1
chr2	84565001	84565200	0	0	37	0	0	0	0	13.44	0	0	0	0	2	0	0	0	0	0.66	0	0	0	0	12.3333	4.48	0	0	0.666667	0.22	6.74172	-1.28308	0.0158846	1
chr2	84565201	84565400	0	1	38	0	0	0	0.31	13.81	0	0	0	0	0	0	0	0	0	0	0	0	0.5	0.155	12.6667	4.60333	0	0	0	0	4.59868	-1.22843	0.0154547	1
chr2	84565401	84565600	0	1	27	0	0	0	0.31	9.81	0	0	0	0	0	0	0	0	0	0	0	0	0.5	0.155	9	3.27	0	0	0	0	4.13861	-1.59747	0.0274867	1
chr2	84572001	84572200	0	0	24	0	0	0	0	8.72	0	0	2	0	0	2	0	0.66	0	0	0.71	0	0	0	8	2.90667	1	0.33	0.666667	0.236667	6.15862	-1.75327	0.038586	1
chr2	84767001	84767200	0	1	22	7	1	0	0.31	7.99	1.68	5.81	1	2	2	5	0	0.33	0.71	0.66	1.78	0	0.5	0.155	10	5.16	1.5	0.52	2.33333	0.813333	4.29867	-1.51075	0.00191683	1
chr2	84767201	84767400	0	1	22	8	1	0	0.31	7.99	1.92	5.81	3	3	2	6	1	0.99	1.06	0.66	2.14	0.74	0.5	0.155	10.3333	5.24	3	1.025	3	1.18	4.32883	-1.48639	0.00163074	1
chr2	85095001	85095200	4	6	12	29	3	1.79	1.87	4.36	6.98	17.44	0	0	0	3	2	0	0	0	1.07	1.47	5	1.83	14.6667	9.59333	0	0	1.66667	0.846667	1.66268	-0.937266	0.0423487	1
chr2	86546801	86547000	1	0	5	8	4	0.45	0	1.82	1.92	23.25	7	1	2	1	0	2.32	0.35	0.66	0.36	0	0.5	0.225	5.66667	8.99667	4	1.335	1	0.34	3.76353	-1.8839	0.0265289	1
chr2	86547001	86547200	1	1	5	9	4	0.45	0.31	1.82	2.16	23.25	7	2	2	2	0	2.32	0.71	0.66	0.71	0	1	0.38	6	9.07667	4.5	1.515	1.33333	0.456667	2.99191	-1.80511	0.0186633	1
chr2	86547201	86547400	0	1	3	4	3	0	0.31	1.09	0.96	17.44	2	2	2	3	0	0.66	0.71	0.66	1.07	0	0.5	0.155	3.33333	6.49667	2	0.685	1.66667	0.576667	3.22318	-2.33844	0.0354294	1
chr2	90791801	90792000	1	1	4	9	4	0.45	0.31	1.45	2.16	23.25	0	1	1	2	1	0	0.35	0.33	0.71	0.74	1	0.38	5.66667	8.95333	0.5	0.175	1.33333	0.593333	2.93328	-1.85637	0.0250854	1
chr2	91239801	91240000	0	1	1	6	4	0	0.31	0.36	1.44	23.25	3	0	3	4	0	0.99	0	0.98	1.43	0	0.5	0.155	3.66667	8.35	1.5	0.495	2.33333	0.803333	3.6073	-2.23075	0.0342003	1
chr2	91708201	91708400	1	5	10	16	2	0.45	1.56	3.63	3.85	11.63	0	0	1	3	5	0	0	0.33	1.07	3.68	3	1.005	9.33333	6.37	0	0	3	1.69333	1.82304	-1.46891	0.044428	1
chr2	92297601	92297800	0	1	1	8	2	0	0.31	0.36	1.92	11.63	6	4	2	5	3	1.99	1.42	0.66	1.78	2.21	0.5	0.155	3.66667	4.63667	5	1.705	3.33333	1.55	2.96436	-2.42599	0.049903	1
chr2	92636401	92636600	3	5	15	25	2	1.34	1.56	5.45	6.01	11.63	4	3	3	1	2	1.32	1.06	0.98	0.36	1.47	4	1.45	14	7.69667	3.5	1.19	2	0.936667	1.89867	-1.05768	0.0175651	1
chr2	92636601	92636800	1	0	7	12	1	0.45	0	2.54	2.89	5.81	5	1	5	4	1	1.65	0.35	1.64	1.43	0.74	0.5	0.225	6.66667	3.74667	3	1	3.33333	1.27	3.52422	-2.00114	0.019369	1
chr2	92695401	92695600	0	1	9	8	0	0	0.31	3.27	1.92	0	0	1	1	3	0	0	0.35	0.33	1.07	0	0.5	0.155	5.66667	1.73	0.5	0.175	1.33333	0.466667	3.31033	-2.1812	0.0333976	1
chr2	92707201	92707400	1	1	14	17	0	0.45	0.31	5.09	4.09	0	3	5	6	5	2	0.99	1.77	1.97	1.78	1.47	1	0.38	10.3333	3.06	4	1.38	4.33333	1.74	3.17982	-1.61247	0.0215745	1
chr2	93772201	93772400	1	1	8	7	1	0.45	0.31	2.91	1.68	5.81	1	1	5	1	3	0.33	0.35	1.64	0.36	2.21	1	0.38	5.33333	3.46667	1	0.34	3	1.40333	2.4731	-2.08834	0.0387801	1
chr2	93824801	93825000	0	0	25	0	0	0	0	9.08	0	0	0	0	0	0	0	0	0	0	0	0	0	0	8.33333	3.02667	0	0	0	0	6.21375	-1.71085	0.0347912	1
chr2	101834401	101834600	3	2	6	16	6	1.34	0.62	2.18	3.85	34.88	5	2	3	2	1	1.65	0.71	0.98	0.71	0.74	2.5	0.98	9.33333	13.6367	3.5	1.18	2	0.81	2.40596	-1.22379	0.0380263	1
chr2	102220801	102221000	0	0	5	9	1	0	0	1.82	2.16	5.81	1	2	1	2	1	0.33	0.71	0.33	0.71	0.74	0	0	5	3.26333	1.5	0.52	1.33333	0.593333	5.42332	-2.30291	0.012756	1
chr2	102430201	102430400	1	5	7	25	3	0.45	1.56	2.54	6.01	17.44	5	8	2	1	3	1.65	2.84	0.66	0.36	2.21	3	1.005	11.6667	8.66333	6.5	2.245	2	1.07667	2.12666	-1.27435	0.0290083	1
chr2	102956601	102956800	0	1	5	7	1	0	0.31	1.82	1.68	5.81	2	3	5	2	2	0.66	1.06	1.64	0.71	1.47	0.5	0.155	4.33333	3.10333	2.5	0.86	3	1.27333	3.01907	-2.33974	0.0186849	1
chr2	103600401	103600600	3	4	16	15	2	1.34	1.25	5.81	3.61	11.63	4	4	4	5	2	1.32	1.42	1.31	1.78	1.47	3.5	1.295	11	7.01667	4	1.37	3.66667	1.52	1.82454	-1.23996	0.0437131	1
chr2	103600601	103600800	3	4	16	15	2	1.34	1.25	5.81	3.61	11.63	1	2	4	1	2	0.33	0.71	1.31	0.36	1.47	3.5	1.295	11	7.01667	1.5	0.52	2.33333	1.04667	1.82454	-1.23996	0.0437132	1
chr2	103697401	103697600	1	3	11	13	1	0.45	0.94	4	3.13	5.81	2	5	2	4	1	0.66	1.77	0.66	1.43	0.74	2	0.695	8.33333	4.31333	3.5	1.215	2.33333	0.943333	2.16129	-1.6713	0.0210816	1
chr2	104192001	104192200	0	1	7	5	2	0	0.31	2.54	1.2	11.63	3	4	4	4	1	0.99	1.42	1.31	1.43	0.74	0.5	0.155	4.66667	5.12333	3.5	1.205	3	1.16	3.35469	-2.16657	0.0145615	1
chr2	104984001	104984200	0	1	2	8	2	0	0.31	0.73	1.92	11.63	3	3	6	1	3	0.99	1.06	1.97	0.36	2.21	0.5	0.155	4	4.76	3	1.025	3.33333	1.51333	3.04569	-2.35491	0.0290212	1
chr2	105554001	105554200	0	0	4	5	1	0	0	1.45	1.2	5.81	0	0	0	2	1	0	0	0	0.71	0.74	0	0	3.33333	2.82	0	0	1	0.483333	4.91319	-2.57651	0.0405488	1
chr2	105554201	105554400	0	0	4	5	1	0	0	1.45	1.2	5.81	0	0	0	0	1	0	0	0	0	0.74	0	0	3.33333	2.82	0	0	0.333333	0.246667	4.91319	-2.57651	0.0405488	1
chr2	105857201	105857400	0	4	4	11	6	0	1.25	1.45	2.65	34.88	4	2	3	4	3	1.32	0.71	0.98	1.43	2.21	2	0.625	7	12.9933	3	1.015	3.33333	1.54	2.73379	-1.49497	0.0302854	1
chr2	105857401	105857600	0	1	4	9	7	0	0.31	1.45	2.16	40.69	3	4	4	2	1	0.99	1.42	1.31	0.71	0.74	0.5	0.155	6.66667	14.7667	3.5	1.205	2.33333	0.92	4.56134	-1.54664	0.00318847	1
chr2	105857601	105857800	0	1	2	4	5	0	0.31	0.73	0.96	29.07	2	3	3	1	1	0.66	1.06	0.98	0.36	0.74	0.5	0.155	3.66667	10.2533	2.5	0.86	1.66667	0.693333	3.90759	-2.10968	0.0220861	1
chr2	106567801	106568000	0	2	11	26	0	0	0.62	4	6.25	0	0	0	1	2	1	0	0	0.33	0.71	0.74	1	0.31	12.3333	3.41667	0	0	1.33333	0.593333	3.40332	-1.51448	0.0176373	1
chr2	106568001	106568200	0	4	15	31	0	0	1.25	5.45	7.46	0	0	0	2	2	1	0	0	0.66	0.71	0.74	2	0.625	15.3333	4.30333	0	0	1.66667	0.703333	2.83081	-1.23218	0.0234622	1
chr2	106734401	106734600	1	0	4	8	3	0.45	0	1.45	1.92	17.44	3	3	1	2	0	0.99	1.06	0.33	0.71	0	0.5	0.225	5	6.93667	3	1.025	1	0.346667	3.42844	-2.06992	0.0464427	1
chr2	107579401	107579600	0	0	17	7	0	0	0	6.18	1.68	0	1	1	5	0	0	0.33	0.35	1.64	0	0	0	0	8	2.62	1	0.34	1.66667	0.546667	6.05447	-1.85205	0.0182491	1
chr2	107579601	107579800	0	0	30	11	0	0	0	10.9	2.65	0	0	0	0	0	0	0	0	0	0	0	0	0	13.6667	4.51667	0	0	0	0	6.78385	-1.2751	0.00332977	1
chr2	107579801	107580000	0	0	26	17	0	0	0	9.45	4.09	0	1	0	0	0	0	0.33	0	0	0	0	0	0	14.3333	4.51333	0.5	0.165	0	0	6.79129	-1.27627	0.00231778	1
chr2	107580001	107580200	0	0	13	12	0	0	0	4.72	2.89	0	3	1	2	0	0	0.99	0.35	0.66	0	0	0	0	8.33333	2.53667	2	0.67	0.666667	0.22	6.03034	-1.87851	0.0117643	1
chr2	107594001	107594200	1	4	23	20	0	0.45	1.25	8.36	4.81	0	1	0	0	3	0	0.33	0	0	1.07	0	2.5	0.85	14.3333	4.39	0.5	0.165	1	0.356667	2.51466	-1.1773	0.0394819	1
chr2	107594201	107594400	0	0	13	7	0	0	0	4.72	1.68	0	0	0	0	1	0	0	0	0	0.36	0	0	0	6.66667	2.13333	0	0	0.333333	0.12	5.78526	-2.04701	0.0280494	1
chr2	107600801	107601000	0	0	9	8	0	0	0	3.27	1.92	0	0	0	1	3	0	0	0	0.33	1.07	0	0	0	5.66667	1.73	0	0	1.33333	0.466667	5.51888	-2.23028	0.0347426	1
chr2	107601001	107601200	0	0	11	12	0	0	0	4	2.89	0	1	1	4	3	0	0.33	0.35	1.31	1.07	0	0	0	7.66667	2.29667	1	0.34	2.33333	0.793333	5.9001	-1.97337	0.0165326	1
chr2	107748001	107748200	0	0	5	10	0	0	0	1.82	2.41	0	0	0	0	2	0	0	0	0	0.71	0	0	0	5	1.41	0	0	0.666667	0.236667	5.26816	-2.39094	0.0483866	1
chr2	107752401	107752600	0	2	6	10	2	0	0.62	2.18	2.41	11.63	1	2	3	5	0	0.33	0.71	0.98	1.78	0	1	0.31	6	5.40667	1.5	0.52	2.66667	0.92	2.73095	-1.97822	0.0259884	1
chr2	107752601	107752800	1	1	4	10	2	0.45	0.31	1.45	2.41	11.63	4	1	5	4	1	1.32	0.35	1.64	1.43	0.74	1	0.38	5.33333	5.16333	2.5	0.835	3.33333	1.27	2.49116	-2.07048	0.035866	1
chr2	107809001	107809200	2	3	13	11	1	0.89	0.94	4.72	2.65	5.81	5	3	3	3	4	1.65	1.06	0.98	1.07	2.95	2.5	0.915	8.33333	4.39333	4	1.355	3.33333	1.66667	1.86728	-1.59873	0.0460382	1
chr2	107867601	107867800	0	2	7	14	2	0	0.62	2.54	3.37	11.63	5	1	3	2	0	1.65	0.35	0.98	0.71	0	1	0.31	7.66667	5.84667	3	1	1.66667	0.563333	3.01213	-1.79423	0.00804696	1
chr2	107867801	107868000	0	2	7	14	2	0	0.62	2.54	3.37	11.63	6	0	1	1	0	1.99	0	0.33	0.36	0	1	0.31	7.66667	5.84667	3	0.995	0.666667	0.23	3.01213	-1.79423	0.00804696	1
chr2	107868001	107868200	0	1	6	6	1	0	0.31	2.18	1.44	5.81	5	0	1	2	1	1.65	0	0.33	0.71	0.74	0.5	0.155	4.33333	3.14333	2.5	0.825	1.33333	0.593333	3.05557	-2.3205	0.0151642	1
chr2	108472801	108473000	0	0	14	18	0	0	0	5.09	4.33	0	1	0	1	1	0	0.33	0	0.33	0.36	0	0	0	10.6667	3.14	0.5	0.165	0.666667	0.23	6.3198	-1.66337	0.00487727	1
chr2	108473001	108473200	1	0	18	24	0	0.45	0	6.54	5.77	0	0	0	2	1	1	0	0	0.66	0.36	0.74	0.5	0.225	14	4.10333	0	0	1.33333	0.586667	4.35658	-1.34323	0.00866531	1
chr2	111104801	111105000	0	1	4	4	1	0	0.31	1.45	0.96	5.81	2	4	7	8	2	0.66	1.42	2.29	2.85	1.47	0.5	0.155	3	2.74	3	1.04	5.66667	2.20333	2.56864	-2.56576	0.0443975	1
chr2	112553201	112553400	0	1	8	8	1	0	0.31	2.91	1.92	5.81	0	0	0	1	0	0	0	0	0.36	0	0.5	0.155	5.66667	3.54667	0	0	0.333333	0.12	3.41669	-2.11372	0.00827408	1
chr2	113354001	113354200	0	2	7	8	1	0	0.62	2.54	1.92	5.81	0	3	7	2	3	0	1.06	2.29	0.71	2.21	1	0.31	5.33333	3.42333	1.5	0.53	4	1.73667	2.50103	-2.12258	0.0377877	1
chr2	114056201	114056400	1	1	6	12	1	0.45	0.31	2.18	2.89	5.81	2	2	1	2	2	0.66	0.71	0.33	0.71	1.47	1	0.38	6.33333	3.62667	2	0.685	1.66667	0.836667	2.6241	-2.00946	0.0243189	1
chr2	114056401	114056600	0	1	6	11	1	0	0.31	2.18	2.65	5.81	3	4	1	2	2	0.99	1.42	0.33	0.71	1.47	0.5	0.155	6	3.54667	3.5	1.205	1.66667	0.836667	3.43067	-2.10874	0.00505275	1
chr2	114165601	114165800	1	1	11	8	1	0.45	0.31	4	1.92	5.81	1	3	1	4	3	0.33	1.06	0.33	1.43	2.21	1	0.38	6.66667	3.91	2	0.695	2.66667	1.32333	2.79196	-1.89663	0.020416	1
chr2	114787601	114787800	0	0	1	6	3	0	0	0.36	1.44	17.44	2	2	1	4	4	0.66	0.71	0.33	1.43	2.95	0	0	3.33333	6.41333	2	0.685	3	1.57	5.4234	-2.44601	0.0489271	1
chr2	115611401	115611600	1	3	8	12	1	0.45	0.94	2.91	2.89	5.81	1	3	6	1	1	0.33	1.06	1.97	0.36	0.74	2	0.695	7	3.87	2	0.695	2.66667	1.02333	1.90345	-1.8303	0.0403169	1
chr2	116001401	116001600	0	1	4	5	3	0	0.31	1.45	1.2	17.44	3	1	3	7	0	0.99	0.35	0.98	2.5	0	0.5	0.155	4	6.69667	2	0.67	3.33333	1.16	3.36922	-2.2201	0.0191543	1
chr2	116261801	116262000	1	7	4	14	11	0.45	2.19	1.45	3.37	63.94	1	5	0	4	0	0.33	1.77	0	1.43	0	4	1.32	9.66667	22.92	3	1.05	1.33333	0.476667	2.65877	-0.80807	0.0409534	1
chr2	116428201	116428400	0	4	5	12	3	0	1.25	1.82	2.89	17.44	0	2	2	1	3	0	0.71	0.66	0.36	2.21	2	0.625	6.66667	7.38333	1	0.355	2	1.07667	2.12091	-1.75972	0.0464363	1
chr2	118264201	118264400	0	3	1	5	16	0	0.94	0.36	1.2	93.01	1	2	2	2	1	0.33	0.71	0.66	0.71	0.74	1.5	0.47	7.33333	31.5233	1.5	0.52	1.66667	0.703333	4.48541	-0.719969	0.0222542	1
chr2	118264401	118264600	0	4	2	9	17	0	1.25	0.73	2.16	98.82	0	1	2	1	0	0	0.35	0.66	0.36	0	2	0.625	9.33333	33.9033	0.5	0.175	1	0.34	4.24486	-0.516626	0.0131	1
chr2	118264601	118264800	0	4	2	8	14	0	1.25	0.73	1.92	81.38	0	2	2	1	0	0	0.71	0.66	0.36	0	2	0.625	8	28.01	1	0.355	1	0.34	3.93274	-0.801679	0.0162656	1
chr2	118331801	118332000	0	1	4	4	1	0	0.31	1.45	0.96	5.81	2	4	0	0	2	0.66	1.42	0	0	1.47	0.5	0.155	3	2.74	3	1.04	0.666667	0.49	2.56864	-2.56576	0.0443975	1
chr2	118528601	118528800	1	1	7	10	1	0.45	0.31	2.54	2.41	5.81	2	0	0	3	0	0.66	0	0	1.07	0	1	0.38	6	3.58667	1	0.33	1	0.356667	2.58268	-2.0296	0.0242463	1
chr2	118540201	118540400	0	0	5	9	2	0	0	1.82	2.16	11.63	3	3	0	3	3	0.99	1.06	0	1.07	2.21	0	0	5.33333	5.20333	3	1.025	2	1.09333	5.62928	-2.1695	0.00821476	1
chr2	118913001	118913200	0	1	6	9	0	0	0.31	2.18	2.16	0	1	1	3	1	0	0.33	0.35	0.98	0.36	0	0.5	0.155	5	1.44667	1	0.34	1.33333	0.446667	3.08701	-2.31806	0.0473241	1
chr2	120425401	120425600	0	6	8	19	2	0	1.87	2.91	4.57	11.63	3	5	0	6	2	0.99	1.77	0	2.14	1.47	3	0.935	9.66667	6.37	4	1.38	2.66667	1.20333	1.88884	-1.48142	0.0331431	1
chr2	121291001	121291200	0	1	3	6	1	0	0.31	1.09	1.44	5.81	5	4	1	3	2	1.65	1.42	0.33	1.07	1.47	0.5	0.155	3.33333	2.78	4.5	1.535	2	0.956667	2.64959	-2.53182	0.0412645	1
chr2	124255801	124256000	0	4	6	15	2	0	1.25	2.18	3.61	11.63	0	1	2	2	0	0	0.35	0.66	0.71	0	2	0.625	7.66667	5.80667	0.5	0.175	1.33333	0.456667	2.12416	-1.73396	0.0310216	1
chr2	124376801	124377000	0	2	3	19	1	0	0.62	1.09	4.57	5.81	3	6	1	5	2	0.99	2.13	0.33	1.78	1.47	1	0.31	7.66667	3.82333	4.5	1.56	2.66667	1.19333	2.83037	-1.93373	0.0384518	1
chr2	124399401	124399600	1	2	4	13	3	0.45	0.62	1.45	3.13	17.44	4	2	8	5	2	1.32	0.71	2.62	1.78	1.47	1.5	0.535	6.66667	7.34	3	1.015	5	1.95667	2.38133	-1.79852	0.0490878	1
chr2	124565801	124566000	0	3	5	18	1	0	0.94	1.82	4.33	5.81	5	5	3	1	1	1.65	1.77	0.98	0.36	0.74	1.5	0.47	8	3.98667	5	1.71	1.66667	0.693333	2.41649	-1.83316	0.0492344	1
chr2	124806001	124806200	0	7	9	22	2	0	2.19	3.27	5.29	11.63	3	5	0	0	1	0.99	1.77	0	0	0.74	3.5	1.095	11	6.73	4	1.38	0.333333	0.246667	1.84701	-1.34966	0.049432	1
chr2	124907401	124907600	0	1	3	10	1	0	0.31	1.09	2.41	5.81	1	2	5	4	1	0.33	0.71	1.64	1.43	0.74	0.5	0.155	4.66667	3.10333	1.5	0.52	3.33333	1.27	3.05802	-2.33156	0.0227209	1
chr2	125027401	125027600	1	5	13	21	2	0.45	1.56	4.72	5.05	11.63	4	6	2	5	1	1.32	2.13	0.66	1.78	0.74	3	1.005	12	7.13333	5	1.725	2.66667	1.06	2.14753	-1.25806	0.0176124	1
chr2	125052401	125052600	0	3	5	18	1	0	0.94	1.82	4.33	5.81	3	6	4	4	1	0.99	2.13	1.31	1.43	0.74	1.5	0.47	8	3.98667	4.5	1.56	3	1.16	2.41649	-1.83316	0.0492345	1
chr2	125102001	125102200	0	1	3	8	3	0	0.31	1.09	1.92	17.44	5	6	5	1	2	1.65	2.13	1.64	0.36	1.47	0.5	0.155	4.66667	6.81667	5.5	1.89	2.66667	1.15667	3.4576	-2.14928	0.0171361	1
chr2	125102201	125102400	0	1	3	11	3	0	0.31	1.09	2.65	17.44	5	7	4	4	2	1.65	2.48	1.31	1.43	1.47	0.5	0.155	5.66667	7.06	6	2.065	3.33333	1.40333	3.62711	-2.02539	0.00986047	1
chr2	125102401	125102600	0	0	2	5	3	0	0	0.73	1.2	17.44	4	4	2	3	2	1.32	1.42	0.66	1.07	1.47	0	0	3.33333	6.45667	4	1.37	2.33333	1.06667	5.41572	-2.42381	0.0401013	1
chr2	125133401	125133600	0	0	4	10	1	0	0	1.45	2.41	5.81	0	0	0	2	0	0	0	0	0.71	0	0	0	5	3.22333	0	0	0.666667	0.236667	5.398	-2.32182	0.0141215	1
chr2	125133601	125133800	0	0	5	11	1	0	0	1.82	2.65	5.81	0	0	0	2	0	0	0	0	0.71	0	0	0	5.66667	3.42667	0	0	0.666667	0.236667	5.57282	-2.21546	0.00721045	1
chr2	125291201	125291400	0	1	4	5	1	0	0.31	1.45	1.2	5.81	6	3	3	0	1	1.99	1.06	0.98	0	0.74	0.5	0.155	3.33333	2.82	4.5	1.525	1.33333	0.573333	2.68362	-2.51061	0.0413969	1
chr2	125291401	125291600	0	4	12	19	1	0	1.25	4.36	4.57	5.81	6	6	5	1	0	1.99	2.13	1.64	0.36	0	2	0.625	10.6667	4.91333	6	2.06	2	0.666667	2.49933	-1.49265	0.0112637	1
chr2	125291601	125291800	0	5	9	20	1	0	1.56	3.27	4.81	5.81	5	7	4	3	1	1.65	2.48	1.31	1.07	0.74	2.5	0.78	10	4.63	6	2.065	2.66667	1.04	2.08715	-1.54718	0.044536	1
chr2	125363601	125363800	0	1	1	14	1	0	0.31	0.36	3.37	5.81	2	3	1	6	2	0.66	1.06	0.33	2.14	1.47	0.5	0.155	5.33333	3.18	2.5	0.86	3	1.31333	3.16281	-2.27908	0.0364851	1
chr2	125363801	125364000	0	0	1	13	1	0	0	0.36	3.13	5.81	3	2	1	7	2	0.99	0.71	0.33	2.5	1.47	0	0	5	3.1	2.5	0.85	3.33333	1.43333	5.29605	-2.3792	0.0461071	1
chr2	125386401	125386600	0	1	3	6	1	0	0.31	1.09	1.44	5.81	0	4	1	0	0	0	1.42	0.33	0	0	0.5	0.155	3.33333	2.78	2	0.71	0.333333	0.11	2.64959	-2.53182	0.0412646	1
chr2	125402601	125402800	2	1	7	17	2	0.89	0.31	2.54	4.09	11.63	1	3	0	1	3	0.33	1.06	0	0.36	2.21	1.5	0.6	8.66667	6.08667	2	0.695	1.33333	0.856667	2.54106	-1.641	0.0149625	1
chr2	125402801	125403000	2	4	14	26	3	0.89	1.25	5.09	6.25	17.44	3	5	3	3	1	0.99	1.77	0.98	1.07	0.74	3	1.07	14.3333	9.59333	4	1.38	2.33333	0.93	2.38946	-1.03957	0.00582844	1
chr2	125403001	125403200	0	4	12	19	2	0	1.25	4.36	4.57	11.63	5	4	4	5	1	1.65	1.42	1.31	1.78	0.74	2	0.625	11	6.85333	4.5	1.535	3.33333	1.27667	2.6112	-1.39854	0.00509479	1
chr2	125403201	125403400	0	1	3	5	2	0	0.31	1.09	1.2	11.63	5	4	5	5	1	1.65	1.42	1.64	1.78	0.74	0.5	0.155	3.33333	4.64	4.5	1.535	3.66667	1.38667	2.88642	-2.43634	0.0364156	1
chr2	125428801	125429000	0	1	2	8	1	0	0.31	0.73	1.92	5.81	4	0	4	5	1	1.32	0	1.31	1.78	0.74	0.5	0.155	3.66667	2.82	2	0.66	3.33333	1.27667	2.74125	-2.49923	0.0488868	1
chr2	125452201	125452400	0	0	6	14	1	0	0	2.18	3.37	5.81	3	6	5	5	5	0.99	2.13	1.64	1.78	3.68	0	0	7	3.78667	4.5	1.56	5	2.36667	5.84478	-2.04135	0.00408839	1
chr2	125496601	125496800	0	0	4	8	2	0	0	1.45	1.92	11.63	8	3	3	4	3	2.65	1.06	0.98	1.43	2.21	0	0	4.66667	5	5.5	1.855	3.33333	1.54	5.464	-2.27719	0.0162191	1
chr2	128140401	128140600	0	0	8	10	1	0	0	2.91	2.41	5.81	1	3	3	1	2	0.33	1.06	0.98	0.36	1.47	0	0	6.33333	3.71	2	0.695	2	0.936667	5.77256	-2.08316	0.00397843	1
chr2	129097201	129097400	1	3	11	23	1	0.45	0.94	4	5.53	5.81	4	1	1	6	2	1.32	0.35	0.33	2.14	1.47	2	0.695	11.6667	5.11333	2.5	0.835	3	1.31333	2.54251	-1.42272	0.00595356	1
chr2	129097401	129097600	1	2	8	14	1	0.45	0.62	2.91	3.37	5.81	5	7	3	4	0	1.65	2.48	0.98	1.43	0	1.5	0.535	7.66667	4.03	6	2.065	2.33333	0.803333	2.38047	-1.80627	0.0309546	1
chr2	132449401	132449600	0	1	3	9	1	0	0.31	1.09	2.16	5.81	2	2	6	7	3	0.66	0.71	1.97	2.5	2.21	0.5	0.155	4.33333	3.02	2	0.685	5.33333	2.22667	2.96775	-2.37857	0.0215227	1
chr2	132811001	132811200	1	3	4	15	6	0.45	0.94	1.45	3.61	34.88	4	3	4	2	0	1.32	1.06	1.31	0.71	0	2	0.695	8.33333	13.3133	3.5	1.19	2	0.673333	2.7223	-1.37444	0.0330479	1
chr2	132811201	132811400	0	1	3	5	3	0	0.31	1.09	1.2	17.44	7	3	1	2	0	2.32	1.06	0.33	0.71	0	0.5	0.155	3.66667	6.57667	5	1.69	1	0.346667	3.28014	-2.28813	0.026343	1
chr2	133403601	133403800	0	1	1	5	4	0	0.31	0.36	1.2	23.25	8	1	8	3	0	2.65	0.35	2.62	1.07	0	0.5	0.155	3.33333	8.27	4.5	1.5	3.66667	1.23	3.56255	-2.28069	0.0369574	1
chr2	135791401	135791600	0	1	4	6	1	0	0.31	1.45	1.44	5.81	2	4	5	4	1	0.66	1.42	1.64	1.43	0.74	0.5	0.155	3.66667	2.9	3	1.04	3.33333	1.27	2.7923	-2.45792	0.0274814	1
chr2	136604401	136604600	1	2	6	16	1	0.45	0.62	2.18	3.85	5.81	1	3	2	6	1	0.33	1.06	0.66	2.14	0.74	1.5	0.535	7.66667	3.94667	2	0.695	3	1.18	2.33911	-1.83502	0.0352096	1
chr2	137082401	137082600	1	1	10	9	1	0.45	0.31	3.63	2.16	5.81	2	1	4	1	2	0.66	0.35	1.31	0.36	1.47	1	0.38	6.66667	3.86667	1.5	0.505	2.33333	1.04667	2.76948	-1.91192	0.0174715	1
chr2	138596801	138597000	0	2	8	8	1	0	0.62	2.91	1.92	5.81	6	2	5	3	1	1.99	0.71	1.64	1.07	0.74	1	0.31	5.66667	3.54667	4	1.35	3	1.15	2.59822	-2.06702	0.0396808	1
chr2	138847201	138847400	0	1	3	8	1	0	0.31	1.09	1.92	5.81	0	1	5	3	1	0	0.35	1.64	1.07	0.74	0.5	0.155	4	2.94	0.5	0.175	3	1.15	2.87	-2.42749	0.0291368	1
chr2	139030401	139030600	0	0	3	9	1	0	0	1.09	2.16	5.81	4	0	2	2	1	1.32	0	0.66	0.71	0.74	0	0	4.33333	3.02	2	0.66	1.66667	0.703333	5.19813	-2.43733	0.021639	1
chr2	139287601	139287800	0	1	2	8	1	0	0.31	0.73	1.92	5.81	3	2	4	2	3	0.99	0.71	1.31	0.71	2.21	0.5	0.155	3.66667	2.82	2.5	0.85	3	1.41	2.74126	-2.49923	0.0488869	1
chr2	139434001	139434200	0	0	3	8	1	0	0	1.09	1.92	5.81	0	0	1	1	0	0	0	0.33	0.36	0	0	0	4	2.94	0	0	0.666667	0.23	5.10127	-2.48866	0.0290667	1
chr2	141151801	141152000	0	2	4	22	1	0	0.62	1.45	5.29	5.81	4	2	4	3	3	1.32	0.71	1.31	1.07	2.21	1	0.31	9	4.18333	3	1.015	3.33333	1.53	3.0407	-1.79343	0.0187158	1
chr2	142197401	142197600	1	4	15	12	1	0.45	1.25	5.45	2.89	5.81	0	1	0	1	1	0	0.35	0	0.36	0.74	2.5	0.85	9.33333	4.71667	0.5	0.175	0.666667	0.366667	2.06916	-1.51098	0.035971	1
chr2	142306601	142306800	0	4	12	25	1	0	1.25	4.36	6.01	5.81	0	2	1	1	0	0	0.71	0.33	0.36	0	2	0.625	12.6667	5.39333	1	0.355	0.666667	0.23	2.69102	-1.35765	0.00708712	1
chr2	142306801	142307000	0	1	3	20	1	0	0.31	1.09	4.81	5.81	0	1	2	0	0	0	0.35	0.66	0	0	0.5	0.155	8	3.90333	0.5	0.175	0.666667	0.22	3.69416	-1.941	0.00748419	1
chr2	143498601	143498800	0	1	4	2	3	0	0.31	1.45	0.48	17.44	0	1	1	4	0	0	0.35	0.33	1.43	0	0.5	0.155	3	6.45667	0.5	0.175	1.66667	0.586667	3.24673	-2.36928	0.0443011	1
chr2	144449401	144449600	0	0	10	11	0	0	0	3.63	2.65	0	0	1	0	1	2	0	0.35	0	0.36	1.47	0	0	7	2.09333	0.5	0.175	1	0.61	5.77793	-2.05882	0.0205279	1
chr2	144449601	144449800	0	0	9	7	0	0	0	3.27	1.68	0	0	0	1	0	4	0	0	0.33	0	2.95	0	0	5.33333	1.65	0	0	1.66667	1.09333	5.45178	-2.2725	0.0455622	1
chr2	144486401	144486600	0	0	2	8	1	0	0	0.73	1.92	5.81	1	4	5	2	0	0.33	1.42	1.64	0.71	0	0	0	3.66667	2.82	2.5	0.875	2.33333	0.783333	4.96676	-2.56369	0.0490762	1
chr2	144505601	144505800	0	1	3	16	1	0	0.31	1.09	3.85	5.81	0	0	2	0	0	0	0	0.66	0	0	0.5	0.155	6.66667	3.58333	0	0	0.666667	0.22	3.48179	-2.08254	0.0101587	1
chr2	144596401	144596600	0	2	7	12	1	0	0.62	2.54	2.89	5.81	1	3	2	3	1	0.33	1.06	0.66	1.07	0.74	1	0.31	6.66667	3.74667	2	0.695	2	0.823333	2.7541	-1.97427	0.0198246	1
chr2	144596601	144596800	3	1	10	19	1	1.34	0.31	3.63	4.57	5.81	1	1	1	2	1	0.33	0.35	0.33	0.71	0.74	2	0.825	10	4.67	1	0.34	1.33333	0.593333	2.2594	-1.52743	0.0302353	1
chr2	144616801	144617000	0	4	17	12	1	0	1.25	6.18	2.89	5.81	0	1	2	5	1	0	0.35	0.66	1.78	0.74	2	0.625	10	4.96	0.5	0.175	2.66667	1.06	2.51907	-1.48113	0.018365	1
chr2	144617001	144617200	0	10	37	19	2	0	3.12	13.44	4.57	11.63	0	2	3	2	1	0	0.71	0.98	0.71	0.74	5	1.56	19.3333	9.88	1	0.355	2	0.81	2.29471	-0.634717	0.0394667	1
chr2	144617201	144617400	0	9	39	22	3	0	2.81	14.17	5.29	17.44	0	2	4	0	0	0	0.71	1.31	0	0	4.5	1.405	21.3333	12.3	1	0.355	1.33333	0.436667	2.61898	-0.511137	0.0148128	1
chr2	144627601	144627800	0	0	7	13	2	0	0	2.54	3.13	11.63	0	1	4	2	0	0	0.35	1.31	0.71	0	0	0	7.33333	5.76667	0.5	0.175	2	0.673333	6.0156	-1.90692	0.00192526	1
chr2	144627801	144628000	0	0	12	15	3	0	0	4.36	3.61	17.44	0	0	3	1	0	0	0	0.98	0.36	0	0	0	10	8.47	0	0	1.33333	0.446667	6.5367	-1.51793	0.000280614	1
chr2	144628001	144628200	0	0	14	10	2	0	0	5.09	2.41	11.63	0	0	1	1	0	0	0	0.33	0.36	0	0	0	8.66667	6.37667	0	0	0.666667	0.23	6.33994	-1.67818	0.00103096	1
chr2	144632001	144632200	1	0	11	17	2	0.45	0	4	4.09	11.63	0	0	1	0	1	0	0	0.33	0	0.74	0.5	0.225	10	6.57333	0	0	0.666667	0.356667	4.14599	-1.56102	0.00174922	1
chr2	144632201	144632400	0	0	9	13	1	0	0	3.27	3.13	5.81	0	0	1	0	1	0	0	0.33	0	0.74	0	0	7.66667	4.07	0	0	0.666667	0.356667	6.01268	-1.92395	0.00207108	1
chr2	144632401	144632600	0	0	6	12	1	0	0	2.18	2.89	5.81	0	0	0	1	1	0	0	0	0.36	0.74	0	0	6.33333	3.62667	0	0	0.666667	0.366667	5.72796	-2.11693	0.0051192	1
chr2	144637601	144637800	0	4	16	10	1	0	1.25	5.81	2.41	5.81	0	3	1	2	0	0	1.06	0.33	0.71	0	2	0.625	9	4.67667	1.5	0.53	1	0.346667	2.39735	-1.56725	0.0284325	1
chr2	144645001	144645200	0	7	17	21	1	0	2.19	6.18	5.05	5.81	0	6	4	2	0	0	2.13	1.31	0.71	0	3.5	1.095	13	5.68	3	1.065	2	0.673333	2.05758	-1.21052	0.0373835	1
chr2	144646601	144646800	0	9	23	22	2	0	2.81	8.36	5.29	11.63	0	3	2	2	0	0	1.06	0.66	0.71	0	4.5	1.405	15.6667	8.42667	1.5	0.53	1.33333	0.456667	2.08212	-0.91291	0.0284581	1
chr2	144668001	144668200	0	2	13	14	1	0	0.62	4.72	3.37	5.81	0	2	2	2	1	0	0.71	0.66	0.71	0.74	1	0.31	9.33333	4.63333	1	0.355	1.66667	0.703333	3.25146	-1.64385	0.00518176	1
chr2	144668201	144668400	0	0	7	4	1	0	0	2.54	0.96	5.81	0	0	2	4	1	0	0	0.66	1.43	0.74	0	0	4	3.10333	0	0	2.33333	0.943333	5.24821	-2.40674	0.0288902	1
chr2	144668801	144669000	0	0	32	6	0	0	0	11.63	1.44	0	0	0	6	3	1	0	0	1.97	1.07	0.74	0	0	12.6667	4.35667	0	0	3.33333	1.26	6.7259	-1.31504	0.00617681	1
chr2	144669001	144669200	0	0	36	7	0	0	0	13.08	1.68	0	0	0	5	3	1	0	0	1.64	1.07	0.74	0	0	14.3333	4.92	0	0	3	1.15	6.88992	-1.17703	0.00462153	1
chr2	144669201	144669400	0	0	28	15	0	0	0	10.17	3.61	0	0	0	3	1	1	0	0	0.98	0.36	0.74	0	0	14.3333	4.59333	0	0	1.66667	0.693333	6.81233	-1.25602	0.00243312	1
chr2	144669401	144669600	0	0	21	17	0	0	0	7.63	4.09	0	0	1	2	2	0	0	0.35	0.66	0.71	0	0	0	12.6667	3.90667	0.5	0.175	1.33333	0.456667	6.60378	-1.43446	0.00283045	1
chr2	144669601	144669800	0	0	8	8	0	0	0	2.91	1.92	0	0	4	2	2	0	0	1.42	0.66	0.71	0	0	0	5.33333	1.61	2	0.71	1.33333	0.456667	5.42683	-2.29056	0.0418124	1
chr2	144784601	144784800	1	1	0	19	3	0.45	0.31	0	4.57	17.44	0	1	0	2	2	0	0.35	0	0.71	1.47	1	0.38	7.33333	7.33667	0.5	0.175	1.33333	0.726667	2.96731	-1.83422	0.0485271	1
chr2	145322601	145322800	0	1	4	5	1	0	0.31	1.45	1.2	5.81	2	1	2	2	0	0.66	0.35	0.66	0.71	0	0.5	0.155	3.33333	2.82	1.5	0.505	1.33333	0.456667	2.68362	-2.51061	0.0413969	1
chr2	145523001	145523200	0	3	4	10	9	0	0.94	1.45	2.41	52.32	3	3	1	1	0	0.99	1.06	0.33	0.36	0	1.5	0.47	7.66667	18.7267	3	1.025	0.666667	0.23	3.64641	-1.22546	0.0171998	1
chr2	145523201	145523400	1	2	7	12	11	0.45	0.62	2.54	2.89	63.94	3	3	1	0	0	0.99	1.06	0.33	0	0	1.5	0.535	10	23.1233	3	1.025	0.333333	0.11	3.90466	-0.873845	0.00539315	1
chr2	145523401	145523600	1	2	6	9	10	0.45	0.62	2.18	2.16	58.13	1	0	2	1	2	0.33	0	0.66	0.36	1.47	1.5	0.535	8.33333	20.8233	0.5	0.165	1.66667	0.83	3.70676	-1.06155	0.00951633	1
chr2	147302001	147302200	0	0	2	8	2	0	0	0.73	1.92	11.63	1	3	5	2	1	0.33	1.06	1.64	0.71	0.74	0	0	4	4.76	2	0.695	2.66667	1.03	5.2654	-2.41533	0.0300906	1
chr2	147752001	147752200	1	3	7	10	2	0.45	0.94	2.54	2.41	11.63	3	2	3	0	0	0.99	0.71	0.98	0	0	2	0.695	6.33333	5.52667	2.5	0.85	1	0.326667	1.8688	-1.82845	0.0482106	1
chr2	148146201	148146400	2	0	12	19	1	0.89	0	4.36	4.57	5.81	6	1	4	3	3	1.99	0.35	1.31	1.07	2.21	1	0.445	10.6667	4.91333	3.5	1.17	3.33333	1.53	3.27844	-1.52733	0.0102522	1
chr2	148146401	148146600	2	0	12	19	1	0.89	0	4.36	4.57	5.81	8	2	3	1	0	2.65	0.71	0.98	0.36	0	1	0.445	10.6667	4.91333	5	1.68	1.33333	0.446667	3.27844	-1.52733	0.0102521	1
chr2	148186401	148186600	2	3	9	26	1	0.89	0.94	3.27	6.25	5.81	2	1	5	0	3	0.66	0.35	1.64	0	2.21	2.5	0.915	12	5.11	1.5	0.505	2.66667	1.28333	2.21095	-1.38379	0.0176073	1
chr2	148186601	148186800	2	4	10	25	1	0.89	1.25	3.63	6.01	5.81	6	1	4	0	3	1.99	0.35	1.31	0	2.21	3	1.07	12	5.15	3.5	1.17	2.33333	1.17333	1.99318	-1.34629	0.0340339	1
chr2	148735201	148735400	1	0	14	13	1	0.45	0	5.09	3.13	5.81	1	1	3	3	0	0.33	0.35	0.98	1.07	0	0.5	0.225	9.33333	4.67667	1	0.34	2	0.683333	4.02856	-1.65055	0.0058061	1
chr2	148735401	148735600	0	0	37	25	1	0	0	13.44	6.01	5.81	0	0	3	2	0	0	0	0.98	0.71	0	0	0	21	8.42	0	0	1.66667	0.563333	7.39593	-0.789513	0.00010208	0.567338
chr2	148735601	148735800	0	0	43	25	1	0	0	15.62	6.01	5.81	0	0	2	1	0	0	0	0.66	0.36	0	0	0	23	9.14667	0	0	1	0.34	7.52584	-0.666177	0.000110228	0.588041
chr2	148735801	148736000	0	0	27	15	0	0	0	9.81	3.61	0	0	4	4	0	0	0	1.42	1.31	0	0	0	0	14	4.47333	2	0.71	1.33333	0.436667	6.77743	-1.28592	0.00263235	1
chr2	148766201	148766400	0	0	6	3	1	0	0	2.18	0.72	5.81	0	0	1	2	1	0	0	0.33	0.71	0.74	0	0	3.33333	2.90333	0	0	1.33333	0.593333	5.02643	-2.53299	0.0435629	1
chr2	148766401	148766600	0	0	7	6	1	0	0	2.54	1.44	5.81	0	1	1	1	1	0	0.35	0.33	0.36	0.74	0	0	4.66667	3.26333	0.5	0.175	1	0.476667	5.40395	-2.31067	0.0165745	1
chr2	148775001	148775200	0	0	15	10	0	0	0	5.45	2.41	0	2	3	4	1	1	0.66	1.06	1.31	0.36	0.74	0	0	8.33333	2.62	2.5	0.86	2	0.803333	6.06515	-1.84974	0.0138121	1
chr2	148775201	148775400	0	0	25	22	0	0	0	9.08	5.29	0	1	0	3	0	0	0.33	0	0.98	0	0	0	0	15.6667	4.79	0.5	0.165	1	0.326667	6.87354	-1.20934	0.00151386	1
chr2	148775401	148775600	0	0	21	18	0	0	0	7.63	4.33	0	0	0	2	0	0	0	0	0.66	0	0	0	0	13	3.98667	0	0	0.666667	0.22	6.63145	-1.41238	0.00273521	1
chr2	150036601	150036800	0	4	21	24	2	0	1.25	7.63	5.77	11.63	4	5	2	0	2	1.32	1.77	0.66	0	1.47	2	0.625	15.6667	8.34333	4.5	1.545	1.33333	0.71	3.11115	-1.03206	0.00135184	1
chr2	150036801	150037000	0	3	22	20	2	0	0.94	7.99	4.81	11.63	3	3	2	0	2	0.99	1.06	0.66	0	1.47	1.5	0.47	14.6667	8.14333	3	1.025	1.33333	0.71	3.42716	-1.09712	0.000447713	1
chr2	150037001	150037200	0	0	13	8	1	0	0	4.72	1.92	5.81	3	0	1	0	1	0.99	0	0.33	0	0.74	0	0	7.33333	4.15	1.5	0.495	0.666667	0.356667	6.0455	-1.89631	0.00355668	1
chr2	150590601	150590800	0	1	5	10	0	0	0.31	1.82	2.41	0	4	3	2	2	1	1.32	1.06	0.66	0.71	0.74	0.5	0.155	5	1.41	3.5	1.19	1.66667	0.703333	3.05435	-2.33636	0.0474284	1
chr2	152661401	152661600	1	5	11	21	1	0.45	1.56	4	5.05	5.81	0	1	3	3	4	0	0.35	0.98	1.07	2.95	3	1.005	11	4.95333	0.5	0.175	3.33333	1.66667	1.947	-1.41209	0.048517	1
chr2	153112401	153112600	0	0	3	6	1	0	0	1.09	1.44	5.81	5	2	2	2	1	1.65	0.71	0.66	0.71	0.74	0	0	3.33333	2.78	3.5	1.18	1.66667	0.703333	4.87982	-2.59846	0.0403736	1
chr2	153499201	153499400	0	1	4	5	1	0	0.31	1.45	1.2	5.81	4	1	2	3	4	1.32	0.35	0.66	1.07	2.95	0.5	0.155	3.33333	2.82	2.5	0.835	3	1.56	2.68362	-2.51061	0.0413968	1
chr2	153828401	153828600	0	1	5	6	1	0	0.31	1.82	1.44	5.81	4	0	6	3	3	1.32	0	1.97	1.07	2.21	0.5	0.155	4	3.02333	2	0.66	4	1.75	2.92626	-2.38758	0.0193625	1
chr2	153829801	153830000	2	1	6	9	3	0.89	0.31	2.18	2.16	17.44	2	5	3	2	1	0.66	1.77	0.98	0.71	0.74	1.5	0.6	6	7.26	3.5	1.215	2	0.81	2.25658	-1.81791	0.0491324	1
chr2	153982601	153982800	0	0	3	7	1	0	0	1.09	1.68	5.81	7	0	5	3	3	2.32	0	1.64	1.07	2.21	0	0	3.66667	2.86	3.5	1.16	3.66667	1.64	4.9956	-2.54229	0.0285043	1
chr2	153982801	153983000	0	0	2	13	1	0	0	0.73	3.13	5.81	8	0	6	2	1	2.65	0	1.97	0.71	0.74	0	0	5.33333	3.22333	4	1.325	3	1.14	5.40982	-2.31399	0.025667	1
chr2	153983001	153983200	0	0	2	12	1	0	0	0.73	2.89	5.81	6	0	7	2	1	1.99	0	2.29	0.71	0.74	0	0	5	3.14333	3	0.995	3.33333	1.24667	5.33469	-2.35997	0.0242435	1
chr2	154018801	154019000	3	0	7	17	2	1.34	0	2.54	4.09	11.63	2	1	3	3	1	0.66	0.35	0.98	1.07	0.74	1.5	0.67	8.66667	6.08667	1.5	0.505	2.33333	0.93	2.4835	-1.62716	0.0448519	1
chr2	154588801	154589000	0	2	5	10	1	0	0.62	1.82	2.41	5.81	1	2	4	4	0	0.33	0.71	1.31	1.43	0	1	0.31	5.33333	3.34667	1.5	0.52	2.66667	0.913333	2.44708	-2.15714	0.0474263	1
chr2	154961801	154962000	1	1	10	15	0	0.45	0.31	3.63	3.61	0	3	1	3	1	2	0.99	0.35	0.98	0.36	1.47	1	0.38	8.33333	2.41333	2	0.67	2	0.936667	2.86995	-1.83142	0.0427435	1
chr2	155198001	155198200	5	0	20	16	2	2.24	0	7.27	3.85	11.63	1	2	2	1	2	0.33	0.71	0.66	0.36	1.47	2.5	1.12	12.6667	7.58333	1.5	0.52	1.66667	0.83	2.33558	-1.12901	0.0489234	1
chr2	156061401	156061600	1	0	9	16	0	0.45	0	3.27	3.85	0	1	5	2	2	1	0.33	1.77	0.66	0.71	0.74	0.5	0.225	8.33333	2.37333	3	1.05	1.66667	0.703333	3.63725	-1.88319	0.0468155	1
chr2	156517601	156517800	0	0	2	9	1	0	0	0.73	2.16	5.81	1	2	3	3	0	0.33	0.71	0.98	1.07	0	0	0	4	2.9	1.5	0.52	2	0.683333	5.07106	-2.50944	0.0372521	1
chr2	156828401	156828600	0	0	4	15	0	0	0	1.45	3.61	0	1	1	3	1	1	0.33	0.35	0.98	0.36	0.74	0	0	6.33333	1.68667	1	0.34	1.66667	0.693333	5.49079	-2.23505	0.0455742	1
chr2	156881001	156881200	1	0	6	7	3	0.45	0	2.18	1.68	17.44	1	0	0	2	0	0.33	0	0	0.71	0	0.5	0.225	5.33333	7.1	0.5	0.165	0.666667	0.236667	3.53793	-1.99451	0.0346876	1
chr2	156881201	156881400	0	1	6	4	3	0	0.31	2.18	0.96	17.44	0	1	1	2	0	0	0.35	0.33	0.71	0	0.5	0.155	4.33333	6.86	0.5	0.175	1	0.346667	3.50889	-2.13625	0.0157112	1
chr2	157026401	157026600	2	0	7	13	3	0.89	0	2.54	3.13	17.44	1	0	4	1	2	0.33	0	1.31	0.36	1.47	1	0.445	7.66667	7.70333	0.5	0.165	2.33333	1.04667	3.01596	-1.68371	0.0244294	1
chr2	157061201	157061400	4	1	10	18	2	1.79	0.31	3.63	4.33	11.63	2	1	2	6	2	0.66	0.35	0.66	2.14	1.47	2.5	1.05	10	6.53	1.5	0.505	3.33333	1.42333	2.01528	-1.41349	0.0443679	1
chr2	157127801	157128000	0	1	6	14	0	0	0.31	2.18	3.37	0	0	0	4	6	4	0	0	1.31	2.14	2.95	0.5	0.155	6.66667	1.85	0	0	4.66667	2.13333	3.41051	-2.11549	0.0302316	1
chr2	157128001	157128200	0	0	5	10	0	0	0	1.82	2.41	0	3	0	3	4	3	0.99	0	0.98	1.43	2.21	0	0	5	1.41	1.5	0.495	3.33333	1.54	5.26816	-2.39094	0.0483867	1
chr2	157264801	157265000	3	5	12	22	2	1.34	1.56	4.36	5.29	11.63	2	1	5	3	1	0.66	0.35	1.64	1.07	0.74	4	1.45	12	7.09333	1.5	0.505	3	1.15	1.6893	-1.19699	0.0306089	1
chr2	157310201	157310400	1	0	5	21	2	0.45	0	1.82	5.05	11.63	4	0	3	1	2	1.32	0	0.98	0.36	1.47	0.5	0.225	9.33333	6.16667	2	0.66	2	0.936667	3.95659	-1.69499	0.00751942	1
chr2	157310401	157310600	0	0	2	13	2	0	0	0.73	3.13	11.63	4	1	3	3	2	1.32	0.35	0.98	1.07	1.47	0	0	5.66667	5.16333	2.5	0.835	2.66667	1.17333	5.64544	-2.18172	0.0153835	1
chr2	157389001	157389200	0	0	9	6	0	0	0	3.27	1.44	0	0	0	0	0	0	0	0	0	0	0	0	0	5	1.57	0	0	0	0	5.38015	-2.31627	0.0483427	1
chr2	157389601	157389800	3	0	9	13	3	1.34	0	3.27	3.13	17.44	0	0	4	2	0	0	0	1.31	0.71	0	1.5	0.67	8.33333	7.94667	0	0	2	0.673333	2.58375	-1.55055	0.037857	1
chr2	157389801	157390000	0	0	10	16	3	0	0	3.63	3.85	17.44	0	0	3	1	0	0	0	0.98	0.36	0	0	0	9.66667	8.30667	0	0	1.33333	0.446667	6.46851	-1.57049	0.000357021	1
chr2	157390001	157390200	1	0	5	12	1	0.45	0	1.82	2.89	5.81	3	0	4	1	3	0.99	0	1.31	0.36	2.21	0.5	0.225	6	3.50667	1.5	0.495	2.66667	1.29333	3.35133	-2.10865	0.036264	1
chr2	157391001	157391200	0	0	11	11	0	0	0	4	2.65	0	0	0	1	1	0	0	0	0.33	0.36	0	0	0	7.33333	2.21667	0	0	0.666667	0.23	5.85043	-2.00764	0.0171829	1
chr2	157492401	157492600	0	0	4	9	1	0	0	1.45	2.16	5.81	2	1	3	2	1	0.66	0.35	0.98	0.71	0.74	0	0	4.66667	3.14	1.5	0.505	2	0.81	5.31484	-2.36858	0.0132099	1
chr2	158132801	158133000	0	0	4	6	2	0	0	1.45	1.44	11.63	3	7	5	4	0	0.99	2.48	1.64	1.43	0	0	0	4	4.84	5	1.735	3	1.02333	5.30711	-2.37393	0.0233122	1
chr2	158520201	158520400	0	0	9	17	0	0	0	3.27	4.09	0	0	0	2	3	2	0	0	0.66	1.07	1.47	0	0	8.66667	2.45333	0	0	2.33333	1.06667	5.99439	-1.90488	0.0124151	1
chr2	158520401	158520600	0	0	11	19	0	0	0	4	4.57	0	0	0	3	2	1	0	0	0.98	0.71	0.74	0	0	10	2.85667	0	0	2	0.81	6.19556	-1.75719	0.00677722	1
chr2	161896601	161896800	0	0	1	6	3	0	0	0.36	1.44	17.44	1	0	0	1	1	0.33	0	0	0.36	0.74	0	0	3.33333	6.41333	0.5	0.165	0.666667	0.366667	5.4234	-2.44601	0.048927	1
chr2	161958601	161958800	0	1	0	10	4	0	0.31	0	2.41	23.25	0	0	0	4	2	0	0	0	1.43	1.47	0.5	0.155	4.66667	8.55333	0	0	2	0.966667	3.78339	-2.11199	0.0309068	1
chr2	161958801	161959000	0	0	0	10	4	0	0	0	2.41	23.25	0	0	1	2	2	0	0	0.33	0.71	1.47	0	0	4.66667	8.55333	0	0	1.66667	0.836667	5.98399	-2.16614	0.0334242	1
chr2	161966601	161966800	0	1	4	4	3	0	0.31	1.45	0.96	17.44	1	4	4	1	0	0.33	1.42	1.31	0.36	0	0.5	0.155	3.66667	6.61667	2.5	0.875	1.66667	0.556667	3.32019	-2.26768	0.0264075	1
chr2	161991001	161991200	0	1	0	28	1	0	0.31	0	6.73	5.81	0	0	0	0	0	0	0	0	0	0	0.5	0.155	9.66667	4.18	0	0	0	0	3.83307	-1.8261	0.0195272	1
chr2	162166401	162166600	0	0	0	17	1	0	0	0	4.09	5.81	0	0	0	1	0	0	0	0	0.36	0	0	0	6	3.3	0	0	0.333333	0.12	5.46659	-2.26276	0.0499676	1
chr2	162179401	162179600	0	1	0	14	2	0	0.31	0	3.37	11.63	2	0	1	1	3	0.66	0	0.33	0.36	2.21	0.5	0.155	5.33333	5	1	0.33	1.66667	0.966667	3.37013	-2.20939	0.0401547	1
chr2	162179601	162179800	0	0	0	15	2	0	0	0	3.61	11.63	0	0	0	1	0	0	0	0	0.36	0	0	0	5.66667	5.08	0	0	0.333333	0.12	5.6331	-2.2183	0.0365695	1
chr2	162231201	162231400	4	0	18	30	1	1.79	0	6.54	7.22	5.81	2	0	1	4	3	0.66	0	0.33	1.43	2.21	2	0.895	16.3333	6.52333	1	0.33	2.66667	1.32333	2.81481	-1.0484	0.0174768	1
chr2	162767401	162767600	0	1	3	7	3	0	0.31	1.09	1.68	17.44	2	2	3	3	1	0.66	0.71	0.98	1.07	0.74	0.5	0.155	4.33333	6.73667	2	0.685	2.33333	0.93	3.39881	-2.19372	0.0183302	1
chr2	163181601	163181800	0	1	1	11	2	0	0.31	0.36	2.65	11.63	2	0	2	2	1	0.66	0	0.66	0.71	0.74	0.5	0.155	4.66667	4.88	1	0.33	1.66667	0.703333	3.21764	-2.27956	0.0318732	1
chr2	163181801	163182000	0	1	1	11	2	0	0.31	0.36	2.65	11.63	2	0	3	1	1	0.66	0	0.98	0.36	0.74	0.5	0.155	4.66667	4.88	1	0.33	1.66667	0.693333	3.21764	-2.27956	0.0318732	1
chr2	163477201	163477400	2	1	7	13	3	0.89	0.31	2.54	3.13	17.44	2	2	1	4	3	0.66	0.71	0.33	1.43	2.21	1.5	0.6	7.66667	7.70333	2	0.685	2.66667	1.32333	2.51304	-1.64759	0.0215221	1
chr2	163871601	163871800	0	1	2	7	1	0	0.31	0.73	1.68	5.81	4	2	5	4	0	1.32	0.71	1.64	1.43	0	0.5	0.155	3.33333	2.74	3	1.015	3	1.02333	2.62501	-2.55316	0.0473057	1
chr2	164598401	164598600	0	5	8	21	1	0	1.56	2.91	5.05	5.81	1	3	1	5	0	0.33	1.06	0.33	1.78	0	2.5	0.78	10	4.59	2	0.695	2	0.703333	2.07032	-1.55937	0.0474535	1
chr2	165627401	165627600	0	1	0	3	7	0	0.31	0	0.72	40.69	0	1	1	3	0	0	0.35	0.33	1.07	0	0.5	0.155	3.33333	13.8033	0.5	0.175	1.33333	0.466667	4.44419	-1.98879	0.0292915	1
chr2	166401601	166401800	1	3	8	13	1	0.45	0.94	2.91	3.13	5.81	1	5	5	2	3	0.33	1.77	1.64	0.71	2.21	2	0.695	7.33333	3.95	3	1.05	3.33333	1.52	1.9577	-1.79946	0.0398736	1
chr2	166401801	166402000	1	2	9	13	1	0.45	0.62	3.27	3.13	5.81	2	7	4	2	2	0.66	2.48	1.31	0.71	1.47	1.5	0.535	7.66667	4.07	4.5	1.57	2.66667	1.16333	2.39926	-1.79203	0.0313028	1
chr2	166402001	166402200	0	1	6	5	1	0	0.31	2.18	1.2	5.81	2	6	2	0	1	0.66	2.13	0.66	0	0.74	0.5	0.155	4	3.06333	4	1.395	1	0.466667	2.97081	-2.36781	0.0229294	1
chr2	167368201	167368400	1	3	15	9	1	0.45	0.94	5.45	2.16	5.81	3	1	5	2	1	0.99	0.35	1.64	0.71	0.74	2	0.695	8.33333	4.47333	2	0.67	2.66667	1.03	2.24008	-1.61893	0.0275052	1
chr2	169360201	169360400	1	3	10	13	1	0.45	0.94	3.63	3.13	5.81	2	2	2	2	0	0.66	0.71	0.66	0.71	0	2	0.695	8	4.19	2	0.685	1.33333	0.456667	2.09644	-1.71275	0.0255105	1
chr2	171248801	171249000	0	1	2	6	2	0	0.31	0.73	1.44	11.63	3	3	1	1	0	0.99	1.06	0.33	0.36	0	0.5	0.155	3.33333	4.6	3	1.025	0.666667	0.23	2.86375	-2.45767	0.040214	1
chr2	171448401	171448600	0	1	3	9	2	0	0.31	1.09	2.16	11.63	1	5	0	2	1	0.33	1.77	0	0.71	0.74	0.5	0.155	4.66667	4.96	3	1.05	1	0.483333	3.22177	-2.24141	0.0181823	1
chr2	171448601	171448800	0	1	3	9	2	0	0.31	1.09	2.16	11.63	1	1	1	3	1	0.33	0.35	0.33	1.07	0.74	0.5	0.155	4.66667	4.96	1	0.34	1.66667	0.713333	3.22177	-2.24141	0.0181822	1
chr2	171499801	171500000	0	1	1	0	8	0	0.31	0.36	0	46.5	0	0	1	1	1	0	0	0.33	0.36	0.74	0.5	0.155	3	15.62	0	0	1	0.476667	4.64833	-1.90576	0.0278116	1
chr2	171500001	171500200	1	4	7	4	8	0.45	1.25	2.54	0.96	46.5	1	1	1	1	0	0.33	0.35	0.33	0.36	0	2.5	0.85	6.33333	16.6667	1	0.34	0.666667	0.23	2.71534	-1.29373	0.042385	1
chr2	171887401	171887600	0	1	1	12	1	0	0.31	0.36	2.89	5.81	2	2	2	6	2	0.66	0.71	0.66	2.14	1.47	0.5	0.155	4.66667	3.02	2	0.685	3.33333	1.42333	3.00539	-2.3698	0.0430688	1
chr2	172824401	172824600	1	1	24	5	0	0.45	0.31	8.72	1.2	0	0	3	1	2	1	0	1.06	0.33	0.71	0.74	1	0.38	9.66667	3.30667	1.5	0.53	1.33333	0.593333	3.2415	-1.54016	0.037987	1
chr2	173320401	173320600	1	3	3	7	11	0.45	0.94	1.09	1.68	63.94	2	2	5	2	2	0.66	0.71	1.64	0.71	1.47	2	0.695	7	22.2367	2	0.685	3	1.27333	3.42496	-1.07802	0.0295935	1
chr2	173473601	173473800	2	0	11	10	1	0.89	0	4	2.41	5.81	1	0	0	0	0	0.33	0	0	0	0	1	0.445	7.33333	4.07333	0.5	0.165	0	0	2.83325	-1.81693	0.0454625	1
chr2	173844601	173844800	0	1	5	4	1	0	0.31	1.82	0.96	5.81	4	4	1	4	4	1.32	1.42	0.33	1.43	2.95	0.5	0.155	3.33333	2.86333	4	1.37	3	1.57	2.73537	-2.48952	0.0467973	1
chr2	174591401	174591600	0	1	2	7	2	0	0.31	0.73	1.68	11.63	1	2	4	4	0	0.33	0.71	1.31	1.43	0	0.5	0.155	3.66667	4.68	1.5	0.52	2.66667	0.913333	2.9548	-2.40517	0.0380143	1
chr2	178629401	178629600	2	4	8	12	5	0.89	1.25	2.91	2.89	29.07	0	4	3	0	1	0	1.42	0.98	0	0.74	3	1.07	8.33333	11.6233	2	0.71	1.33333	0.573333	2.01365	-1.32872	0.0452625	1
chr2	178629601	178629800	0	4	11	14	5	0	1.25	4	3.37	29.07	1	2	4	4	2	0.33	0.71	1.31	1.43	1.47	2	0.625	10	12.1467	1.5	0.52	3.33333	1.40333	2.86554	-1.26046	0.00648544	1
chr2	178669801	178670000	0	4	5	10	4	0	1.25	1.82	2.41	23.25	0	1	4	2	3	0	0.35	1.31	0.71	2.21	2	0.625	6.33333	9.16	0.5	0.175	3	1.41	2.27582	-1.70789	0.0459291	1
chr2	178763001	178763200	0	0	3	3	12	0	0	1.09	0.72	69.76	0	0	0	0	0	0	0	0	0	0	0	0	6	23.8567	0	0	0	0	7.50328	-1.20237	0.00412004	1
chr2	179455601	179455800	0	1	2	7	2	0	0.31	0.73	1.68	11.63	4	4	2	5	1	1.32	1.42	0.66	1.78	0.74	0.5	0.155	3.66667	4.68	4	1.37	2.66667	1.06	2.9548	-2.40517	0.0380144	1
chr2	179608001	179608200	3	6	22	24	2	1.34	1.87	7.99	5.77	11.63	1	3	2	3	1	0.33	1.06	0.66	1.07	0.74	4.5	1.605	16	8.46333	2	0.695	2	0.823333	1.96726	-0.878914	0.0226494	1
chr2	180239201	180239400	1	2	5	18	2	0.45	0.62	1.82	4.33	11.63	1	0	2	3	1	0.33	0	0.66	1.07	0.74	1.5	0.535	8.33333	5.92667	0.5	0.165	2	0.823333	2.50939	-1.71076	0.0277805	1
chr2	180353401	180353600	0	1	14	6	0	0	0.31	5.09	1.44	0	0	0	3	1	1	0	0	0.98	0.36	0.74	0.5	0.155	6.66667	2.17667	0	0	1.66667	0.693333	3.60434	-1.98824	0.029912	1
chr2	180462401	180462600	1	5	15	16	2	0.45	1.56	5.45	3.85	11.63	3	3	0	1	2	0.99	1.06	0	0.36	1.47	3	1.005	11	6.97667	3	1.025	1	0.61	2.08548	-1.29894	0.0241352	1
chr2	181428401	181428600	0	2	0	4	10	0	0.62	0	0.96	58.13	3	0	1	3	2	0.99	0	0.33	1.07	1.47	1	0.31	4.66667	19.6967	1.5	0.495	2	0.956667	4.22982	-1.48047	0.0344944	1
chr2	181507001	181507200	0	2	5	11	2	0	0.62	1.82	2.65	11.63	2	3	4	2	1	0.66	1.06	1.31	0.71	0.74	1	0.31	6	5.36667	2.5	0.86	2.33333	0.92	2.71077	-1.99465	0.0274296	1
chr2	181957201	181957400	0	1	2	7	1	0	0.31	0.73	1.68	5.81	0	3	1	0	2	0	1.06	0.33	0	1.47	0.5	0.155	3.33333	2.74	1.5	0.53	1	0.6	2.62501	-2.55316	0.0473056	1
chr3	7266401	7266600	3	1	16	13	1	1.34	0.31	5.81	3.13	5.81	2	4	3	1	2	0.66	1.42	0.98	0.36	1.47	2	0.825	10	4.91667	3	1.04	2	0.936667	2.34092	-1.45587	0.0341202	1
chr3	9491001	9491200	0	1	4	6	1	0	0.31	1.45	1.44	5.81	3	2	3	4	1	0.99	0.71	0.98	1.43	0.74	0.5	0.155	3.66667	2.9	2.5	0.85	2.66667	1.05	2.7923	-2.45792	0.0274814	1
chr3	10443201	10443400	0	0	6	3	1	0	0	2.18	0.72	5.81	2	5	1	1	0	0.66	1.77	0.33	0.36	0	0	0	3.33333	2.90333	3.5	1.215	0.666667	0.23	5.02643	-2.53299	0.0435631	1
chr3	12861801	12862000	0	1	1	4	4	0	0.31	0.36	0.96	23.25	2	1	5	4	2	0.66	0.35	1.64	1.43	1.47	0.5	0.155	3	8.19	1.5	0.505	3.66667	1.51333	3.52199	-2.33296	0.0463663	1
chr3	17046401	17046600	0	1	4	7	1	0	0.31	1.45	1.68	5.81	5	2	6	1	6	1.65	0.71	1.97	0.36	4.42	0.5	0.155	4	2.98	3.5	1.18	4.33333	2.25	2.89358	-2.40748	0.026142	1
chr3	18394801	18395000	0	1	2	7	1	0	0.31	0.73	1.68	5.81	1	1	1	3	0	0.33	0.35	0.33	1.07	0	0.5	0.155	3.33333	2.74	1	0.34	1.33333	0.466667	2.62501	-2.55316	0.0473055	1
chr3	18395001	18395200	0	2	8	7	1	0	0.62	2.91	1.68	5.81	0	1	2	4	0	0	0.35	0.66	1.43	0	1	0.31	5.33333	3.46667	0.5	0.175	2	0.696667	2.53517	-2.10546	0.0425175	1
chr3	18431201	18431400	0	4	22	21	0	0	1.25	7.99	5.05	0	1	3	2	3	1	0.33	1.06	0.66	1.07	0.74	2	0.625	14.3333	4.34667	2	0.695	2	0.823333	2.85178	-1.22029	0.0259597	1
chr3	18431401	18431600	0	4	18	19	0	0	1.25	6.54	4.57	0	0	3	1	3	0	0	1.06	0.33	1.07	0	2	0.625	12.3333	3.70333	1.5	0.53	1.33333	0.466667	2.63961	-1.38134	0.0389593	1
chr3	19687001	19687200	0	4	6	21	1	0	1.25	2.18	5.05	5.81	2	3	0	4	2	0.66	1.06	0	1.43	1.47	2	0.625	9.33333	4.34667	2.5	0.86	2	0.966667	2.24566	-1.66851	0.0339573	1
chr3	20027401	20027600	4	3	9	28	2	1.79	0.94	3.27	6.73	11.63	2	1	0	3	2	0.66	0.35	0	1.07	1.47	3.5	1.365	13	7.21	1.5	0.505	1.66667	0.846667	1.86861	-1.18261	0.0363251	1
chr3	20517001	20517200	0	5	3	14	7	0	1.56	1.09	3.37	40.69	2	2	2	5	0	0.66	0.71	0.66	1.78	0	2.5	0.78	8	15.05	2	0.685	2.33333	0.813333	2.70537	-1.31485	0.0454516	1
chr3	25562201	25562400	0	4	2	5	9	0	1.25	0.73	1.2	52.32	1	1	2	3	3	0.33	0.35	0.66	1.07	2.21	2	0.625	5.33333	18.0833	1	0.34	2.66667	1.31333	3.20345	-1.40605	0.0406093	1
chr3	26785201	26785400	0	2	1	2	8	0	0.62	0.36	0.48	46.5	0	3	0	0	4	0	1.06	0	0	2.95	1	0.31	3.66667	15.78	1.5	0.53	1.33333	0.983333	3.85353	-1.77027	0.0487498	1
chr3	26785401	26785600	0	2	1	3	9	0	0.62	0.36	0.72	52.32	0	3	0	1	5	0	1.06	0	0.36	3.68	1	0.31	4.33333	17.8	1.5	0.53	2	1.34667	4.04512	-1.59554	0.0342678	1
chr3	26785601	26785800	0	2	1	3	9	0	0.62	0.36	0.72	52.32	0	3	0	1	5	0	1.06	0	0.36	3.68	1	0.31	4.33333	17.8	1.5	0.53	2	1.34667	4.04512	-1.59554	0.0342679	1
chr3	27356801	27357000	1	4	11	15	1	0.45	1.25	4	3.61	5.81	2	4	2	4	2	0.66	1.42	0.66	1.43	1.47	2.5	0.85	9	4.47333	3	1.04	2.66667	1.18667	1.95813	-1.58527	0.0398977	1
chr3	28560201	28560400	1	8	27	35	2	0.45	2.5	9.81	8.42	11.63	0	4	3	6	2	0	1.42	0.98	2.14	1.47	4.5	1.475	21.3333	9.95333	2	0.71	3.66667	1.53	2.38348	-0.637936	0.00902951	1
chr3	28560401	28560600	0	2	9	13	1	0	0.62	3.27	3.13	5.81	0	4	6	4	3	0	1.42	1.97	1.43	2.21	1	0.31	7.66667	4.07	2	0.71	4.33333	1.87	2.95648	-1.84459	0.0116914	1
chr3	28576801	28577000	0	9	21	25	1	0	2.81	7.63	6.01	5.81	0	2	5	2	1	0	0.71	1.64	0.71	0.74	4.5	1.405	15.6667	6.48333	1	0.355	2.66667	1.03	1.97164	-0.989836	0.0476266	1
chr3	31035001	31035200	0	0	4	3	3	0	0	1.45	0.72	17.44	4	5	8	3	3	1.32	1.77	2.62	1.07	2.21	0	0	3.33333	6.53667	4.5	1.545	4.66667	1.96667	5.49255	-2.3799	0.0388895	1
chr3	31308001	31308200	0	4	6	21	1	0	1.25	2.18	5.05	5.81	5	3	2	3	3	1.65	1.06	0.66	1.07	2.21	2	0.625	9.33333	4.34667	4	1.355	2.66667	1.31333	2.24566	-1.66851	0.0339573	1
chr3	34065201	34065400	1	3	10	12	2	0.45	0.94	3.63	2.89	11.63	3	4	5	4	1	0.99	1.42	1.64	1.43	0.74	2	0.695	8	6.05	3.5	1.205	3.33333	1.27	2.18214	-1.63608	0.0170516	1
chr3	36548601	36548800	3	4	20	18	3	1.34	1.25	7.27	4.33	17.44	3	2	3	1	0	0.99	0.71	0.98	0.36	0	3.5	1.295	13.6667	9.68	2.5	0.85	1.33333	0.446667	2.18077	-0.987233	0.0163038	1
chr3	36548801	36549000	1	2	16	11	2	0.45	0.62	5.81	2.65	11.63	3	4	3	3	0	0.99	1.42	0.98	1.07	0	1.5	0.535	9.66667	6.69667	3.5	1.205	2	0.683333	2.86894	-1.46201	0.00857852	1
chr3	36651001	36651200	3	3	26	11	1	1.34	0.94	9.45	2.65	5.81	0	1	3	0	0	0	0.35	0.98	0	0	3	1.14	12.6667	5.97	0.5	0.175	1	0.326667	2.20202	-1.13326	0.037583	1
chr3	36905201	36905400	0	1	28	2	0	0	0.31	10.17	0.48	0	0	0	1	0	0	0	0	0.33	0	0	0.5	0.155	10	3.55	0	0	0.333333	0.11	4.25139	-1.51037	0.018287	1
chr3	37025801	37026000	0	2	5	8	2	0	0.62	1.82	1.92	11.63	2	2	1	1	1	0.66	0.71	0.33	0.36	0.74	1	0.31	5	5.12333	2	0.685	1	0.476667	2.52244	-2.11053	0.0488639	1
chr3	37187401	37187600	0	4	12	10	1	0	1.25	4.36	2.41	5.81	2	1	1	3	1	0.66	0.35	0.33	1.07	0.74	2	0.625	7.66667	4.19333	1.5	0.505	1.66667	0.713333	2.14726	-1.72824	0.0409926	1
chr3	37963001	37963200	0	2	6	14	1	0	0.62	2.18	3.37	5.81	3	4	2	6	2	0.99	1.42	0.66	2.14	1.47	1	0.31	7	3.78667	3.5	1.205	3.33333	1.42333	2.79049	-1.95532	0.0212016	1
chr3	37963201	37963400	0	1	4	11	1	0	0.31	1.45	2.65	5.81	3	3	1	5	1	0.99	1.06	0.33	1.78	0.74	0.5	0.155	5.33333	3.30333	3	1.025	2.33333	0.95	3.24391	-2.2247	0.0111254	1
chr3	41519601	41519800	0	1	2	8	1	0	0.31	0.73	1.92	5.81	6	3	3	8	0	1.99	1.06	0.98	2.85	0	0.5	0.155	3.66667	2.82	4.5	1.525	3.66667	1.27667	2.74126	-2.49923	0.0488871	1
chr3	43979801	43980000	0	1	9	7	1	0	0.31	3.27	1.68	5.81	3	2	3	1	0	0.99	0.71	0.98	0.36	0	0.5	0.155	5.66667	3.58667	2.5	0.85	1.33333	0.446667	3.44889	-2.09665	0.00755802	1
chr3	43980001	43980200	0	1	9	7	2	0	0.31	3.27	1.68	11.63	3	1	1	2	0	0.99	0.35	0.33	0.71	0	0.5	0.155	6	5.52667	2	0.67	1	0.346667	3.64071	-1.97333	0.00526746	1
chr3	44017601	44017800	0	1	3	11	1	0	0.31	1.09	2.65	5.81	0	0	4	1	0	0	0	1.31	0.36	0	0.5	0.155	5	3.18333	0	0	1.66667	0.556667	3.14142	-2.28632	0.0177079	1
chr3	44057001	44057200	1	1	9	12	1	0.45	0.31	3.27	2.89	5.81	3	4	4	1	2	0.99	1.42	1.31	0.36	1.47	1	0.38	7.33333	3.99	3.5	1.205	2.33333	1.04667	2.85766	-1.86134	0.0107876	1
chr3	44113201	44113400	0	1	7	19	0	0	0.31	2.54	4.57	0	4	2	1	2	3	1.32	0.71	0.33	0.71	2.21	0.5	0.155	8.66667	2.37	3	1.015	2	1.08333	3.73445	-1.89529	0.0129137	1
chr3	44142401	44142600	0	0	5	8	1	0	0	1.82	1.92	5.81	1	0	4	1	0	0.33	0	1.31	0.36	0	0	0	4.66667	3.18333	0.5	0.165	1.66667	0.556667	5.34013	-2.34916	0.0124515	1
chr3	44530201	44530400	0	0	3	8	7	0	0	1.09	1.92	40.69	1	1	3	1	1	0.33	0.35	0.98	0.36	0.74	0	0	6	14.5667	1	0.34	1.66667	0.693333	6.72716	-1.66668	0.00520687	1
chr3	44575401	44575600	0	1	6	4	1	0	0.31	2.18	0.96	5.81	1	1	2	2	4	0.33	0.35	0.66	0.71	2.95	0.5	0.155	3.66667	2.98333	1	0.34	2.66667	1.44	2.88521	-2.4171	0.03548	1
chr3	45116201	45116400	1	1	5	12	2	0.45	0.31	1.82	2.89	11.63	2	3	2	3	2	0.66	1.06	0.66	1.07	1.47	1	0.38	6.33333	5.44667	2.5	0.86	2.33333	1.06667	2.70345	-1.94209	0.0191242	1
chr3	45586201	45586400	0	0	11	8	0	0	0	4	1.92	0	1	0	0	0	2	0.33	0	0	0	1.47	0	0	6.33333	1.97333	0.5	0.165	0.666667	0.49	5.68774	-2.11671	0.030063	1
chr3	47167801	47168000	0	0	6	3	1	0	0	2.18	0.72	5.81	2	2	4	6	3	0.66	0.71	1.31	2.14	2.21	0	0	3.33333	2.90333	2	0.685	4.33333	1.88667	5.02643	-2.53299	0.0435633	1
chr3	48200001	48200200	1	3	2	5	10	0.45	0.94	0.73	1.2	58.13	4	5	2	2	2	1.32	1.77	0.66	0.71	1.47	2	0.695	5.66667	20.02	4.5	1.545	2	0.946667	3.23902	-1.27425	0.0499995	1
chr3	50030201	50030400	0	1	3	6	1	0	0.31	1.09	1.44	5.81	1	3	1	2	1	0.33	1.06	0.33	0.71	0.74	0.5	0.155	3.33333	2.78	2	0.695	1.33333	0.593333	2.64959	-2.53182	0.0412646	1
chr3	50030401	50030600	0	1	3	6	1	0	0.31	1.09	1.44	5.81	3	4	2	3	0	0.99	1.42	0.66	1.07	0	0.5	0.155	3.33333	2.78	3.5	1.205	1.66667	0.576667	2.64959	-2.53182	0.0412646	1
chr3	50645201	50645400	0	0	0	0	12	0	0	0	0	69.76	3	2	1	1	3	0.99	0.71	0.33	0.36	2.21	0	0	4	23.2533	2.5	0.85	1.66667	0.966667	7.47184	-1.42783	0.0203472	1
chr3	50645401	50645600	0	1	0	1	12	0	0.31	0	0.24	69.76	1	1	1	2	2	0.33	0.35	0.33	0.71	1.47	0.5	0.155	4.33333	23.3333	1	0.34	1.66667	0.836667	5.31875	-1.35529	0.0424064	1
chr3	50691801	50692000	0	1	3	6	1	0	0.31	1.09	1.44	5.81	3	2	3	4	2	0.99	0.71	0.98	1.43	1.47	0.5	0.155	3.33333	2.78	2.5	0.85	3	1.29333	2.64959	-2.53182	0.0412647	1
chr3	51213401	51213600	0	5	14	12	2	0	1.56	5.09	2.89	11.63	1	2	1	3	1	0.33	0.71	0.33	1.07	0.74	2.5	0.78	9.33333	6.53667	1.5	0.52	1.66667	0.713333	2.19985	-1.4632	0.0295435	1
chr3	51238601	51238800	1	0	3	16	1	0.45	0	1.09	3.85	5.81	0	1	2	4	1	0	0.35	0.66	1.43	0.74	0.5	0.225	6.66667	3.58333	0.5	0.175	2.33333	0.943333	3.39862	-2.06597	0.0433907	1
chr3	51240201	51240400	2	6	16	20	2	0.89	1.87	5.81	4.81	11.63	0	0	2	3	3	0	0	0.66	1.07	2.21	4	1.38	12.6667	7.41667	0	0	2.66667	1.31333	1.83606	-1.13	0.0258667	1
chr3	51240401	51240600	2	3	13	15	1	0.89	0.94	4.72	3.61	5.81	0	0	2	2	1	0	0	0.66	0.71	0.74	2.5	0.915	9.66667	4.71333	0	0	1.66667	0.703333	2.03274	-1.49819	0.0266729	1
chr3	51376401	51376600	0	7	5	29	4	0	2.19	1.82	6.98	23.25	0	3	1	7	1	0	1.06	0.33	2.5	0.74	3.5	1.095	12.6667	10.6833	1.5	0.53	3	1.19	2.18831	-1.15196	0.0405593	1
chr3	52168001	52168200	0	2	6	8	2	0	0.62	2.18	1.92	11.63	2	1	4	2	3	0.66	0.35	1.31	0.71	2.21	1	0.31	5.33333	5.24333	1.5	0.505	3	1.41	2.61466	-2.0534	0.0368221	1
chr3	52655201	52655400	1	5	10	16	2	0.45	1.56	3.63	3.85	11.63	3	4	3	4	2	0.99	1.42	0.98	1.43	1.47	3	1.005	9.33333	6.37	3.5	1.205	3	1.29333	1.82304	-1.46891	0.0444279	1
chr3	52888201	52888400	0	0	10	23	0	0	0	3.63	5.53	0	1	1	5	0	1	0.33	0.35	1.64	0	0.74	0	0	11	3.05333	1	0.34	2	0.793333	6.28145	-1.68778	0.00586667	1
chr3	52906401	52906600	0	1	3	11	1	0	0.31	1.09	2.65	5.81	1	0	1	2	1	0.33	0	0.33	0.71	0.74	0.5	0.155	5	3.18333	0.5	0.165	1.33333	0.593333	3.14142	-2.28632	0.017708	1
chr3	53093601	53093800	0	2	6	10	1	0	0.62	2.18	2.41	5.81	6	4	9	5	1	1.99	1.42	2.95	1.78	0.74	1	0.31	5.66667	3.46667	5	1.705	5	1.82333	2.54207	-2.10057	0.0349247	1
chr3	54570201	54570400	0	1	4	17	0	0	0.31	1.45	4.09	0	1	1	1	0	1	0.33	0.35	0.33	0	0.74	0.5	0.155	7	1.84667	1	0.34	0.666667	0.356667	3.39949	-2.11073	0.0365239	1
chr3	54570401	54570600	0	1	4	22	0	0	0.31	1.45	5.29	0	0	1	0	0	1	0	0.35	0	0	0.74	0.5	0.155	8.66667	2.24667	0.5	0.175	0.333333	0.246667	3.64703	-1.93871	0.0217876	1
chr3	59769001	59769200	0	1	3	4	3	0	0.31	1.09	0.96	17.44	3	4	1	0	2	0.99	1.42	0.33	0	1.47	0.5	0.155	3.33333	6.49667	3.5	1.205	1	0.6	3.22318	-2.33844	0.0354294	1
chr3	63676601	63676800	0	0	12	11	0	0	0	4.36	2.65	0	0	0	0	1	2	0	0	0	0.36	1.47	0	0	7.66667	2.33667	0	0	1	0.61	5.91945	-1.9582	0.0145063	1
chr3	63676801	63677000	0	0	23	19	1	0	0	8.36	4.57	5.81	0	0	1	3	2	0	0	0.33	1.07	1.47	0	0	14.3333	6.24667	0	0	2	0.956667	6.89196	-1.24137	0.000187712	0.827513
chr3	63677001	63677200	0	0	13	11	1	0	0	4.72	2.65	5.81	2	0	3	3	1	0.66	0	0.98	1.07	0.74	0	0	8.33333	4.39333	1	0.33	2.33333	0.93	6.17987	-1.80054	0.00189755	1
chr3	63709201	63709400	1	1	9	16	0	0.45	0.31	3.27	3.85	0	0	1	0	3	1	0	0.35	0	1.07	0.74	1	0.38	8.33333	2.37333	0.5	0.175	1.33333	0.603333	2.84862	-1.84548	0.0425446	1
chr3	64579401	64579600	0	0	7	14	0	0	0	2.54	3.37	0	0	0	2	0	0	0	0	0.66	0	0	0	0	7	1.97	0	0	0.666667	0.22	5.70507	-2.10709	0.0243153	1
chr3	64579601	64579800	0	0	7	19	0	0	0	2.54	4.57	0	0	1	3	1	1	0	0.35	0.98	0.36	0.74	0	0	8.66667	2.37	0.5	0.175	1.66667	0.693333	5.9445	-1.93406	0.0135399	1
chr3	65197201	65197400	0	0	9	7	0	0	0	3.27	1.68	0	0	0	0	2	0	0	0	0	0.71	0	0	0	5.33333	1.65	0	0	0.666667	0.236667	5.45178	-2.2725	0.0455623	1
chr3	65197401	65197600	0	0	15	17	1	0	0	5.45	4.09	5.81	1	0	1	4	2	0.33	0	0.33	1.43	1.47	0	0	11	5.11667	0.5	0.165	2.33333	1.07667	6.51524	-1.55257	0.00034945	1
chr3	65197601	65197800	0	0	14	16	1	0	0	5.09	3.85	5.81	2	2	5	6	3	0.66	0.71	1.64	2.14	2.21	0	0	10.3333	4.91667	2	0.685	4.66667	1.99667	6.43226	-1.61654	0.000531655	1
chr3	65463201	65463400	0	6	10	21	1	0	1.87	3.63	5.05	5.81	2	2	1	1	1	0.66	0.71	0.33	0.36	0.74	3	0.935	10.6667	4.83	2	0.685	1	0.476667	1.93809	-1.4581	0.040156	1
chr3	65463401	65463600	0	8	19	30	1	0	2.5	6.9	7.22	5.81	0	0	1	4	1	0	0	0.33	1.43	0.74	4	1.25	16.6667	6.64333	0	0	2	0.833333	2.16847	-0.979053	0.0385967	1
chr3	65463601	65463800	0	3	13	18	1	0	0.94	4.72	4.33	5.81	0	1	3	5	3	0	0.35	0.98	1.78	2.21	1.5	0.47	10.6667	4.95333	0.5	0.175	3.66667	1.65667	2.88629	-1.51037	0.00316022	1
chr3	68300801	68301000	0	2	15	15	1	0	0.62	5.45	3.61	5.81	3	2	1	6	2	0.99	0.71	0.33	2.14	1.47	1	0.31	10.3333	4.95667	2.5	0.85	3	1.31333	3.39529	-1.54094	0.00366757	1
chr3	68301001	68301200	0	2	20	17	1	0	0.62	7.27	4.09	5.81	4	3	0	2	2	1.32	1.06	0	0.71	1.47	1	0.31	12.6667	5.72333	3.5	1.19	1.33333	0.726667	3.68313	-1.32389	0.00160145	1
chr3	68355401	68355600	0	1	2	7	1	0	0.31	0.73	1.68	5.81	1	5	9	6	0	0.33	1.77	2.95	2.14	0	0.5	0.155	3.33333	2.74	3	1.05	5	1.69667	2.62501	-2.55316	0.0473054	1
chr3	73543001	73543200	0	0	3	8	1	0	0	1.09	1.92	5.81	0	4	4	4	0	0	1.42	1.31	1.43	0	0	0	4	2.94	2	0.71	2.66667	0.913333	5.10127	-2.48866	0.0290669	1
chr3	73641201	73641400	0	1	2	8	2	0	0.31	0.73	1.92	11.63	2	3	1	6	1	0.66	1.06	0.33	2.14	0.74	0.5	0.155	4	4.76	2.5	0.86	2.66667	1.07	3.04569	-2.35491	0.0290212	1
chr3	73990401	73990600	3	8	17	25	2	1.34	2.5	6.18	6.01	11.63	0	3	1	5	1	0	1.06	0.33	1.78	0.74	5.5	1.92	14.6667	7.94	1.5	0.53	2.33333	0.95	1.55984	-0.944229	0.0466052	1
chr3	74183201	74183400	0	0	1	6	3	0	0	0.36	1.44	17.44	2	2	2	3	2	0.66	0.71	0.66	1.07	1.47	0	0	3.33333	6.41333	2	0.685	2.33333	1.06667	5.4234	-2.44601	0.0489269	1
chr3	74440601	74440800	0	2	0	0	19	0	0.62	0	0	110.45	0	0	0	0	8	0	0	0	0	5.89	1	0.31	6.33333	36.8167	0	0	2.66667	1.96333	5.25073	-0.577631	0.0283822	1
chr3	74440801	74441000	0	2	0	0	21	0	0.62	0	0	122.08	0	1	0	0	9	0	0.35	0	0	6.63	1	0.31	7	40.6933	0.5	0.175	3	2.21	5.40775	-0.401084	0.0266597	1
chr3	74441001	74441200	0	1	0	0	21	0	0.31	0	0	122.08	1	1	0	0	9	0.33	0.35	0	0	6.63	0.5	0.155	7	40.6933	1	0.34	3	2.21	6.19763	-0.420042	0.0253168	1
chr3	74885001	74885200	2	2	5	16	4	0.89	0.62	1.82	3.85	23.25	4	3	4	0	0	1.32	1.06	1.31	0	0	2	0.755	8.33333	9.64	3.5	1.19	1.33333	0.436667	2.33867	-1.5059	0.0397659	1
chr3	75266401	75266600	1	3	6	15	1	0.45	0.94	2.18	3.61	5.81	2	0	6	6	1	0.66	0	1.97	2.14	0.74	2	0.695	7.33333	3.86667	1	0.33	4.33333	1.61667	1.91755	-1.82811	0.0435427	1
chr3	75516401	75516600	0	2	6	7	2	0	0.62	2.18	1.68	11.63	3	4	6	4	0	0.99	1.42	1.97	1.43	0	1	0.31	5	5.16333	3.5	1.205	3.33333	1.13333	2.55465	-2.09288	0.0394407	1
chr3	75601201	75601400	0	0	2	13	2	0	0	0.73	3.13	11.63	2	3	2	4	4	0.66	1.06	0.66	1.43	2.95	0	0	5.66667	5.16333	2.5	0.86	3.33333	1.68	5.64544	-2.18172	0.0153834	1
chr3	75601401	75601600	0	0	2	11	2	0	0	0.73	2.65	11.63	2	4	2	5	4	0.66	1.42	0.66	1.78	2.95	0	0	5	5.00333	3	1.04	3.66667	1.79667	5.50724	-2.26971	0.0187745	1
chr3	75946601	75946800	5	4	14	14	9	2.24	1.25	5.09	3.37	52.32	1	1	1	5	3	0.33	0.35	0.33	1.78	2.21	4.5	1.745	12.3333	20.26	1	0.34	3	1.44	2.24737	-0.664172	0.0399929	1
chr3	75946801	75947000	5	5	17	25	11	2.24	1.56	6.18	6.01	63.94	1	0	0	1	2	0.33	0	0	0.36	1.47	5	1.9	17.6667	25.3767	0.5	0.165	1	0.61	2.54437	-0.305003	0.0207207	1
chr3	76264801	76265000	0	2	7	11	3	0	0.62	2.54	2.65	17.44	3	5	2	1	1	0.99	1.77	0.66	0.36	0.74	1	0.31	7	7.54333	4	1.38	1.33333	0.586667	3.0608	-1.77586	0.0107585	1
chr3	76555801	76556000	0	1	25	0	0	0	0.31	9.08	0	0	0	0	2	0	1	0	0	0.66	0	0.74	0.5	0.155	8.33333	3.02667	0	0	1	0.466667	4.03517	-1.67659	0.0331948	1
chr3	76556001	76556200	0	1	26	0	0	0	0.31	9.45	0	0	0	0	2	0	1	0	0	0.66	0	0.74	0.5	0.155	8.66667	3.15	0	0	1	0.466667	4.08789	-1.63647	0.0301146	1
chr3	76792801	76793000	0	4	9	13	1	0	1.25	3.27	3.13	5.81	1	2	1	3	2	0.33	0.71	0.33	1.07	1.47	2	0.625	7.66667	4.07	1.5	0.52	2	0.956667	2.07662	-1.76978	0.040488	1
chr3	77098201	77098400	0	0	2	7	1	0	0	0.73	1.68	5.81	0	2	3	3	2	0	0.71	0.98	1.07	1.47	0	0	3.33333	2.74	1	0.355	2.66667	1.17333	4.85172	-2.62053	0.0474148	1
chr3	77233601	77233800	0	6	20	13	1	0	1.87	7.27	3.13	5.81	0	0	1	1	0	0	0	0.33	0.36	0	3	0.935	11.3333	5.40333	0	0	0.666667	0.23	2.16829	-1.30382	0.0330127	1
chr3	77562401	77562600	0	2	12	15	0	0	0.62	4.36	3.61	0	1	4	3	5	1	0.33	1.42	0.98	1.78	0.74	1	0.31	9	2.65667	2.5	0.875	3	1.16667	3.07414	-1.75941	0.0336249	1
chr3	77655801	77656000	0	1	3	6	4	0	0.31	1.09	1.44	23.25	3	1	0	2	0	0.99	0.35	0	0.71	0	0.5	0.155	4.33333	8.59333	2	0.67	0.666667	0.236667	3.68378	-2.09839	0.0155002	1
chr3	77705201	77705400	0	4	31	20	1	0	1.25	11.26	4.81	5.81	0	2	0	1	2	0	0.71	0	0.36	1.47	2	0.625	17.3333	7.29333	1	0.355	1	0.61	3.24811	-0.924747	0.00347353	1
chr3	77705401	77705600	0	3	26	25	1	0	0.94	9.45	6.01	5.81	0	1	3	3	0	0	0.35	0.98	1.07	0	1.5	0.47	17.3333	7.09	0.5	0.175	2	0.683333	3.56475	-0.986891	0.000632625	1
chr3	77705601	77705800	0	1	12	17	1	0	0.31	4.36	4.09	5.81	0	1	3	3	0	0	0.35	0.98	1.07	0	0.5	0.155	10	4.75333	0.5	0.175	2	0.683333	4.13342	-1.63614	0.000550077	1
chr3	78927801	78928000	0	1	2	9	1	0	0.31	0.73	2.16	5.81	6	2	4	1	2	1.99	0.71	1.31	0.36	1.47	0.5	0.155	4	2.9	4	1.35	2.33333	1.04667	2.84683	-2.44762	0.0368882	1
chr3	79041401	79041600	0	1	4	5	1	0	0.31	1.45	1.2	5.81	5	2	8	3	2	1.65	0.71	2.62	1.07	1.47	0.5	0.155	3.33333	2.82	3.5	1.18	4.33333	1.72	2.68362	-2.51061	0.0413968	1
chr3	79546401	79546600	1	1	4	19	5	0.45	0.31	1.45	4.57	29.07	5	0	2	1	1	1.65	0	0.66	0.36	0.74	1	0.38	9.33333	11.6967	2.5	0.825	1.33333	0.586667	3.5143	-1.44016	0.00562265	1
chr3	79546601	79546800	1	1	5	22	6	0.45	0.31	1.82	5.29	34.88	6	0	0	1	1	1.99	0	0	0.36	0.74	1	0.38	11	13.9967	3	0.995	0.666667	0.366667	3.79665	-1.2316	0.00260786	1
chr3	79546801	79547000	0	0	2	12	6	0	0	0.73	2.89	34.88	4	0	1	0	1	1.32	0	0.33	0	0.74	0	0	6.66667	12.8333	2	0.66	0.666667	0.356667	6.58747	-1.707	0.00530067	1
chr3	79654601	79654800	0	1	1	8	2	0	0.31	0.36	1.92	11.63	4	4	3	2	2	1.32	1.42	0.98	0.71	1.47	0.5	0.155	3.66667	4.63667	4	1.37	2.33333	1.05333	2.96436	-2.42599	0.0499029	1
chr3	80116001	80116200	0	1	3	8	2	0	0.31	1.09	1.92	11.63	4	2	7	3	3	1.32	0.71	2.29	1.07	2.21	0.5	0.155	4.33333	4.88	3	1.015	4.33333	1.85667	3.14187	-2.28718	0.0184429	1
chr3	80310401	80310600	0	0	5	17	1	0	0	1.82	4.09	5.81	6	0	3	4	0	1.99	0	0.98	1.43	0	0	0	7.66667	3.90667	3	0.995	2.33333	0.803333	5.92392	-1.98584	0.004161	1
chr3	80310601	80310800	1	1	5	17	1	0.45	0.31	1.82	4.09	5.81	6	2	4	1	1	1.99	0.71	1.31	0.36	0.74	1	0.38	7.66667	3.90667	4	1.35	2	0.803333	2.82015	-1.88847	0.0184201	1
chr3	80688201	80688400	1	2	3	9	6	0.45	0.62	1.09	2.16	34.88	2	2	5	4	1	0.66	0.71	1.64	1.43	0.74	1.5	0.535	6	12.71	2	0.685	3.33333	1.27	2.88657	-1.62016	0.0384922	1
chr3	80691201	80691400	3	3	17	16	1	1.34	0.94	6.18	3.85	5.81	2	1	0	0	2	0.66	0.35	0	0	1.47	3	1.14	11.3333	5.28	1.5	0.505	0.666667	0.49	1.98672	-1.30198	0.0332252	1
chr3	80892201	80892400	1	1	4	15	1	0.45	0.31	1.45	3.61	5.81	1	3	3	5	1	0.33	1.06	0.98	1.78	0.74	1	0.38	6.66667	3.62333	2	0.695	3	1.16667	2.63013	-2.00566	0.0322237	1
chr3	81058201	81058400	1	0	5	10	1	0.45	0	1.82	2.41	5.81	3	2	2	5	3	0.99	0.71	0.66	1.78	2.21	0.5	0.225	5.33333	3.34667	2.5	0.85	3.33333	1.55	3.21381	-2.18898	0.0458208	1
chr3	81058401	81058600	1	0	5	10	1	0.45	0	1.82	2.41	5.81	1	3	4	3	1	0.33	1.06	1.31	1.07	0.74	0.5	0.225	5.33333	3.34667	2	0.695	2.66667	1.04	3.21381	-2.18898	0.0458208	1
chr3	81136601	81136800	1	0	3	14	2	0.45	0	1.09	3.37	11.63	2	0	2	0	1	0.66	0	0.66	0	0.74	0.5	0.225	6.33333	5.36333	1	0.33	1	0.466667	3.47393	-2.019	0.036951	1
chr3	81136801	81137000	1	0	4	19	2	0.45	0	1.45	4.57	11.63	5	2	1	1	1	1.65	0.71	0.33	0.36	0.74	0.5	0.225	8.33333	5.88333	3.5	1.18	1	0.476667	3.80586	-1.79882	0.0136469	1
chr3	81137001	81137200	0	0	3	11	1	0	0	1.09	2.65	5.81	3	3	3	2	2	0.99	1.06	0.98	0.71	1.47	0	0	5	3.18333	3	1.025	2.33333	1.05333	5.369	-2.34084	0.0174682	1
chr3	81144801	81145000	6	6	18	27	5	2.68	1.87	6.54	6.49	29.07	3	5	3	5	2	0.99	1.77	0.98	1.78	1.47	6	2.275	16.6667	14.0333	4	1.38	3.33333	1.41	1.72737	-0.629078	0.0480989	1
chr3	81189001	81189200	2	0	5	16	2	0.89	0	1.82	3.85	11.63	1	1	4	2	2	0.33	0.35	1.31	0.71	1.47	1	0.445	7.66667	5.76667	1	0.34	2.66667	1.16333	2.85824	-1.79344	0.0402633	1
chr3	81261401	81261600	0	1	5	3	2	0	0.31	1.82	0.72	11.63	7	4	3	1	0	2.32	1.42	0.98	0.36	0	0.5	0.155	3.33333	4.72333	5.5	1.87	1.33333	0.446667	2.99969	-2.39409	0.0410987	1
chr3	81301201	81301400	0	1	3	14	1	0	0.31	1.09	3.37	5.81	2	2	4	1	1	0.66	0.71	1.31	0.36	0.74	0.5	0.155	6	3.42333	2	0.685	2	0.803333	3.35817	-2.15999	0.0119459	1
chr3	81301401	81301600	0	0	2	13	1	0	0	0.73	3.13	5.81	3	2	3	1	1	0.99	0.71	0.98	0.36	0.74	0	0	5.33333	3.22333	2.5	0.85	1.66667	0.693333	5.40982	-2.31399	0.025667	1
chr3	81532601	81532800	0	1	12	14	0	0	0.31	4.36	3.37	0	2	1	3	3	3	0.66	0.35	0.98	1.07	2.21	0.5	0.155	8.66667	2.57667	1.5	0.505	3	1.42	3.8443	-1.82446	0.0101578	1
chr3	82208201	82208400	2	1	7	11	2	0.89	0.31	2.54	2.65	11.63	4	1	1	3	1	1.32	0.35	0.33	1.07	0.74	1.5	0.6	6.66667	5.60667	2.5	0.835	1.66667	0.713333	2.24568	-1.82022	0.0396047	1
chr3	83820201	83820400	0	1	5	6	1	0	0.31	1.82	1.44	5.81	0	4	2	0	2	0	1.42	0.66	0	1.47	0.5	0.155	4	3.02333	2	0.71	1.33333	0.71	2.92626	-2.38758	0.0193625	1
chr3	83911601	83911800	1	2	9	10	2	0.45	0.62	3.27	2.41	11.63	2	4	3	3	1	0.66	1.42	0.98	1.07	0.74	1.5	0.535	7	5.77	3	1.04	2.33333	0.93	2.3905	-1.77413	0.0300333	1
chr3	85086801	85087000	0	0	1	9	2	0	0	0.36	2.16	11.63	3	0	0	5	2	0.99	0	0	1.78	1.47	0	0	4	4.71667	1.5	0.495	2.33333	1.08333	5.26877	-2.43623	0.0421995	1
chr3	85088001	85088200	1	0	5	10	1	0.45	0	1.82	2.41	5.81	2	1	0	3	0	0.66	0.35	0	1.07	0	0.5	0.225	5.33333	3.34667	1.5	0.505	1	0.356667	3.21381	-2.18898	0.0458207	1
chr3	85471001	85471200	1	0	5	11	1	0.45	0	1.82	2.65	5.81	3	0	0	1	0	0.99	0	0	0.36	0	0.5	0.225	5.66667	3.42667	1.5	0.495	0.333333	0.12	3.28488	-2.14814	0.0353649	1
chr3	85471201	85471400	0	0	4	8	1	0	0	1.45	1.92	5.81	3	1	0	0	1	0.99	0.35	0	0	0.74	0	0	4.33333	3.06	2	0.67	0.333333	0.246667	5.2245	-2.41725	0.0178149	1
chr3	85525001	85525200	0	1	3	9	1	0	0.31	1.09	2.16	5.81	1	1	1	5	1	0.33	0.35	0.33	1.78	0.74	0.5	0.155	4.33333	3.02	1	0.34	2.33333	0.95	2.96775	-2.37857	0.0215226	1
chr3	85677001	85677200	2	1	6	21	1	0.89	0.31	2.18	5.05	5.81	2	0	6	6	2	0.66	0	1.97	2.14	1.47	1.5	0.6	9.33333	4.34667	1	0.33	4.66667	1.86	2.50894	-1.6749	0.0285286	1
chr3	85694601	85694800	3	2	10	21	1	1.34	0.62	3.63	5.05	5.81	4	1	2	7	0	1.32	0.35	0.66	2.5	0	2.5	0.98	10.6667	4.83	2.5	0.835	3	1.05333	2.05426	-1.45034	0.047336	1
chr3	85694801	85695000	3	3	10	23	1	1.34	0.94	3.63	5.53	5.81	5	1	6	5	0	1.65	0.35	1.97	1.78	0	3	1.14	11.3333	4.99	3	1	3.66667	1.25	1.89086	-1.37774	0.0391024	1
chr3	85718601	85718800	2	0	6	15	2	0.89	0	2.18	3.61	11.63	4	0	4	4	4	1.32	0	1.31	1.43	2.95	1	0.445	7.66667	5.80667	2	0.66	4	1.89667	2.88235	-1.77882	0.035524	1
chr3	85986201	85986400	0	1	5	9	1	0	0.31	1.82	2.16	5.81	2	1	2	5	2	0.66	0.35	0.66	1.78	1.47	0.5	0.155	5	3.26333	1.5	0.505	3	1.30333	3.19007	-2.24948	0.0133346	1
chr3	85986401	85986600	2	2	10	17	1	0.89	0.62	3.63	4.09	5.81	2	1	2	4	2	0.66	0.35	0.66	1.43	1.47	2	0.755	9.33333	4.51	1.5	0.505	2.66667	1.18667	2.23401	-1.59072	0.037424	1
chr3	87134801	87135000	0	0	5	12	0	0	0	1.82	2.89	0	3	2	1	1	0	0.99	0.71	0.33	0.36	0	0	0	5.66667	1.57	2.5	0.85	0.666667	0.23	5.40624	-2.30134	0.0396613	1
chr3	88014201	88014400	0	0	2	21	1	0	0	0.73	5.05	5.81	0	0	0	0	0	0	0	0	0	0	0	0	8	3.86333	0	0	0	0	5.87827	-1.99788	0.0112286	1
chr3	88110401	88110600	1	3	6	15	1	0.45	0.94	2.18	3.61	5.81	3	5	5	5	1	0.99	1.77	1.64	1.78	0.74	2	0.695	7.33333	3.86667	4	1.38	3.66667	1.38667	1.91755	-1.82811	0.0435427	1
chr3	89182601	89182800	0	1	4	4	1	0	0.31	1.45	0.96	5.81	5	5	3	1	0	1.65	1.77	0.98	0.36	0	0.5	0.155	3	2.74	5	1.71	1.33333	0.446667	2.56864	-2.56576	0.0443974	1
chr3	89369201	89369400	1	3	5	21	6	0.45	0.94	1.82	5.05	34.88	0	3	2	5	2	0	1.06	0.66	1.78	1.47	2	0.695	10.6667	13.9167	1.5	0.53	3	1.30333	2.91111	-1.19897	0.00741187	1
chr3	89465001	89465200	0	1	4	5	1	0	0.31	1.45	1.2	5.81	1	2	2	2	1	0.33	0.71	0.66	0.71	0.74	0.5	0.155	3.33333	2.82	1.5	0.52	1.66667	0.703333	2.68362	-2.51061	0.0413968	1
chr3	89579401	89579600	2	3	13	14	1	0.89	0.94	4.72	3.37	5.81	1	2	5	1	0	0.33	0.71	1.64	0.36	0	2.5	0.915	9.33333	4.63333	1.5	0.52	2	0.666667	1.99326	-1.52255	0.0335053	1
chr3	89620601	89620800	2	6	5	41	2	0.89	1.87	1.82	9.86	11.63	1	1	1	2	0	0.33	0.35	0.33	0.71	0	4	1.38	16	7.77	1	0.34	1	0.346667	1.94917	-1.0558	0.0496132	1
chr3	89676401	89676600	0	2	4	15	1	0	0.62	1.45	3.61	5.81	0	2	3	3	1	0	0.71	0.98	1.07	0.74	1	0.31	6.66667	3.62333	1	0.355	2.33333	0.93	2.68985	-2.0218	0.0356203	1
chr3	89676601	89676800	0	1	3	16	1	0	0.31	1.09	3.85	5.81	2	1	3	3	2	0.66	0.35	0.98	1.07	1.47	0.5	0.155	6.66667	3.58333	1.5	0.505	2.66667	1.17333	3.48179	-2.08254	0.0101587	1
chr3	89914001	89914200	3	8	13	36	2	1.34	2.5	4.72	8.66	11.63	0	5	2	3	4	0	1.77	0.66	1.07	2.95	5.5	1.92	17	8.33667	2.5	0.885	3	1.56	1.67251	-0.86991	0.0447408	1
chr3	89940201	89940400	0	1	5	8	1	0	0.31	1.82	1.92	5.81	0	2	3	7	0	0	0.71	0.98	2.5	0	0.5	0.155	4.66667	3.18333	1	0.355	3.33333	1.16	3.10714	-2.29375	0.013115	1
chr3	89948801	89949000	1	1	4	11	1	0.45	0.31	1.45	2.65	5.81	1	4	2	1	1	0.33	1.42	0.66	0.36	0.74	1	0.38	5.33333	3.30333	2.5	0.875	1.33333	0.586667	2.36942	-2.15711	0.0475773	1
chr3	89990001	89990200	0	1	10	5	1	0	0.31	3.63	1.2	5.81	1	1	1	1	1	0.33	0.35	0.33	0.36	0.74	0.5	0.155	5.33333	3.54667	1	0.34	1	0.476667	3.42743	-2.11882	0.0142472	1
chr3	90074801	90075000	0	0	9	10	1	0	0	3.27	2.41	5.81	3	4	1	4	0	0.99	1.42	0.33	1.43	0	0	0	6.66667	3.83	3.5	1.205	1.66667	0.586667	5.85334	-2.02918	0.00430874	1
chr3	90075001	90075200	0	0	11	13	1	0	0	4	3.13	5.81	2	0	0	2	0	0.66	0	0	0.71	0	0	0	8.33333	4.31333	1	0.33	0.666667	0.236667	6.1441	-1.8294	0.00135007	1
chr3	90108201	90108400	0	0	6	21	0	0	0	2.18	5.05	0	0	0	2	4	1	0	0	0.66	1.43	0.74	0	0	9	2.41	0	0	2.33333	0.943333	5.95836	-1.91662	0.0150214	1
chr3	90207601	90207800	0	0	3	12	1	0	0	1.09	2.89	5.81	0	0	2	1	0	0	0	0.66	0.36	0	0	0	5.33333	3.26333	0	0	1	0.34	5.44477	-2.29535	0.0140326	1
chr3	90207801	90208000	0	1	5	13	1	0	0.31	1.82	3.13	5.81	0	0	2	1	0	0	0	0.66	0.36	0	0.5	0.155	6.33333	3.58667	0	0	1	0.34	3.47224	-2.08715	0.00584749	1
chr3	90208001	90208200	0	0	5	10	1	0	0	1.82	2.41	5.81	0	0	1	1	0	0	0	0.33	0.36	0	0	0	5.33333	3.34667	0	0	0.666667	0.23	5.50073	-2.25839	0.00946645	1
chr3	91281001	91281200	0	2	0	0	17	0	0.62	0	0	98.82	1	3	1	0	9	0.33	1.06	0.33	0	6.63	1	0.31	5.66667	32.94	2	0.695	3.33333	2.32	5.07447	-0.771657	0.0307236	1
chr3	94394001	94394200	0	1	2	3	7	0	0.31	0.73	0.72	40.69	2	2	5	1	2	0.66	0.71	1.64	0.36	1.47	0.5	0.155	4	14.0467	2	0.685	2.66667	1.15667	4.43855	-1.8626	0.0144393	1
chr3	94712001	94712200	1	0	13	8	1	0.45	0	4.72	1.92	5.81	9	0	9	5	3	2.98	0	2.95	1.78	2.21	0.5	0.225	7.33333	4.15	4.5	1.49	5.66667	2.31333	3.74458	-1.8412	0.0164803	1
chr3	95151601	95151800	0	1	3	4	3	0	0.31	1.09	0.96	17.44	5	3	0	5	1	1.65	1.06	0	1.78	0.74	0.5	0.155	3.33333	6.49667	4	1.355	2	0.84	3.22318	-2.33844	0.0354294	1
chr3	96002601	96002800	2	3	14	12	2	0.89	0.94	5.09	2.89	11.63	6	2	1	2	3	1.99	0.71	0.33	0.71	2.21	2.5	0.915	9.33333	6.53667	4	1.35	2	1.08333	2.09288	-1.43808	0.0199923	1
chr3	96369401	96369600	2	0	8	12	1	0.89	0	2.91	2.89	5.81	0	0	0	0	0	0	0	0	0	0	1	0.445	7	3.87	0	0	0	0	2.72781	-1.89356	0.0477457	1
chr3	96369801	96370000	0	0	4	8	1	0	0	1.45	1.92	5.81	0	0	0	1	0	0	0	0	0.36	0	0	0	4.33333	3.06	0	0	0.333333	0.12	5.2245	-2.41725	0.0178148	1
chr3	96533001	96533200	3	3	13	18	1	1.34	0.94	4.72	4.33	5.81	2	0	2	1	0	0.66	0	0.66	0.36	0	3	1.14	10.6667	4.95333	1	0.33	1	0.34	1.86939	-1.38833	0.0374094	1
chr3	96746001	96746200	2	0	9	15	1	0.89	0	3.27	3.61	5.81	9	0	6	5	2	2.98	0	1.97	1.78	1.47	1	0.445	8.33333	4.23	4.5	1.49	4.33333	1.74	2.94932	-1.75439	0.029391	1
chr3	97262201	97262400	1	3	8	13	1	0.45	0.94	2.91	3.13	5.81	3	3	6	2	1	0.99	1.06	1.97	0.71	0.74	2	0.695	7.33333	3.95	3	1.025	3	1.14	1.9577	-1.79946	0.0398736	1
chr3	97306601	97306800	0	1	4	5	1	0	0.31	1.45	1.2	5.81	4	3	5	1	0	1.32	1.06	1.64	0.36	0	0.5	0.155	3.33333	2.82	3.5	1.19	2	0.666667	2.68362	-2.51061	0.0413968	1
chr3	97306801	97307000	0	1	4	7	1	0	0.31	1.45	1.68	5.81	6	4	5	1	0	1.99	1.42	1.64	0.36	0	0.5	0.155	4	2.98	5	1.705	2	0.666667	2.89358	-2.40748	0.026142	1
chr3	97639001	97639200	0	2	3	11	2	0	0.62	1.09	2.65	11.63	3	3	2	0	3	0.99	1.06	0.66	0	2.21	1	0.31	5.33333	5.12333	3	1.025	1.66667	0.956667	2.55537	-2.1054	0.04598	1
chr3	97645201	97645400	0	1	6	7	1	0	0.31	2.18	1.68	5.81	2	3	6	3	2	0.66	1.06	1.97	1.07	1.47	0.5	0.155	4.66667	3.22333	2.5	0.86	3.66667	1.50333	3.13803	-2.27502	0.0142801	1
chr3	97645401	97645600	1	3	7	17	1	0.45	0.94	2.54	4.09	5.81	4	2	2	1	2	1.32	0.71	0.66	0.36	1.47	2	0.695	8.33333	4.14667	3	1.015	1.66667	0.83	2.08789	-1.72491	0.0267403	1
chr3	97766401	97766600	0	1	4	4	1	0	0.31	1.45	0.96	5.81	0	3	5	8	1	0	1.06	1.64	2.85	0.74	0.5	0.155	3	2.74	1.5	0.53	4.66667	1.74333	2.56864	-2.56576	0.0443974	1
chr3	97851001	97851200	1	1	4	11	1	0.45	0.31	1.45	2.65	5.81	5	5	3	1	0	1.65	1.77	0.98	0.36	0	1	0.38	5.33333	3.30333	5	1.71	1.33333	0.446667	2.36942	-2.15711	0.0475773	1
chr3	97851401	97851600	0	1	3	10	1	0	0.31	1.09	2.41	5.81	3	1	1	1	2	0.99	0.35	0.33	0.36	1.47	0.5	0.155	4.66667	3.10333	2	0.67	1.33333	0.72	3.05802	-2.33156	0.0227208	1
chr3	97922601	97922800	0	1	4	5	1	0	0.31	1.45	1.2	5.81	4	2	2	3	2	1.32	0.71	0.66	1.07	1.47	0.5	0.155	3.33333	2.82	3	1.015	2.33333	1.06667	2.68362	-2.51061	0.0413967	1
chr3	97922801	97923000	0	1	5	7	1	0	0.31	1.82	1.68	5.81	6	6	4	3	1	1.99	2.13	1.31	1.07	0.74	0.5	0.155	4.33333	3.10333	6	2.06	2.66667	1.04	3.01907	-2.33974	0.0186849	1
chr3	99316201	99316400	0	6	9	20	1	0	1.87	3.27	4.81	5.81	1	0	2	2	0	0.33	0	0.66	0.71	0	3	0.935	10	4.63	0.5	0.165	1.33333	0.456667	1.84881	-1.51703	0.048409	1
chr3	99478801	99479000	0	1	0	19	1	0	0.31	0	4.57	5.81	0	0	0	4	2	0	0	0	1.43	1.47	0.5	0.155	6.66667	3.46	0	0	2	0.966667	3.39545	-2.13238	0.0400573	1
chr3	99479001	99479200	0	1	0	17	1	0	0.31	0	4.09	5.81	0	1	0	6	3	0	0.35	0	2.14	2.21	0.5	0.155	6	3.3	0.5	0.175	3	1.45	3.27235	-2.21212	0.0469884	1
chr3	99507801	99508000	0	0	0	17	1	0	0	0	4.09	5.81	0	0	0	3	3	0	0	0	1.07	2.21	0	0	6	3.3	0	0	2	1.09333	5.46659	-2.26276	0.0499677	1
chr3	99508001	99508200	1	0	1	35	1	0.45	0	0.36	8.42	5.81	0	0	0	3	4	0	0	0	1.07	2.95	0.5	0.225	12.3333	4.86333	0	0	2.33333	1.34	4.01471	-1.58041	0.0287702	1
chr3	99508201	99508400	1	1	1	32	2	0.45	0.31	0.36	7.7	11.63	0	0	0	3	4	0	0	0	1.07	2.95	1	0.38	11.6667	6.56333	0	0	2.33333	1.34	3.31314	-1.52761	0.0173065	1
chr3	99509401	99509600	0	1	0	26	1	0	0.31	0	6.25	5.81	0	0	0	3	2	0	0	0	1.07	1.47	0.5	0.155	9	4.02	0	0	1.66667	0.846667	3.7484	-1.88793	0.0223171	1
chr3	99707601	99707800	0	0	0	35	0	0	0	0	8.42	0	0	0	0	0	2	0	0	0	0	1.47	0	0	11.6667	2.80667	0	0	0.666667	0.49	6.04804	-1.76243	0.0397237	1
chr3	100132201	100132400	0	0	0	22	1	0	0	0	5.29	5.81	0	0	0	2	5	0	0	0	0.71	3.68	0	0	7.66667	3.7	0	0	2.33333	1.46333	5.75277	-2.06523	0.0364457	1
chr3	100174001	100174200	0	1	4	6	1	0	0.31	1.45	1.44	5.81	5	3	4	1	1	1.65	1.06	1.31	0.36	0.74	0.5	0.155	3.66667	2.9	4	1.355	2	0.803333	2.7923	-2.45792	0.0274814	1
chr3	100740001	100740200	0	6	16	16	1	0	1.87	5.81	3.85	5.81	1	1	1	3	2	0.33	0.35	0.33	1.07	1.47	3	0.935	11	5.15667	1	0.34	2	0.956667	2.07047	-1.36821	0.02817	1
chr3	100740201	100740400	0	6	19	26	3	0	1.87	6.9	6.25	17.44	1	1	2	2	1	0.33	0.35	0.66	0.71	0.74	3	0.935	16	10.1967	1	0.34	1.66667	0.703333	2.65948	-0.930068	0.00305288	1
chr3	100740401	100740600	0	2	8	15	2	0	0.62	2.91	3.61	11.63	2	1	4	2	1	0.66	0.35	1.31	0.71	0.74	1	0.31	8.33333	6.05	1.5	0.505	2.33333	0.92	3.1207	-1.71926	0.00565875	1
chr3	100821601	100821800	0	0	4	5	1	0	0	1.45	1.2	5.81	7	4	2	3	2	2.32	1.42	0.66	1.07	1.47	0	0	3.33333	2.82	5.5	1.87	2.33333	1.06667	4.91319	-2.57651	0.0405488	1
chr3	100853401	100853600	0	1	8	2	1	0	0.31	2.91	0.48	5.81	3	2	1	4	2	0.99	0.71	0.33	1.43	1.47	0.5	0.155	3.66667	3.06667	2.5	0.85	2.33333	1.07667	3.02231	-2.37677	0.0458503	1
chr3	101550001	101550200	1	4	10	13	3	0.45	1.25	3.63	3.13	17.44	3	2	2	1	1	0.99	0.71	0.66	0.36	0.74	2.5	0.85	8.66667	8.06667	2.5	0.85	1.33333	0.586667	2.08674	-1.47453	0.0237072	1
chr3	103427401	103427600	0	1	42	2	0	0	0.31	15.26	0.48	0	0	0	2	1	1	0	0	0.66	0.36	0.74	0.5	0.155	14.6667	5.24667	0	0	1.33333	0.586667	4.77638	-1.08046	0.00896544	1
chr3	103427601	103427800	0	0	27	0	0	0	0	9.81	0	0	0	0	1	0	0	0	0	0.33	0	0	0	0	9	3.27	0	0	0.333333	0.11	6.31752	-1.62972	0.0287561	1
chr3	103443001	103443200	0	1	22	0	0	0	0.31	7.99	0	0	2	3	5	3	1	0.66	1.06	1.64	1.07	0.74	0.5	0.155	7.33333	2.66333	2.5	0.86	3	1.15	3.86339	-1.80443	0.0412141	1
chr3	103444601	103444800	3	3	8	6	12	1.34	0.94	2.91	1.44	69.76	0	0	2	2	1	0	0	0.66	0.71	0.74	3	1.14	8.66667	24.7033	0	0	1.66667	0.703333	2.98526	-0.774106	0.0237301	1
chr3	103526801	103527000	0	1	13	0	1	0	0.31	4.72	0	5.81	1	4	3	2	2	0.33	1.42	0.98	0.71	1.47	0.5	0.155	4.66667	3.51	2.5	0.875	2.33333	1.05333	3.45487	-2.14712	0.0373332	1
chr3	103697801	103698000	0	1	0	13	2	0	0.31	0	3.13	11.63	4	3	2	2	1	1.32	1.06	0.66	0.71	0.74	0.5	0.155	5	4.92	3.5	1.19	1.66667	0.703333	3.30362	-2.25327	0.0478147	1
chr3	104445801	104446000	0	1	6	6	1	0	0.31	2.18	1.44	5.81	3	3	4	3	1	0.99	1.06	1.31	1.07	0.74	0.5	0.155	4.33333	3.14333	3	1.025	2.66667	1.04	3.05557	-2.3205	0.0151641	1
chr3	104588001	104588200	0	0	22	0	0	0	0	7.99	0	0	0	2	3	0	0	0	0.71	0.98	0	0	0	0	7.33333	2.66333	1	0.355	1	0.326667	6.04113	-1.8422	0.043395	1
chr3	104588201	104588400	0	0	27	0	0	0	0	9.81	0	0	0	0	0	0	0	0	0	0	0	0	0	0	9	3.27	0	0	0	0	6.31752	-1.62972	0.0287559	1
chr3	104595001	104595200	0	0	21	0	1	0	0	7.63	0	5.81	0	0	1	0	0	0	0	0.33	0	0	0	0	7.33333	4.48	0	0	0.333333	0.11	6.21788	-1.77749	0.0178696	1
chr3	104595201	104595400	0	0	26	0	1	0	0	9.45	0	5.81	0	0	1	0	0	0	0	0.33	0	0	0	0	9	5.08667	0	0	0.333333	0.11	6.47677	-1.56809	0.0106528	1
chr3	104595401	104595600	0	0	23	0	1	0	0	8.36	0	5.81	2	1	4	2	0	0.66	0.35	1.31	0.71	0	0	0	8	4.72333	1.5	0.505	2	0.673333	6.32779	-1.68983	0.0143057	1
chr3	104757401	104757600	0	2	17	4	1	0	0.62	6.18	0.96	5.81	2	1	6	0	0	0.66	0.35	1.97	0	0	1	0.31	7.33333	4.31667	1.5	0.505	2	0.656667	3.1142	-1.76025	0.0291134	1
chr3	108117001	108117200	2	1	9	8	2	0.89	0.31	3.27	1.92	11.63	4	0	3	0	3	1.32	0	0.98	0	2.21	1.5	0.6	6.33333	5.60667	2	0.66	2	1.06333	2.24168	-1.82245	0.0462982	1
chr3	109993201	109993400	2	1	10	18	1	0.89	0.31	3.63	4.33	5.81	3	0	2	1	1	0.99	0	0.66	0.36	0.74	1.5	0.6	9.66667	4.59	1.5	0.495	1.33333	0.586667	2.63752	-1.59671	0.0135095	1
chr3	111039601	111039800	3	0	22	24	1	1.34	0	7.99	5.77	5.81	2	3	4	2	1	0.66	1.06	1.31	0.71	0.74	1.5	0.67	15.6667	6.52333	2.5	0.86	2.33333	0.92	3.23208	-1.07731	0.00812947	1
chr3	111039801	111040000	7	0	40	36	1	3.13	0	14.53	8.66	5.81	0	0	3	3	1	0	0	0.98	1.07	0.74	3.5	1.565	25.6667	9.66667	0	0	2.33333	0.93	2.56759	-0.441154	0.0480704	1
chr3	111048201	111048400	0	1	4	4	1	0	0.31	1.45	0.96	5.81	6	2	6	3	6	1.99	0.71	1.97	1.07	4.42	0.5	0.155	3	2.74	4	1.35	5	2.48667	2.56864	-2.56576	0.0443973	1
chr3	111184601	111184800	3	6	20	17	3	1.34	1.87	7.27	4.09	17.44	4	1	1	4	1	1.32	0.35	0.33	1.43	0.74	4.5	1.605	13.3333	9.6	2.5	0.835	2	0.833333	1.83521	-0.962043	0.030327	1
chr3	112822401	112822600	2	3	10	10	3	0.89	0.94	3.63	2.41	17.44	1	3	3	4	2	0.33	1.06	0.98	1.43	1.47	2.5	0.915	7.66667	7.82667	2	0.695	3	1.29333	1.92253	-1.53867	0.0374007	1
chr3	112822601	112822800	2	3	10	10	3	0.89	0.94	3.63	2.41	17.44	1	2	4	4	0	0.33	0.71	1.31	1.43	0	2.5	0.915	7.66667	7.82667	1.5	0.52	2.66667	0.913333	1.92253	-1.53867	0.0374008	1
chr3	115757201	115757400	0	2	6	10	1	0	0.62	2.18	2.41	5.81	2	2	1	5	0	0.66	0.71	0.33	1.78	0	1	0.31	5.66667	3.46667	2	0.685	2	0.703333	2.54207	-2.10057	0.0349248	1
chr3	115974201	115974400	2	6	12	24	2	0.89	1.87	4.36	5.77	11.63	1	2	3	2	3	0.33	0.71	0.98	0.71	2.21	4	1.38	12.6667	7.25333	1.5	0.52	2.66667	1.3	1.78223	-1.16927	0.0285746	1
chr3	116017401	116017600	0	2	6	13	1	0	0.62	2.18	3.13	5.81	2	4	2	4	2	0.66	1.42	0.66	1.43	1.47	1	0.31	6.66667	3.70667	3	1.04	2.66667	1.18667	2.73315	-1.99002	0.0209232	1
chr3	116017601	116017800	1	2	6	19	1	0.45	0.62	2.18	4.57	5.81	2	6	2	4	3	0.66	2.13	0.66	1.43	2.21	1.5	0.535	8.66667	4.18667	4	1.395	3	1.43333	2.48075	-1.74502	0.0308526	1
chr3	116017801	116018000	0	1	2	12	1	0	0.31	0.73	2.89	5.81	1	4	3	6	5	0.33	1.42	0.98	2.14	3.68	0.5	0.155	5	3.14333	2.5	0.875	4.66667	2.26667	3.11463	-2.3049	0.0238517	1
chr3	116227201	116227400	0	1	2	9	2	0	0.31	0.73	2.16	11.63	1	0	0	1	2	0.33	0	0	0.36	1.47	0.5	0.155	4.33333	4.84	0.5	0.165	1	0.61	3.13243	-2.30672	0.0289105	1
chr3	116267001	116267200	1	2	1	3	12	0.45	0.62	0.36	0.72	69.76	2	0	1	1	1	0.66	0	0.33	0.36	0.74	1.5	0.535	5.33333	23.6133	1	0.33	1	0.476667	3.8663	-1.16963	0.0333791	1
chr3	116267401	116267600	1	6	1	11	15	0.45	1.87	0.36	2.65	87.2	7	2	4	6	1	2.32	0.71	1.31	2.14	0.74	3.5	1.16	9	30.07	4.5	1.515	3.66667	1.39667	3.24543	-0.610329	0.0351	1
chr3	117883601	117883800	0	0	1	7	3	0	0	0.36	1.68	17.44	4	1	3	2	1	1.32	0.35	0.98	0.71	0.74	0	0	3.66667	6.49333	2.5	0.835	2	0.81	5.48667	-2.39161	0.0453466	1
chr3	118304201	118304400	1	4	6	10	5	0.45	1.25	2.18	2.41	29.07	2	0	4	0	2	0.66	0	1.31	0	1.47	2.5	0.85	7	11.22	1	0.33	2	0.926667	2.16151	-1.50121	0.0483282	1
chr3	119266001	119266200	0	1	2	9	1	0	0.31	0.73	2.16	5.81	6	3	2	3	2	1.99	1.06	0.66	1.07	1.47	0.5	0.155	4	2.9	4.5	1.525	2.33333	1.06667	2.84683	-2.44762	0.0368884	1
chr3	121697001	121697200	0	0	5	4	3	0	0	1.82	0.96	17.44	3	0	6	4	1	0.99	0	1.97	1.43	0.74	0	0	4	6.74	1.5	0.495	3.66667	1.38	5.63344	-2.25722	0.0212045	1
chr3	121931201	121931400	0	1	3	8	1	0	0.31	1.09	1.92	5.81	3	3	1	6	0	0.99	1.06	0.33	2.14	0	0.5	0.155	4	2.94	3	1.025	2.33333	0.823333	2.87	-2.42749	0.0291368	1
chr3	122677201	122677400	2	1	8	14	1	0.89	0.31	2.91	3.37	5.81	3	2	4	3	0	0.99	0.71	1.31	1.07	0	1.5	0.6	7.66667	4.03	2.5	0.85	2.33333	0.793333	2.33493	-1.79164	0.0334107	1
chr3	126844801	126845000	1	4	6	18	4	0.45	1.25	2.18	4.33	23.25	1	3	5	4	4	0.33	1.06	1.64	1.43	2.95	2.5	0.85	9.33333	9.92	2	0.695	4.33333	2.00667	2.23307	-1.39936	0.026285	1
chr3	127780201	127780400	0	1	12	11	0	0	0.31	4.36	2.65	0	4	1	2	3	3	1.32	0.35	0.66	1.07	2.21	0.5	0.155	7.66667	2.33667	2.5	0.835	2.66667	1.31333	3.71012	-1.91806	0.0168453	1
chr3	127780401	127780600	0	1	8	8	0	0	0.31	2.91	1.92	0	4	2	3	2	6	1.32	0.71	0.98	0.71	4.42	0.5	0.155	5.33333	1.61	3	1.015	3.66667	2.03667	3.21673	-2.23933	0.0404463	1
chr3	128528601	128528800	0	1	2	7	1	0	0.31	0.73	1.68	5.81	4	3	3	6	1	1.32	1.06	0.98	2.14	0.74	0.5	0.155	3.33333	2.74	3.5	1.19	3.33333	1.28667	2.62501	-2.55316	0.0473053	1
chr3	132423401	132423600	0	1	3	5	2	0	0.31	1.09	1.2	11.63	4	3	5	0	2	1.32	1.06	1.64	0	1.47	0.5	0.155	3.33333	4.64	3.5	1.19	2.33333	1.03667	2.88642	-2.43634	0.0364156	1
chr3	135258601	135258800	0	0	3	9	1	0	0	1.09	2.16	5.81	1	1	1	7	3	0.33	0.35	0.33	2.5	2.21	0	0	4.33333	3.02	1	0.34	3.66667	1.68	5.19813	-2.43733	0.021639	1
chr3	137827401	137827600	0	0	5	11	0	0	0	1.82	2.65	0	2	2	4	2	0	0.66	0.71	1.31	0.71	0	0	0	5.33333	1.49	2	0.685	2	0.673333	5.33972	-2.34532	0.0496506	1
chr3	138050601	138050800	0	1	6	7	1	0	0.31	2.18	1.68	5.81	3	1	4	6	2	0.99	0.35	1.31	2.14	1.47	0.5	0.155	4.66667	3.22333	2	0.67	4	1.64	3.13803	-2.27502	0.0142802	1
chr3	138050801	138051000	1	1	9	9	1	0.45	0.31	3.27	2.16	5.81	2	2	4	7	2	0.66	0.71	1.31	2.5	1.47	1	0.38	6.33333	3.74667	2	0.685	4.33333	1.76	2.68982	-1.96172	0.0211295	1
chr3	138731401	138731600	1	1	7	8	2	0.45	0.31	2.54	1.92	11.63	6	3	3	5	3	1.99	1.06	0.98	1.78	2.21	1	0.38	5.66667	5.36333	4.5	1.525	3.66667	1.65667	2.63225	-1.98167	0.0255505	1
chr3	138731601	138731800	1	1	5	8	2	0.45	0.31	1.82	1.92	11.63	7	4	2	4	1	2.32	1.42	0.66	1.43	0.74	1	0.38	5	5.12333	5.5	1.87	2.33333	0.943333	2.44552	-2.09277	0.044496	1
chr3	138805601	138805800	0	2	1	7	7	0	0.62	0.36	1.68	40.69	4	5	0	2	1	1.32	1.77	0	0.71	0.74	1	0.31	5	14.2433	4.5	1.545	1	0.483333	3.68524	-1.71906	0.0344235	1
chr3	138865001	138865200	1	3	10	26	0	0.45	0.94	3.63	6.25	0	0	2	2	1	1	0	0.71	0.66	0.36	0.74	2	0.695	12	3.29333	1	0.355	1.33333	0.586667	2.4209	-1.48009	0.039607	1
chr3	139464001	139464200	0	1	2	8	1	0	0.31	0.73	1.92	5.81	3	0	0	3	1	0.99	0	0	1.07	0.74	0.5	0.155	3.66667	2.82	1.5	0.495	1.33333	0.603333	2.74126	-2.49923	0.0488872	1
chr3	143113601	143113800	0	1	4	5	1	0	0.31	1.45	1.2	5.81	2	0	4	10	0	0.66	0	1.31	3.57	0	0.5	0.155	3.33333	2.82	1	0.33	4.66667	1.62667	2.68362	-2.51061	0.0413967	1
chr3	144210201	144210400	0	1	0	5	5	0	0.31	0	1.2	29.07	3	0	4	2	3	0.99	0	1.31	0.71	2.21	0.5	0.155	3.33333	10.09	1.5	0.495	3	1.41	3.92467	-2.1994	0.0386402	1
chr3	144298001	144298200	0	1	4	5	1	0	0.31	1.45	1.2	5.81	1	1	5	2	5	0.33	0.35	1.64	0.71	3.68	0.5	0.155	3.33333	2.82	1	0.34	4	2.01	2.68362	-2.51061	0.0413967	1
chr3	144713801	144714000	0	0	2	10	3	0	0	0.73	2.41	17.44	2	3	2	2	1	0.66	1.06	0.66	0.71	0.74	0	0	5	6.86	2.5	0.86	1.66667	0.703333	5.73169	-2.17739	0.0172894	1
chr3	145770801	145771000	2	0	6	17	1	0.89	0	2.18	4.09	5.81	5	1	3	2	0	1.65	0.35	0.98	0.71	0	1	0.445	8	4.02667	3	1	1.66667	0.563333	2.82982	-1.82713	0.0433707	1
chr3	145771001	145771200	2	0	6	20	1	0.89	0	2.18	4.81	5.81	4	0	5	5	0	1.32	0	1.64	1.78	0	1	0.445	9	4.26667	2	0.66	3.33333	1.14	2.95984	-1.73746	0.0311139	1
chr3	146044601	146044800	2	1	6	10	3	0.89	0.31	2.18	2.41	17.44	2	5	5	2	0	0.66	1.77	1.64	0.71	0	1.5	0.6	6.33333	7.34333	3.5	1.215	2.33333	0.783333	2.30625	-1.7849	0.0465267	1
chr3	146242401	146242600	0	7	4	20	7	0	2.19	1.45	4.81	40.69	1	3	1	1	1	0.33	1.06	0.33	0.36	0.74	3.5	1.095	10.3333	15.65	2	0.695	1	0.476667	2.42691	-1.09138	0.0435562	1
chr3	147157801	147158000	0	1	2	10	1	0	0.31	0.73	2.41	5.81	2	0	2	2	1	0.66	0	0.66	0.71	0.74	0.5	0.155	4.33333	2.98333	1	0.33	1.66667	0.703333	2.94291	-2.39815	0.0377898	1
chr3	148038601	148038800	0	1	4	4	1	0	0.31	1.45	0.96	5.81	6	0	2	1	0	1.99	0	0.66	0.36	0	0.5	0.155	3	2.74	3	0.995	1	0.34	2.56864	-2.56576	0.0443973	1
chr3	148433001	148433200	0	1	2	6	3	0	0.31	0.73	1.44	17.44	3	4	4	3	2	0.99	1.42	1.31	1.07	1.47	0.5	0.155	3.66667	6.53667	3.5	1.205	3	1.28333	3.26178	-2.30874	0.0288521	1
chr3	151281201	151281400	0	1	7	4	2	0	0.31	2.54	0.96	11.63	1	5	2	4	2	0.33	1.77	0.66	1.43	1.47	0.5	0.155	4.33333	5.04333	3	1.05	2.66667	1.18667	3.30289	-2.21029	0.0172423	1
chr3	151671201	151671400	0	1	2	9	1	0	0.31	0.73	2.16	5.81	3	3	2	1	4	0.99	1.06	0.66	0.36	2.95	0.5	0.155	4	2.9	3	1.025	2.33333	1.32333	2.84683	-2.44762	0.0368885	1
chr3	151812601	151812800	2	2	10	11	3	0.89	0.62	3.63	2.65	17.44	6	0	3	3	2	1.99	0	0.98	1.07	1.47	2	0.755	8	7.90667	3	0.995	2.66667	1.17333	2.24867	-1.54488	0.0365069	1
chr3	151812801	151813000	2	2	10	11	3	0.89	0.62	3.63	2.65	17.44	5	2	7	4	2	1.65	0.71	2.29	1.43	1.47	2	0.755	8	7.90667	3.5	1.18	4.33333	1.73	2.24867	-1.54488	0.036507	1
chr3	152936201	152936400	1	4	11	15	1	0.45	1.25	4	3.61	5.81	6	1	0	3	2	1.99	0.35	0	1.07	1.47	2.5	0.85	9	4.47333	3.5	1.17	1.66667	0.846667	1.95813	-1.58527	0.0398976	1
chr3	154855201	154855400	0	1	5	14	0	0	0.31	1.82	3.37	0	1	5	3	0	0	0.33	1.77	0.98	0	0	0.5	0.155	6.33333	1.73	3	1.05	1	0.326667	3.32054	-2.17006	0.0316765	1
chr3	156350801	156351000	0	1	2	7	1	0	0.31	0.73	1.68	5.81	4	1	1	3	7	1.32	0.35	0.33	1.07	5.16	0.5	0.155	3.33333	2.74	2.5	0.835	3.66667	2.18667	2.62501	-2.55316	0.0473052	1
chr3	156351001	156351200	0	1	2	7	1	0	0.31	0.73	1.68	5.81	2	5	1	3	7	0.66	1.77	0.33	1.07	5.16	0.5	0.155	3.33333	2.74	3.5	1.215	3.66667	2.18667	2.62501	-2.55316	0.0473051	1
chr4	4603401	4603600	0	1	3	6	1	0	0.31	1.09	1.44	5.81	4	3	5	2	0	1.32	1.06	1.64	0.71	0	0.5	0.155	3.33333	2.78	3.5	1.19	2.33333	0.783333	2.64959	-2.53182	0.0412647	1
chr4	6219801	6220000	0	1	3	6	1	0	0.31	1.09	1.44	5.81	3	1	1	2	1	0.99	0.35	0.33	0.71	0.74	0.5	0.155	3.33333	2.78	2	0.67	1.33333	0.593333	2.64959	-2.53182	0.0412647	1
chr4	6446801	6447000	1	1	5	9	2	0.45	0.31	1.82	2.16	11.63	3	2	2	2	1	0.99	0.71	0.66	0.71	0.74	1	0.38	5.33333	5.20333	2.5	0.85	1.66667	0.703333	2.51413	-2.05324	0.0335053	1
chr4	6447001	6447200	1	1	5	7	2	0.45	0.31	1.82	1.68	11.63	5	5	3	2	2	1.65	1.77	0.98	0.71	1.47	1	0.38	4.66667	5.04333	5	1.71	2.33333	1.05333	2.37477	-2.13368	0.0468554	1
chr4	6773801	6774000	2	0	13	3	4	0.89	0	4.72	0.72	23.25	1	5	4	1	2	0.33	1.77	1.31	0.36	1.47	1	0.445	6.66667	9.56333	3	1.05	2.33333	1.04667	3.2183	-1.60472	0.0410961	1
chr4	6814401	6814600	0	1	3	9	1	0	0.31	1.09	2.16	5.81	3	1	2	0	3	0.99	0.35	0.66	0	2.21	0.5	0.155	4.33333	3.02	2	0.67	1.66667	0.956667	2.96775	-2.37857	0.0215226	1
chr4	6814601	6814800	0	1	3	8	1	0	0.31	1.09	1.92	5.81	4	1	3	0	3	1.32	0.35	0.98	0	2.21	0.5	0.155	4	2.94	2.5	0.835	2	1.06333	2.87	-2.42749	0.0291367	1
chr4	7647401	7647600	0	1	3	10	1	0	0.31	1.09	2.41	5.81	3	4	1	4	2	0.99	1.42	0.33	1.43	1.47	0.5	0.155	4.66667	3.10333	3.5	1.205	2.33333	1.07667	3.05802	-2.33156	0.0227208	1
chr4	7647601	7647800	0	1	3	10	1	0	0.31	1.09	2.41	5.81	3	6	3	2	4	0.99	2.13	0.98	0.71	2.95	0.5	0.155	4.66667	3.10333	4.5	1.56	3	1.54667	3.05802	-2.33156	0.0227208	1
chr4	8591801	8592000	0	1	0	36	0	0	0.31	0	8.66	0	5	5	0	1	3	1.65	1.77	0	0.36	2.21	0.5	0.155	12	2.88667	5	1.71	1.33333	0.856667	3.90554	-1.70238	0.0378811	1
chr4	9527801	9528000	0	1	3	10	1	0	0.31	1.09	2.41	5.81	4	0	5	2	3	1.32	0	1.64	0.71	2.21	0.5	0.155	4.66667	3.10333	2	0.66	3.33333	1.52	3.05802	-2.33156	0.0227207	1
chr4	9807601	9807800	0	2	6	8	1	0	0.62	2.18	1.92	5.81	2	2	3	3	0	0.66	0.71	0.98	1.07	0	1	0.31	5	3.30333	2	0.685	2	0.683333	2.39845	-2.18038	0.0481133	1
chr4	10199401	10199600	0	2	13	5	1	0	0.62	4.72	1.2	5.81	0	2	2	3	1	0	0.71	0.66	1.07	0.74	1	0.31	6.33333	3.91	1	0.355	2	0.823333	2.87276	-1.91515	0.0362038	1
chr4	10486801	10487000	0	0	15	0	1	0	0	5.45	0	5.81	1	2	1	1	0	0.33	0.71	0.33	0.36	0	0	0	5.33333	3.75333	1.5	0.52	0.666667	0.23	5.81701	-2.08027	0.0343086	1
chr4	10487001	10487200	0	0	17	1	1	0	0	6.18	0.24	5.81	1	0	2	0	0	0.33	0	0.66	0	0	0	0	6.33333	4.07667	0.5	0.165	0.666667	0.22	6.00861	-1.93633	0.0234125	1
chr4	10489001	10489200	0	0	13	0	1	0	0	4.72	0	5.81	0	0	0	0	0	0	0	0	0	0	0	0	4.66667	3.51	0	0	0	0	5.64936	-2.19808	0.039881	1
chr4	10489201	10489400	0	0	23	0	1	0	0	8.36	0	5.81	0	0	0	0	0	0	0	0	0	0	0	0	8	4.72333	0	0	0	0	6.32779	-1.68983	0.0143057	1
chr4	10489401	10489600	0	0	27	0	2	0	0	9.81	0	11.63	0	0	0	0	1	0	0	0	0	0.74	0	0	9.66667	7.14667	0	0	0.333333	0.246667	6.69485	-1.43134	0.00614354	1
chr4	10489601	10489800	0	0	16	0	1	0	0	5.81	0	5.81	2	2	2	0	2	0.66	0.71	0.66	0	1.47	0	0	5.66667	3.87333	2	0.685	1.33333	0.71	5.89319	-2.02494	0.0298651	1
chr4	10586601	10586800	0	0	12	1	1	0	0	4.36	0.24	5.81	1	1	3	1	1	0.33	0.35	0.98	0.36	0.74	0	0	4.66667	3.47	1	0.34	1.66667	0.693333	5.61411	-2.21654	0.0410107	1
chr4	10678801	10679000	0	0	8	0	4	0	0	2.91	0	23.25	0	0	1	0	1	0	0	0.33	0	0.74	0	0	4	8.72	0	0	0.666667	0.356667	6.10029	-2.09947	0.024376	1
chr4	10679001	10679200	0	0	7	0	3	0	0	2.54	0	17.44	0	0	2	0	1	0	0	0.66	0	0.74	0	0	3.33333	6.66	0	0	1	0.466667	5.70661	-2.31526	0.0440737	1
chr4	10848201	10848400	0	0	18	0	3	0	0	6.54	0	17.44	2	1	0	2	2	0.66	0.35	0	0.71	1.47	0	0	7	7.99333	1.5	0.505	1.33333	0.726667	6.45712	-1.68919	0.00866578	1
chr4	10848401	10848600	0	0	18	0	3	0	0	6.54	0	17.44	0	0	0	0	1	0	0	0	0	0.74	0	0	7	7.99333	0	0	0.333333	0.246667	6.45712	-1.68919	0.00866578	1
chr4	11680001	11680200	0	4	15	9	3	0	1.25	5.45	2.16	17.44	0	3	2	3	2	0	1.06	0.66	1.07	1.47	2	0.625	9	8.35	1.5	0.53	2.33333	1.06667	2.60381	-1.43154	0.0133787	1
chr4	11680201	11680400	0	4	9	7	3	0	1.25	3.27	1.68	17.44	1	4	2	4	1	0.33	1.42	0.66	1.43	0.74	2	0.625	6.33333	7.46333	2.5	0.875	2.33333	0.943333	2.1808	-1.73179	0.0426483	1
chr4	11889801	11890000	2	4	8	18	3	0.89	1.25	2.91	4.33	17.44	1	3	2	3	2	0.33	1.06	0.66	1.07	1.47	3	1.07	9.66667	8.22667	2	0.695	2.33333	1.06667	1.88195	-1.38379	0.0362045	1
chr4	12095601	12095800	2	2	6	12	4	0.89	0.62	2.18	2.89	23.25	3	2	4	3	3	0.99	0.71	1.31	1.07	2.21	2	0.755	7.33333	9.44	2.5	0.85	3.33333	1.53	2.23425	-1.57447	0.0463589	1
chr4	12156601	12156800	0	1	3	6	1	0	0.31	1.09	1.44	5.81	2	1	4	3	0	0.66	0.35	1.31	1.07	0	0.5	0.155	3.33333	2.78	1.5	0.505	2.33333	0.793333	2.64959	-2.53182	0.0412648	1
chr4	12383001	12383200	0	0	5	14	0	0	0	1.82	3.37	0	1	0	1	1	0	0.33	0	0.33	0.36	0	0	0	6.33333	1.73	0.5	0.165	0.666667	0.23	5.52943	-2.21787	0.0329804	1
chr4	12501401	12501600	0	1	2	6	2	0	0.31	0.73	1.44	11.63	4	1	3	2	0	1.32	0.35	0.98	0.71	0	0.5	0.155	3.33333	4.6	2.5	0.835	1.66667	0.563333	2.86375	-2.45767	0.040214	1
chr4	12540201	12540400	0	1	2	7	1	0	0.31	0.73	1.68	5.81	8	6	6	1	1	2.65	2.13	1.97	0.36	0.74	0.5	0.155	3.33333	2.74	7	2.39	2.66667	1.02333	2.62501	-2.55316	0.047305	1
chr4	13592601	13592800	1	5	8	19	2	0.45	1.56	2.91	4.57	11.63	1	3	1	6	0	0.33	1.06	0.33	2.14	0	3	1.005	9.66667	6.37	2	0.695	2.33333	0.823333	1.83204	-1.46883	0.0475283	1
chr4	13973801	13974000	0	1	6	2	2	0	0.31	2.18	0.48	11.63	1	1	3	0	1	0.33	0.35	0.98	0	0.74	0.5	0.155	3.33333	4.76333	1	0.34	1.33333	0.573333	3.08743	-2.37318	0.0400847	1
chr4	14291201	14291400	0	0	10	19	0	0	0	3.63	4.57	0	2	0	2	0	0	0.66	0	0.66	0	0	0	0	9.66667	2.73333	1	0.33	0.666667	0.22	6.1379	-1.79946	0.00825634	1
chr4	14842401	14842600	0	0	4	6	1	0	0	1.45	1.44	5.81	4	1	2	9	4	1.32	0.35	0.66	3.21	2.95	0	0	3.66667	2.9	2.5	0.835	5	2.27333	5.02373	-2.52101	0.0266901	1
chr4	15705001	15705200	0	1	0	2	7	0	0.31	0	0.48	40.69	3	2	5	3	2	0.99	0.71	1.64	1.07	1.47	0.5	0.155	3	13.7233	2.5	0.85	3.33333	1.39333	4.44298	-2.0357	0.035545	1
chr4	16071801	16072000	0	1	3	6	1	0	0.31	1.09	1.44	5.81	4	4	3	5	2	1.32	1.42	0.98	1.78	1.47	0.5	0.155	3.33333	2.78	4	1.37	3.33333	1.41	2.64959	-2.53182	0.0412648	1
chr4	19821401	19821600	0	1	0	3	9	0	0.31	0	0.72	52.32	3	2	4	3	1	0.99	0.71	1.31	1.07	0.74	0.5	0.155	4	17.68	2.5	0.85	2.66667	1.04	4.84993	-1.69456	0.0179629	1
chr4	21886801	21887000	0	2	9	9	1	0	0.62	3.27	2.16	5.81	4	1	3	5	0	1.32	0.35	0.98	1.78	0	1	0.31	6.33333	3.74667	2.5	0.835	2.66667	0.92	2.74578	-1.97777	0.0233868	1
chr4	23288601	23288800	0	0	1	25	0	0	0	0.36	6.01	0	0	0	1	1	0	0	0	0.33	0.36	0	0	0	8.66667	2.12333	0	0	0.666667	0.23	5.72014	-2.02348	0.0487119	1
chr4	25427201	25427400	0	1	1	13	1	0	0.31	0.36	3.13	5.81	2	3	4	2	0	0.66	1.06	1.31	0.71	0	0.5	0.155	5	3.1	2.5	0.86	2	0.673333	3.08685	-2.32359	0.0444688	1
chr4	25427401	25427600	0	0	1	12	1	0	0	0.36	2.89	5.81	4	4	3	1	0	1.32	1.42	0.98	0.36	0	0	0	4.66667	3.02	4	1.37	1.33333	0.446667	5.21575	-2.42751	0.0453116	1
chr4	25927401	25927600	0	1	4	5	1	0	0.31	1.45	1.2	5.81	2	1	0	1	1	0.66	0.35	0	0.36	0.74	0.5	0.155	3.33333	2.82	1.5	0.505	0.666667	0.366667	2.68362	-2.51061	0.0413967	1
chr4	25927601	25927800	0	1	4	5	1	0	0.31	1.45	1.2	5.81	0	4	1	0	1	0	1.42	0.33	0	0.74	0.5	0.155	3.33333	2.82	2	0.71	0.666667	0.356667	2.68362	-2.51061	0.0413967	1
chr4	28549201	28549400	1	1	0	4	8	0.45	0.31	0	0.96	46.5	0	5	4	0	4	0	1.77	1.31	0	2.95	1	0.38	4	15.82	2.5	0.885	2.66667	1.42	3.68848	-1.73105	0.0436894	1
chr4	29624201	29624400	0	1	4	6	1	0	0.31	1.45	1.44	5.81	1	5	0	2	0	0.33	1.77	0	0.71	0	0.5	0.155	3.66667	2.9	3	1.05	0.666667	0.236667	2.7923	-2.45792	0.0274814	1
chr4	31128201	31128400	0	0	28	0	0	0	0	10.17	0	0	0	0	0	0	0	0	0	0	0	0	0	0	9.33333	3.39	0	0	0	0	6.36655	-1.59087	0.0286464	1
chr4	31230001	31230200	0	2	2	4	6	0	0.62	0.73	0.96	34.88	0	1	3	0	0	0	0.35	0.98	0	0	1	0.31	4	12.19	0.5	0.175	1	0.326667	3.39754	-1.91295	0.0498673	1
chr4	32286401	32286600	0	4	9	15	1	0	1.25	3.27	3.61	5.81	3	4	6	0	3	0.99	1.42	1.97	0	2.21	2	0.625	8.33333	4.23	3.5	1.205	3	1.39333	2.17001	-1.71183	0.0316652	1
chr4	34464001	34464200	0	1	3	9	2	0	0.31	1.09	2.16	11.63	2	1	0	3	3	0.66	0.35	0	1.07	2.21	0.5	0.155	4.66667	4.96	1.5	0.505	2	1.09333	3.22177	-2.24141	0.0181821	1
chr4	34490001	34490200	0	1	4	4	1	0	0.31	1.45	0.96	5.81	1	2	1	3	2	0.33	0.71	0.33	1.07	1.47	0.5	0.155	3	2.74	1.5	0.52	2	0.956667	2.56864	-2.56576	0.0443972	1
chr4	36364201	36364400	0	1	3	3	4	0	0.31	1.09	0.72	23.25	3	0	6	1	2	0.99	0	1.97	0.36	1.47	0.5	0.155	3.33333	8.35333	1.5	0.495	3	1.26667	3.58622	-2.23834	0.030833	1
chr4	39663401	39663600	0	1	1	4	5	0	0.31	0.36	0.96	29.07	7	4	2	2	3	2.32	1.42	0.66	0.71	2.21	0.5	0.155	3.33333	10.13	5.5	1.87	2.33333	1.19333	3.88975	-2.17819	0.0323206	1
chr4	43492801	43493000	0	1	0	15	5	0	0.31	0	3.61	29.07	2	6	2	4	11	0.66	2.13	0.66	1.43	8.1	0.5	0.155	6.66667	10.8933	4	1.395	5.66667	3.39667	4.23651	-1.78718	0.0125825	1
chr4	43493001	43493200	0	1	0	10	3	0	0.31	0	2.41	17.44	0	6	3	3	6	0	2.13	0.98	1.07	4.42	0.5	0.155	4.33333	6.61667	3	1.065	4	2.15667	3.44854	-2.25244	0.041428	1
chr4	43653401	43653600	1	1	15	7	1	0.45	0.31	5.45	1.68	5.81	6	3	5	2	2	1.99	1.06	1.64	0.71	1.47	1	0.38	7.66667	4.31333	4.5	1.525	3	1.27333	3.02248	-1.74409	0.0154437	1
chr4	44391601	44391800	0	1	3	6	1	0	0.31	1.09	1.44	5.81	4	3	0	2	1	1.32	1.06	0	0.71	0.74	0.5	0.155	3.33333	2.78	3.5	1.19	1	0.483333	2.64959	-2.53182	0.0412648	1
chr4	44473801	44474000	3	2	9	25	2	1.34	0.62	3.27	6.01	11.63	1	0	0	4	1	0.33	0	0	1.43	0.74	2.5	0.98	12	6.97	0.5	0.165	1.66667	0.723333	2.24954	-1.30385	0.0241316	1
chr4	44474001	44474200	0	1	3	12	1	0	0.31	1.09	2.89	5.81	1	0	0	3	1	0.33	0	0	1.07	0.74	0.5	0.155	5.33333	3.26333	0.5	0.165	1.33333	0.603333	3.21868	-2.24272	0.0140629	1
chr4	44640001	44640200	1	1	0	4	8	0.45	0.31	0	0.96	46.5	1	0	2	1	1	0.33	0	0.66	0.36	0.74	1	0.38	4	15.82	0.5	0.165	1.33333	0.586667	3.68848	-1.73105	0.0436894	1
chr4	44984001	44984200	0	1	4	4	1	0	0.31	1.45	0.96	5.81	3	1	0	0	0	0.99	0.35	0	0	0	0.5	0.155	3	2.74	2	0.67	0	0	2.56864	-2.56576	0.0443972	1
chr4	45282401	45282600	1	5	3	12	11	0.45	1.56	1.09	2.89	63.94	0	1	0	0	1	0	0.35	0	0	0.74	3	1.005	8.66667	22.64	0.5	0.175	0.333333	0.246667	2.98089	-0.920037	0.0336465	1
chr4	47989201	47989400	0	1	8	6	1	0	0.31	2.91	1.44	5.81	1	1	0	4	0	0.33	0.35	0	1.43	0	0.5	0.155	5	3.38667	1	0.34	1.33333	0.476667	3.28673	-2.19503	0.0137155	1
chr4	52828801	52829000	3	5	13	28	2	1.34	1.56	4.72	6.73	11.63	5	4	3	6	0	1.65	1.42	0.98	2.14	0	4	1.45	14.3333	7.69333	4.5	1.535	3	1.04	1.89967	-1.05879	0.0184327	1
chr4	52888401	52888600	0	0	1	2	7	0	0	0.36	0.48	40.69	0	2	0	0	4	0	0.71	0	0	2.95	0	0	3.33333	13.8433	1	0.355	1.33333	0.983333	6.61617	-2.02469	0.025762	1
chr4	53239601	53239800	0	2	7	7	2	0	0.62	2.54	1.68	11.63	4	2	4	4	2	1.32	0.71	1.31	1.43	1.47	1	0.31	5.33333	5.28333	3	1.015	3.33333	1.40333	2.64939	-2.03629	0.0308912	1
chr4	55184201	55184400	0	0	2	11	1	0	0	0.73	2.65	5.81	4	4	3	4	1	1.32	1.42	0.98	1.43	0.74	0	0	4.66667	3.06333	4	1.37	2.66667	1.05	5.25387	-2.40776	0.0299542	1
chr4	56517601	56517800	2	3	8	13	3	0.89	0.94	2.91	3.13	17.44	5	1	1	1	3	1.65	0.35	0.33	0.36	2.21	2.5	0.915	8	7.82667	3	1	1.66667	0.966667	1.91891	-1.53825	0.0338445	1
chr4	56517801	56518000	0	1	4	9	2	0	0.31	1.45	2.16	11.63	3	1	0	0	0	0.99	0.35	0	0	0	0.5	0.155	5	5.08	2	0.67	0	0	3.31208	-2.17894	0.0118498	1
chr4	56661401	56661600	1	1	9	6	1	0.45	0.31	3.27	1.44	5.81	1	0	1	4	0	0.33	0	0.33	1.43	0	1	0.38	5.33333	3.50667	0.5	0.165	1.66667	0.586667	2.50289	-2.07141	0.0448979	1
chr4	57132201	57132400	0	1	2	11	1	0	0.31	0.73	2.65	5.81	4	0	3	1	1	1.32	0	0.98	0.36	0.74	0.5	0.155	4.66667	3.06333	2	0.66	1.66667	0.693333	3.03217	-2.35063	0.0297049	1
chr4	58988401	58988600	0	0	2	7	2	0	0	0.73	1.68	11.63	2	4	3	1	1	0.66	1.42	0.98	0.36	0.74	0	0	3.66667	4.68	3	1.04	1.66667	0.693333	5.17759	-2.46817	0.0400279	1
chr4	62403001	62403200	0	0	3	10	1	0	0	1.09	2.41	5.81	2	3	3	3	1	0.66	1.06	0.98	1.07	0.74	0	0	4.66667	3.10333	2.5	0.86	2.33333	0.93	5.28706	-2.38812	0.0223806	1
chr4	64243401	64243600	0	1	6	3	1	0	0.31	2.18	0.72	5.81	3	1	2	0	1	0.99	0.35	0.66	0	0.74	0.5	0.155	3.33333	2.90333	2	0.67	1	0.466667	2.80447	-2.46856	0.0425363	1
chr4	66355201	66355400	1	0	15	6	2	0.45	0	5.45	1.44	11.63	0	0	0	0	0	0	0	0	0	0	0.5	0.225	7.66667	6.17333	0	0	0	0	3.95009	-1.70156	0.0127495	1
chr4	66823401	66823600	0	4	3	19	3	0	1.25	1.09	4.57	17.44	1	2	4	1	1	0.33	0.71	1.31	0.36	0.74	2	0.625	8.33333	7.7	1.5	0.52	2	0.803333	2.3327	-1.63906	0.0420797	1
chr4	72049601	72049800	0	1	4	8	1	0	0.31	1.45	1.92	5.81	1	7	2	5	2	0.33	2.48	0.66	1.78	1.47	0.5	0.155	4.33333	3.06	4	1.405	3	1.30333	2.99161	-2.3591	0.0187284	1
chr4	76229601	76229800	0	1	2	10	1	0	0.31	0.73	2.41	5.81	3	3	4	1	2	0.99	1.06	1.31	0.36	1.47	0.5	0.155	4.33333	2.98333	3	1.025	2.33333	1.04667	2.94291	-2.39815	0.0377897	1
chr4	80936001	80936200	1	1	2	20	1	0.45	0.31	0.73	4.81	5.81	1	5	4	1	3	0.33	1.77	1.31	0.36	2.21	1	0.38	7.66667	3.78333	3	1.05	2.66667	1.29333	2.72081	-1.93347	0.0446646	1
chr4	82160001	82160200	0	0	4	4	2	0	0	1.45	0.96	11.63	10	3	5	1	2	3.31	1.06	1.64	0.36	1.47	0	0	3.33333	4.68	6.5	2.185	2.66667	1.15667	5.15446	-2.47946	0.0382081	1
chr4	82501401	82501600	0	0	1	8	3	0	0	0.36	1.92	17.44	5	3	3	2	1	1.65	1.06	0.98	0.71	0.74	0	0	4	6.57333	4	1.355	2	0.81	5.55425	-2.33966	0.0366353	1
chr4	83371001	83371200	0	3	1	1	22	0	0.94	0.36	0.24	127.89	1	1	0	0	4	0.33	0.35	0	0	2.95	1.5	0.47	8	42.83	1	0.34	1.33333	0.983333	4.98474	-0.266861	0.03122	1
chr4	84028201	84028400	0	1	4	5	1	0	0.31	1.45	1.2	5.81	5	3	2	3	1	1.65	1.06	0.66	1.07	0.74	0.5	0.155	3.33333	2.82	4	1.355	2	0.823333	2.68362	-2.51061	0.0413966	1
chr4	85206401	85206600	2	7	12	20	3	0.89	2.19	4.36	4.81	17.44	8	1	3	0	2	2.65	0.35	0.98	0	1.47	4.5	1.54	11.6667	8.87	4.5	1.5	1.66667	0.816667	1.61755	-1.13657	0.0497553	1
chr4	85346201	85346400	0	5	13	10	4	0	1.56	4.72	2.41	23.25	0	2	6	2	0	0	0.71	1.97	0.71	0	2.5	0.78	9	10.1267	1	0.355	2.66667	0.893333	2.41013	-1.35148	0.0266396	1
chr4	85346401	85346600	3	6	14	22	2	1.34	1.87	5.09	5.29	11.63	1	3	6	3	0	0.33	1.06	1.97	1.07	0	4.5	1.605	12.6667	7.33667	2	0.695	3	1.01333	1.62312	-1.11614	0.0412469	1
chr4	85406201	85406400	1	6	12	14	3	0.45	1.87	4.36	3.37	17.44	1	1	5	5	1	0.33	0.35	1.64	1.78	0.74	3.5	1.16	9.66667	8.39	1	0.34	3.66667	1.38667	1.79962	-1.32173	0.035665	1
chr4	85406401	85406600	1	4	10	12	2	0.45	1.25	3.63	2.89	11.63	2	1	2	3	1	0.66	0.35	0.66	1.07	0.74	2.5	0.85	8	6.05	1.5	0.505	2	0.823333	1.89413	-1.60241	0.0421046	1
chr4	85423001	85423200	4	5	8	17	13	1.79	1.56	2.91	4.09	75.57	3	5	2	6	2	0.99	1.77	0.66	2.14	1.47	4.5	1.675	12.6667	27.5233	4	1.38	3.33333	1.42333	2.66908	-0.458562	0.0349096	1
chr4	87922801	87923000	0	1	2	7	1	0	0.31	0.73	1.68	5.81	3	3	1	2	1	0.99	1.06	0.33	0.71	0.74	0.5	0.155	3.33333	2.74	3	1.025	1.33333	0.593333	2.62501	-2.55316	0.0473049	1
chr4	88008201	88008400	0	1	1	10	2	0	0.31	0.36	2.41	11.63	4	3	5	5	5	1.32	1.06	1.64	1.78	3.68	0.5	0.155	4.33333	4.8	3.5	1.19	5	2.36667	3.13794	-2.32639	0.0391661	1
chr4	89143001	89143200	1	1	12	14	1	0.45	0.31	4.36	3.37	5.81	3	1	0	1	2	0.99	0.35	0	0.36	1.47	1	0.38	9	4.51333	2	0.67	1	0.61	3.14392	-1.67066	0.00544238	1
chr4	89306401	89306600	0	0	6	5	1	0	0	2.18	1.2	5.81	6	1	2	2	2	1.99	0.35	0.66	0.71	1.47	0	0	4	3.06333	3.5	1.17	2	0.946667	5.19934	-2.42704	0.0228512	1
chr4	93837801	93838000	0	0	1	7	3	0	0	0.36	1.68	17.44	1	1	9	3	5	0.33	0.35	2.95	1.07	3.68	0	0	3.66667	6.49333	1	0.34	5.66667	2.56667	5.48667	-2.39161	0.0453464	1
chr4	93838001	93838200	0	0	1	8	3	0	0	0.36	1.92	17.44	2	1	7	0	5	0.66	0.35	2.29	0	3.68	0	0	4	6.57333	1.5	0.505	4	1.99	5.55425	-2.33966	0.0366353	1
chr4	98088801	98089000	0	0	0	3	7	0	0	0	0.72	40.69	0	4	4	1	0	0	1.42	1.31	0.36	0	0	0	3.33333	13.8033	2	0.71	1.66667	0.556667	6.62514	-2.046	0.0319769	1
chr4	99625601	99625800	0	1	3	15	2	0	0.31	1.09	3.61	11.63	2	2	1	4	2	0.66	0.71	0.33	1.43	1.47	0.5	0.155	6.66667	5.44333	2	0.685	2.33333	1.07667	3.61732	-1.99875	0.00691094	1
chr4	99625801	99626000	0	3	4	19	2	0	0.94	1.45	4.57	11.63	1	2	0	3	1	0.33	0.71	0	1.07	0.74	1.5	0.47	8.33333	5.88333	1.5	0.52	1.33333	0.603333	2.56086	-1.7391	0.039944	1
chr4	100856401	100856600	0	1	4	4	1	0	0.31	1.45	0.96	5.81	4	4	5	3	0	1.32	1.42	1.64	1.07	0	0.5	0.155	3	2.74	4	1.37	2.66667	0.903333	2.56864	-2.56576	0.0443971	1
chr4	101623201	101623400	0	2	3	10	5	0	0.62	1.09	2.41	29.07	5	2	4	2	1	1.65	0.71	1.31	0.71	0.74	1	0.31	6	10.8567	3.5	1.18	2.33333	0.92	3.30181	-1.76539	0.0220724	1
chr4	102014201	102014400	0	2	5	7	3	0	0.62	1.82	1.68	17.44	4	1	2	3	2	1.32	0.35	0.66	1.07	1.47	1	0.31	5	6.98	2.5	0.835	2.33333	1.06667	2.74355	-2.02126	0.0377342	1
chr4	107096601	107096800	0	0	3	9	1	0	0	1.09	2.16	5.81	3	2	5	4	3	0.99	0.71	1.64	1.43	2.21	0	0	4.33333	3.02	2.5	0.85	4	1.76	5.19813	-2.43733	0.021639	1
chr4	107661001	107661200	1	0	17	7	1	0.45	0	6.18	1.68	5.81	2	2	2	5	1	0.66	0.71	0.66	1.78	0.74	0.5	0.225	8.33333	4.55667	2	0.685	2.66667	1.06	3.94486	-1.69402	0.0132547	1
chr4	107667201	107667400	0	0	24	0	0	0	0	8.72	0	0	0	0	0	0	2	0	0	0	0	1.47	0	0	8	2.90667	0	0	0.666667	0.49	6.15862	-1.75327	0.038586	1
chr4	107871201	107871400	0	1	3	6	2	0	0.31	1.09	1.44	11.63	0	4	3	1	3	0	1.42	0.98	0.36	2.21	0.5	0.155	3.66667	4.72	2	0.71	2.33333	1.18333	2.97038	-2.38447	0.0333743	1
chr4	107871401	107871600	0	1	5	6	2	0	0.31	1.82	1.44	11.63	2	4	3	0	4	0.66	1.42	0.98	0	2.95	0.5	0.155	4.33333	4.96333	3	1.04	2.33333	1.31	3.19852	-2.24848	0.0168769	1
chr4	108410001	108410200	0	6	11	7	6	0	1.87	4	1.68	34.88	1	4	3	4	1	0.33	1.42	0.98	1.43	0.74	3	0.935	8	13.52	2.5	0.875	2.66667	1.05	2.40322	-1.26508	0.0356099	1
chr4	108937401	108937600	0	2	6	9	1	0	0.62	2.18	2.16	5.81	2	2	3	4	1	0.66	0.71	0.98	1.43	0.74	1	0.31	5.33333	3.38333	2	0.685	2.66667	1.05	2.47187	-2.13981	0.0467815	1
chr4	109207401	109207600	0	1	2	7	1	0	0.31	0.73	1.68	5.81	1	2	4	3	2	0.33	0.71	1.31	1.07	1.47	0.5	0.155	3.33333	2.74	1.5	0.52	3	1.28333	2.62501	-2.55316	0.0473048	1
chr4	110329201	110329400	0	1	2	6	2	0	0.31	0.73	1.44	11.63	0	3	5	3	1	0	1.06	1.64	1.07	0.74	0.5	0.155	3.33333	4.6	1.5	0.53	3	1.15	2.86375	-2.45767	0.040214	1
chr4	114411401	114411600	0	1	2	7	1	0	0.31	0.73	1.68	5.81	6	6	6	3	1	1.99	2.13	1.97	1.07	0.74	0.5	0.155	3.33333	2.74	6	2.06	3.33333	1.26	2.62501	-2.55316	0.0473047	1
chr4	114745601	114745800	0	1	1	12	2	0	0.31	0.36	2.89	11.63	1	3	4	3	1	0.33	1.06	1.31	1.07	0.74	0.5	0.155	5	4.96	2	0.695	2.66667	1.04	3.29178	-2.23451	0.0261318	1
chr4	114745801	114746000	0	1	1	14	3	0	0.31	0.36	3.37	17.44	2	2	6	2	3	0.66	0.71	1.97	0.71	2.21	0.5	0.155	6	7.05667	2	0.685	3.66667	1.63	3.69766	-2.02113	0.0151828	1
chr4	115025601	115025800	0	1	4	4	1	0	0.31	1.45	0.96	5.81	1	1	0	2	0	0.33	0.35	0	0.71	0	0.5	0.155	3	2.74	1	0.34	0.666667	0.236667	2.56864	-2.56576	0.0443971	1
chr4	116333001	116333200	0	0	7	10	0	0	0	2.54	2.41	0	3	5	2	2	1	0.99	1.77	0.66	0.71	0.74	0	0	5.66667	1.65	4	1.38	1.66667	0.703333	5.46892	-2.26562	0.0387737	1
chr4	117508001	117508200	2	2	7	23	1	0.89	0.62	2.54	5.53	5.81	3	3	1	4	3	0.99	1.06	0.33	1.43	2.21	2	0.755	10.3333	4.62667	3	1.025	2.66667	1.32333	2.28871	-1.5519	0.0394984	1
chr4	118356001	118356200	0	1	1	9	2	0	0.31	0.36	2.16	11.63	4	2	2	6	2	1.32	0.71	0.66	2.14	1.47	0.5	0.155	4	4.71667	3	1.015	3.33333	1.42333	3.05284	-2.37514	0.0392756	1
chr4	119454801	119455000	0	0	3	8	1	0	0	1.09	1.92	5.81	5	4	3	3	1	1.65	1.42	0.98	1.07	0.74	0	0	4	2.94	4.5	1.535	2.33333	0.93	5.10127	-2.48866	0.0290672	1
chr4	123854801	123855000	0	0	7	10	0	0	0	2.54	2.41	0	8	2	4	1	1	2.65	0.71	1.31	0.36	0.74	0	0	5.66667	1.65	5	1.68	2	0.803333	5.46892	-2.26562	0.0387738	1
chr4	124218201	124218400	0	1	4	3	2	0	0.31	1.45	0.72	11.63	0	1	0	2	3	0	0.35	0	0.71	2.21	0.5	0.155	3	4.6	0.5	0.175	1.66667	0.973333	2.86189	-2.46875	0.0427882	1
chr4	124294401	124294600	0	1	6	5	1	0	0.31	2.18	1.2	5.81	1	1	2	3	0	0.33	0.35	0.66	1.07	0	0.5	0.155	4	3.06333	1	0.34	1.66667	0.576667	2.97081	-2.36781	0.0229295	1
chr4	124632201	124632400	1	3	5	17	1	0.45	0.94	1.82	4.09	5.81	6	2	6	5	1	1.99	0.71	1.97	1.78	0.74	2	0.695	7.66667	3.90667	4	1.35	4	1.49667	1.94727	-1.81169	0.0499824	1
chr4	124632401	124632600	0	1	5	14	1	0	0.31	1.82	3.37	5.81	5	2	6	4	1	1.65	0.71	1.97	1.43	0.74	0.5	0.155	6.66667	3.66667	3.5	1.18	3.66667	1.38	3.53272	-2.04978	0.00613014	1
chr4	124648001	124648200	0	1	2	8	1	0	0.31	0.73	1.92	5.81	5	1	8	4	2	1.65	0.35	2.62	1.43	1.47	0.5	0.155	3.66667	2.82	3	1	4.66667	1.84	2.74126	-2.49923	0.0488873	1
chr4	125948201	125948400	0	1	2	7	1	0	0.31	0.73	1.68	5.81	3	4	3	1	2	0.99	1.42	0.98	0.36	1.47	0.5	0.155	3.33333	2.74	3.5	1.205	2	0.936667	2.62501	-2.55316	0.0473046	1
chr4	127706001	127706200	2	2	11	18	1	0.89	0.62	4	4.33	5.81	2	2	3	0	1	0.66	0.71	0.98	0	0.74	2	0.755	10	4.71333	2	0.685	1.33333	0.573333	2.32859	-1.52797	0.0250959	1
chr4	127931001	127931200	0	1	2	10	3	0	0.31	0.73	2.41	17.44	4	2	0	3	5	1.32	0.71	0	1.07	3.68	0.5	0.155	5	6.86	3	1.015	2.66667	1.58333	3.51528	-2.12489	0.0163131	1
chr4	128200401	128200600	0	1	2	6	3	0	0.31	0.73	1.44	17.44	3	3	6	0	1	0.99	1.06	1.97	0	0.74	0.5	0.155	3.66667	6.53667	3	1.025	2.33333	0.903333	3.26178	-2.30874	0.0288521	1
chr4	128386801	128387000	3	3	12	19	2	1.34	0.94	4.36	4.57	11.63	0	2	2	4	1	0	0.71	0.66	1.43	0.74	3	1.14	11	6.85333	1	0.355	2.33333	0.943333	1.96507	-1.30856	0.0224931	1
chr4	130169401	130169600	2	6	13	18	2	0.89	1.87	4.72	4.33	11.63	3	3	3	3	1	0.99	1.06	0.98	1.07	0.74	4	1.38	11	6.89333	3	1.025	2.33333	0.93	1.63891	-1.25739	0.045713	1
chr4	131451401	131451600	0	1	4	5	1	0	0.31	1.45	1.2	5.81	2	3	6	3	1	0.66	1.06	1.97	1.07	0.74	0.5	0.155	3.33333	2.82	2.5	0.86	3.33333	1.26	2.68362	-2.51061	0.0413966	1
chr4	132704801	132705000	0	1	1	22	1	0	0.31	0.36	5.29	5.81	2	0	3	1	2	0.66	0	0.98	0.36	1.47	0.5	0.155	8	3.82	1	0.33	2	0.936667	3.63784	-1.97149	0.0191983	1
chr4	132724801	132725000	1	4	6	18	2	0.45	1.25	2.18	4.33	11.63	2	3	1	1	2	0.66	1.06	0.33	0.36	1.47	2.5	0.85	8.66667	6.04667	2.5	0.86	1.33333	0.72	1.91425	-1.60096	0.0466497	1
chr4	135996801	135997000	0	1	3	10	1	0	0.31	1.09	2.41	5.81	2	1	0	0	0	0.66	0.35	0	0	0	0.5	0.155	4.66667	3.10333	1.5	0.505	0	0	3.05802	-2.33156	0.0227207	1
chr4	137028801	137029000	0	0	6	9	0	0	0	2.18	2.16	0	5	1	0	2	2	1.65	0.35	0	0.71	1.47	0	0	5	1.44667	3	1	1.33333	0.726667	5.30054	-2.37212	0.048559	1
chr4	137097401	137097600	3	3	30	31	1	1.34	0.94	10.9	7.46	5.81	0	0	1	1	0	0	0	0.33	0.36	0	3	1.14	20.6667	8.05667	0	0	0.666667	0.23	2.73085	-0.729073	0.00687698	1
chr4	137097601	137097800	1	6	16	20	3	0.45	1.87	5.81	4.81	17.44	1	0	1	0	1	0.33	0	0.33	0	0.74	3.5	1.16	13	9.35333	0.5	0.165	0.666667	0.356667	2.15604	-1.07985	0.0106464	1
chr4	137127201	137127400	0	1	4	13	3	0	0.31	1.45	3.13	17.44	0	0	2	4	2	0	0	0.66	1.43	1.47	0.5	0.155	6.66667	7.34	0	0	2.66667	1.18667	3.78729	-1.89728	0.00480777	1
chr4	137127401	137127600	0	1	2	8	3	0	0.31	0.73	1.92	17.44	0	0	0	4	1	0	0	0	1.43	0.74	0.5	0.155	4.33333	6.69667	0	0	1.66667	0.723333	3.39308	-2.21315	0.0214644	1
chr4	137141201	137141400	2	2	17	26	2	0.89	0.62	6.18	6.25	11.63	0	1	5	1	2	0	0.35	1.64	0.36	1.47	2	0.755	15	8.02	0.5	0.175	2.66667	1.15667	2.92955	-1.08402	0.00282743	1
chr4	137149001	137149200	0	1	15	14	7	0	0.31	5.45	3.37	40.69	0	1	0	1	1	0	0.35	0	0.36	0.74	0.5	0.155	12	16.5033	0.5	0.175	0.666667	0.366667	4.99063	-1.02494	0.000160819	0.762932
chr4	137149201	137149400	0	0	15	21	7	0	0	5.45	5.05	40.69	0	0	0	1	1	0	0	0	0.36	0.74	0	0	14.3333	17.0633	0	0	0.666667	0.366667	7.32881	-0.919191	6.18891e-05	0.41716
chr4	137149401	137149600	1	0	5	10	6	0.45	0	1.82	2.41	34.88	0	0	0	0	1	0	0	0	0	0.74	0.5	0.225	7	13.0367	0	0	0.333333	0.246667	4.28435	-1.57348	0.0102605	1
chr4	137162801	137163000	0	2	6	8	1	0	0.62	2.18	1.92	5.81	1	3	3	5	1	0.33	1.06	0.98	1.78	0.74	1	0.31	5	3.30333	2	0.695	3	1.16667	2.39845	-2.18038	0.0481133	1
chr4	137190401	137190600	0	1	6	4	2	0	0.31	2.18	0.96	11.63	1	0	1	0	0	0.33	0	0.33	0	0	0.5	0.155	4	4.92333	0.5	0.165	0.333333	0.11	3.18738	-2.2753	0.0215765	1
chr4	137195601	137195800	0	2	8	12	1	0	0.62	2.91	2.89	5.81	3	1	3	2	1	0.99	0.35	0.98	0.71	0.74	1	0.31	7	3.87	2	0.67	2	0.81	2.83183	-1.92456	0.0151573	1
chr4	137195801	137196000	0	0	7	9	1	0	0	2.54	2.16	5.81	2	0	2	1	2	0.66	0	0.66	0.36	1.47	0	0	5.66667	3.50333	1	0.33	1.66667	0.83	5.62094	-2.17983	0.00720419	1
chr4	137205201	137205400	0	0	8	11	1	0	0	2.91	2.65	5.81	0	0	2	2	0	0	0	0.66	0.71	0	0	0	6.66667	3.79	0	0	1.33333	0.456667	5.8315	-2.04554	0.00380431	1
chr4	137205401	137205600	0	0	13	24	1	0	0	4.72	5.77	5.81	1	1	5	1	0	0.33	0.35	1.64	0.36	0	0	0	12.6667	5.43333	1	0.34	2	0.666667	6.64377	-1.4562	0.000196188	0.854742
chr4	137205601	137205800	0	5	10	27	1	0	1.56	3.63	6.49	5.81	2	1	5	2	2	0.66	0.35	1.64	0.71	1.47	2.5	0.78	12.6667	5.31	1.5	0.505	3	1.27333	2.37059	-1.35292	0.0217035	1
chr4	137209401	137209600	0	0	7	15	0	0	0	2.54	3.61	0	2	1	2	2	0	0.66	0.35	0.66	0.71	0	0	0	7.33333	2.05	1.5	0.505	1.33333	0.456667	5.75733	-2.07048	0.0195656	1
chr4	137209601	137209800	0	0	11	19	0	0	0	4	4.57	0	1	1	1	2	0	0.33	0.35	0.33	0.71	0	0	0	10	2.85667	1	0.34	1	0.346667	6.19556	-1.75719	0.00677721	1
chr4	137242201	137242400	0	0	5	9	2	0	0	1.82	2.16	11.63	3	3	4	0	1	0.99	1.06	1.31	0	0.74	0	0	5.33333	5.20333	3	1.025	1.66667	0.683333	5.62928	-2.1695	0.00821472	1
chr4	137305001	137305200	1	4	14	32	0	0.45	1.25	5.09	7.7	0	0	0	3	2	0	0	0	0.98	0.71	0	2.5	0.85	15.3333	4.26333	0	0	1.66667	0.563333	2.47111	-1.2084	0.0393691	1
chr4	137363601	137363800	0	2	5	13	1	0	0.62	1.82	3.13	5.81	1	0	0	3	0	0.33	0	0	1.07	0	1	0.31	6.33333	3.58667	0.5	0.165	1	0.356667	2.6513	-2.04194	0.0294093	1
chr4	137420001	137420200	0	2	5	10	1	0	0.62	1.82	2.41	5.81	0	3	5	3	1	0	1.06	1.64	1.07	0.74	1	0.31	5.33333	3.34667	1.5	0.53	3	1.15	2.44708	-2.15714	0.0474262	1
chr4	137424001	137424200	0	1	2	7	1	0	0.31	0.73	1.68	5.81	2	1	2	4	1	0.66	0.35	0.66	1.43	0.74	0.5	0.155	3.33333	2.74	1.5	0.505	2.33333	0.943333	2.62501	-2.55316	0.0473045	1
chr4	137606201	137606400	0	8	19	25	1	0	2.5	6.9	6.01	5.81	1	2	4	2	0	0.33	0.71	1.31	0.71	0	4	1.25	15	6.24	1.5	0.52	2	0.673333	2.05795	-1.06117	0.0459625	1
chr4	137606401	137606600	0	4	7	17	1	0	1.25	2.54	4.09	5.81	1	1	3	2	0	0.33	0.35	0.98	0.71	0	2	0.625	8.33333	4.14667	1	0.34	1.66667	0.563333	2.13279	-1.73893	0.0345854	1
chr4	137636201	137636400	1	3	8	12	1	0.45	0.94	2.91	2.89	5.81	0	1	4	4	0	0	0.35	1.31	1.43	0	2	0.695	7	3.87	0.5	0.175	2.66667	0.913333	1.90345	-1.8303	0.0403168	1
chr4	137760401	137760600	3	6	27	18	1	1.34	1.87	9.81	4.33	5.81	0	1	1	1	0	0	0.35	0.33	0.36	0	4.5	1.605	15.3333	6.65	0.5	0.175	0.666667	0.23	1.89613	-0.92712	0.0478175	1
chr4	137760601	137760800	3	1	20	13	1	1.34	0.31	7.27	3.13	5.81	0	0	1	1	0	0	0	0.33	0.36	0	2	0.825	11.3333	5.40333	0	0	0.666667	0.23	2.52068	-1.32178	0.0262426	1
chr4	137761801	137762000	1	8	16	28	2	0.45	2.5	5.81	6.73	11.63	1	0	0	5	2	0.33	0	0	1.78	1.47	4.5	1.475	15.3333	8.05667	0.5	0.165	2.33333	1.08333	1.92575	-0.979668	0.0206957	1
chr4	137838401	137838600	0	0	5	12	0	0	0	1.82	2.89	0	0	0	0	0	3	0	0	0	0	2.21	0	0	5.66667	1.57	0	0	1	0.736667	5.40624	-2.30134	0.0396612	1
chr4	137838601	137838800	0	0	7	22	0	0	0	2.54	5.29	0	0	0	1	2	3	0	0	0.33	0.71	2.21	0	0	9.66667	2.61	0	0	2	1.08333	6.06725	-1.8408	0.0116651	1
chr4	137838801	137839000	0	1	7	16	0	0	0.31	2.54	3.85	0	0	1	2	3	2	0	0.35	0.66	1.07	1.47	0.5	0.155	7.66667	2.13	0.5	0.175	2.33333	1.06667	3.59619	-1.99306	0.0189436	1
chr4	137840001	137840200	0	1	9	12	0	0	0.31	3.27	2.89	0	1	1	2	6	1	0.33	0.35	0.66	2.14	0.74	0.5	0.155	7	2.05333	1	0.34	3	1.18	3.54423	-2.03133	0.018774	1
chr4	137850001	137850200	1	4	6	22	2	0.45	1.25	2.18	5.29	11.63	2	0	2	0	0	0.66	0	0.66	0	0	2.5	0.85	10	6.36667	1	0.33	0.666667	0.22	2.07991	-1.49867	0.0285706	1
chr4	137870001	137870200	0	0	8	12	0	0	0	2.91	2.89	0	1	0	2	1	0	0.33	0	0.66	0.36	0	0	0	6.66667	1.93333	0.5	0.165	1	0.34	5.677	-2.1283	0.0241894	1
chr4	137876001	137876200	1	4	13	21	1	0.45	1.25	4.72	5.05	5.81	2	1	2	1	0	0.66	0.35	0.66	0.36	0	2.5	0.85	11.6667	5.19333	1.5	0.505	1	0.34	2.2815	-1.3731	0.015749	1
chr4	137880601	137880800	0	0	2	12	1	0	0	0.73	2.89	5.81	1	0	2	2	1	0.33	0	0.66	0.71	0.74	0	0	5	3.14333	0.5	0.165	1.66667	0.703333	5.33469	-2.35997	0.0242434	1
chr4	137880801	137881000	0	0	2	10	3	0	0	0.73	2.41	17.44	1	0	1	1	2	0.33	0	0.33	0.36	1.47	0	0	5	6.86	0.5	0.165	1.33333	0.72	5.73169	-2.17739	0.0172894	1
chr4	137882601	137882800	0	1	3	14	1	0	0.31	1.09	3.37	5.81	0	0	1	0	1	0	0	0.33	0	0.74	0.5	0.155	6	3.42333	0	0	0.666667	0.356667	3.35817	-2.15999	0.0119459	1
chr4	137882801	137883000	1	1	7	19	0	0.45	0.31	2.54	4.57	0	0	0	2	2	0	0	0	0.66	0.71	0	1	0.38	8.66667	2.37	0	0	1.33333	0.456667	2.8427	-1.84326	0.0455013	1
chr4	137894801	137895000	0	0	1	15	1	0	0	0.36	3.61	5.81	0	0	4	1	1	0	0	1.31	0.36	0.74	0	0	5.66667	3.26	0	0	2	0.803333	5.44112	-2.28798	0.0390421	1
chr4	137900601	137900800	0	3	13	22	0	0	0.94	4.72	5.29	0	0	1	1	2	1	0	0.35	0.33	0.71	0.74	1.5	0.47	11.6667	3.33667	0.5	0.175	1.33333	0.593333	2.86994	-1.50926	0.0446913	1
chr4	137907001	137907200	2	1	15	25	1	0.89	0.31	5.45	6.01	5.81	1	2	3	1	0	0.33	0.71	0.98	0.36	0	1.5	0.6	13.6667	5.75667	1.5	0.52	1.33333	0.446667	3.09008	-1.26734	0.00339434	1
chr4	137907201	137907400	2	1	10	18	1	0.89	0.31	3.63	4.33	5.81	1	2	2	1	1	0.33	0.71	0.66	0.36	0.74	1.5	0.6	9.66667	4.59	1.5	0.52	1.33333	0.586667	2.63752	-1.59671	0.0135095	1
chr4	137951001	137951200	0	0	2	24	0	0	0	0.73	5.77	0	0	1	1	1	0	0	0.35	0.33	0.36	0	0	0	8.66667	2.16667	0.5	0.175	0.666667	0.23	5.76896	-2.00838	0.0384253	1
chr4	137951201	137951400	0	0	3	26	2	0	0	1.09	6.25	11.63	0	0	3	1	0	0	0	0.98	0.36	0	0	0	10.3333	6.32333	0	0	1.33333	0.446667	6.33197	-1.68585	0.00264926	1
chr4	137951401	137951600	1	1	6	22	2	0.45	0.31	2.18	5.29	11.63	0	0	4	2	0	0	0	1.31	0.71	0	1	0.38	10	6.36667	0	0	2	0.673333	3.24246	-1.59281	0.00370295	1
chr4	137964601	137964800	2	4	15	30	1	0.89	1.25	5.45	7.22	5.81	1	2	1	2	0	0.33	0.71	0.33	0.71	0	3	1.07	15.3333	6.16	1.5	0.52	1	0.346667	2.33045	-1.10399	0.0128283	1
chr4	137965401	137965600	0	0	13	11	0	0	0	4.72	2.65	0	1	1	2	3	1	0.33	0.35	0.66	1.07	0.74	0	0	8	2.45667	1	0.34	2	0.823333	5.98526	-1.91038	0.0148856	1
chr4	137965601	137965800	0	0	12	8	0	0	0	4.36	1.92	0	0	0	1	2	2	0	0	0.33	0.71	1.47	0	0	6.66667	2.09333	0	0	1.66667	0.836667	5.76506	-2.06308	0.0253793	1
chr4	137997401	137997600	0	0	6	11	0	0	0	2.18	2.65	0	0	0	1	0	1	0	0	0.33	0	0.74	0	0	5.66667	1.61	0	0	0.666667	0.356667	5.44016	-2.28343	0.0382411	1
chr4	137997601	137997800	0	0	6	12	1	0	0	2.18	2.89	5.81	0	0	1	1	1	0	0	0.33	0.36	0.74	0	0	6.33333	3.62667	0	0	1	0.476667	5.72796	-2.11693	0.00511917	1
chr4	138011801	138012000	1	4	11	22	1	0.45	1.25	4	5.29	5.81	5	1	1	5	0	1.65	0.35	0.33	1.78	0	2.5	0.85	11.3333	5.03333	3	1	2	0.703333	2.21954	-1.4174	0.0189222	1
chr4	138014001	138014200	0	0	8	15	2	0	0	2.91	3.61	11.63	0	0	0	2	0	0	0	0	0.71	0	0	0	8.33333	6.05	0	0	0.666667	0.236667	6.17578	-1.79358	0.000953863	1
chr4	138014201	138014400	4	5	20	27	1	1.79	1.56	7.27	6.49	5.81	0	1	1	2	1	0	0.35	0.33	0.71	0.74	4.5	1.675	16	6.52333	0.5	0.175	1.33333	0.593333	1.83301	-0.945812	0.0374926	1
chr4	138026001	138026200	0	1	8	21	1	0	0.31	2.91	5.05	5.81	1	1	1	3	1	0.33	0.35	0.33	1.07	0.74	0.5	0.155	10	4.59	1	0.34	1.66667	0.713333	4.06546	-1.68834	0.000864633	1
chr4	138028801	138029000	2	3	13	13	2	0.89	0.94	4.72	3.13	11.63	2	0	2	3	0	0.66	0	0.66	1.07	0	2.5	0.915	9.33333	6.49333	1	0.33	1.66667	0.576667	2.07358	-1.45002	0.0217827	1
chr4	138029001	138029200	1	2	13	12	2	0.45	0.62	4.72	2.89	11.63	0	1	2	2	0	0	0.35	0.66	0.71	0	1.5	0.535	9	6.41333	0.5	0.175	1.33333	0.456667	2.73698	-1.54941	0.00973536	1
chr4	138037601	138037800	0	1	5	9	1	0	0.31	1.82	2.16	5.81	0	3	2	3	0	0	1.06	0.66	1.07	0	0.5	0.155	5	3.26333	1.5	0.53	1.66667	0.576667	3.19007	-2.24948	0.0133346	1
chr4	138037801	138038000	0	1	4	7	1	0	0.31	1.45	1.68	5.81	0	2	4	4	0	0	0.71	1.31	1.43	0	0.5	0.155	4	2.98	1	0.355	2.66667	0.913333	2.89358	-2.40748	0.026142	1
chr4	138050401	138050600	0	1	15	16	2	0	0.31	5.45	3.85	11.63	6	2	2	1	2	1.99	0.71	0.66	0.36	1.47	0.5	0.155	11	6.97667	4	1.35	1.66667	0.83	4.3625	-1.44988	0.000160946	0.762932
chr4	138050601	138050800	0	2	19	16	1	0	0.62	6.9	3.85	5.81	3	0	1	5	0	0.99	0	0.33	1.78	0	1	0.31	12	5.52	1.5	0.495	2	0.703333	3.61349	-1.37769	0.0022094	1
chr4	138054001	138054200	0	0	7	12	1	0	0	2.54	2.89	5.81	0	0	2	2	0	0	0	0.66	0.71	0	0	0	6.66667	3.74667	0	0	1.33333	0.456667	5.81021	-2.06199	0.00368075	1
chr4	138054201	138054400	0	0	14	17	2	0	0	5.09	4.09	11.63	0	0	2	1	0	0	0	0.66	0.36	0	0	0	11	6.93667	0	0	1	0.34	6.5804	-1.49188	0.00017594	0.803203
chr4	138054401	138054600	0	0	12	17	1	0	0	4.36	4.09	5.81	0	0	2	2	0	0	0	0.66	0.71	0	0	0	10	4.75333	0	0	1.33333	0.456667	6.3663	-1.66939	0.000565252	1
chr4	138054601	138054800	0	0	7	16	1	0	0	2.54	3.85	5.81	1	0	2	3	2	0.33	0	0.66	1.07	1.47	0	0	8	4.06667	0.5	0.165	2.33333	1.06667	6.02169	-1.92098	0.00226967	1
chr4	138054801	138055000	0	0	3	11	1	0	0	1.09	2.65	5.81	4	1	8	3	1	1.32	0.35	2.62	1.07	0.74	0	0	5	3.18333	2.5	0.835	4	1.47667	5.369	-2.34084	0.0174683	1
chr4	138060001	138060200	0	2	7	10	1	0	0.62	2.54	2.41	5.81	0	0	0	2	1	0	0	0	0.71	0.74	1	0.31	6	3.58667	0	0	1	0.483333	2.63263	-2.04613	0.0266923	1
chr4	138060201	138060400	0	2	8	13	1	0	0.62	2.91	3.13	5.81	0	0	0	2	3	0	0	0	0.71	2.21	1	0.31	7.33333	3.95	0	0	1.66667	0.973333	2.88536	-1.89145	0.0150339	1
chr4	138060401	138060600	0	0	4	8	1	0	0	1.45	1.92	5.81	0	0	1	3	2	0	0	0.33	1.07	1.47	0	0	4.33333	3.06	0	0	2	0.956667	5.2245	-2.41725	0.0178148	1
chr4	138067401	138067600	2	3	11	16	1	0.89	0.94	4	3.85	5.81	2	0	3	2	1	0.66	0	0.98	0.71	0.74	2.5	0.915	9.33333	4.55333	1	0.33	2	0.81	1.96258	-1.54698	0.0297017	1
chr4	138067601	138067800	0	0	7	10	1	0	0	2.54	2.41	5.81	0	0	2	1	1	0	0	0.66	0.36	0.74	0	0	6	3.58667	0	0	1.33333	0.586667	5.68717	-2.13925	0.00507527	1
chr4	138081601	138081800	1	4	12	22	1	0.45	1.25	4.36	5.29	5.81	1	0	3	5	0	0.33	0	0.98	1.78	0	2.5	0.85	11.6667	5.15333	0.5	0.165	2.66667	0.92	2.26706	-1.38412	0.0156984	1
chr4	138109801	138110000	0	1	2	10	1	0	0.31	0.73	2.41	5.81	5	2	6	4	2	1.65	0.71	1.97	1.43	1.47	0.5	0.155	4.33333	2.98333	3.5	1.18	4	1.62333	2.94291	-2.39815	0.0377895	1
chr4	138110001	138110200	1	1	7	25	1	0.45	0.31	2.54	6.01	5.81	4	2	5	2	2	1.32	0.71	1.64	0.71	1.47	1	0.38	11	4.78667	3	1.015	3	1.27333	3.27743	-1.57631	0.00498635	1
chr4	138110201	138110400	1	1	8	26	1	0.45	0.31	2.91	6.25	5.81	2	1	7	1	2	0.66	0.35	2.29	0.36	1.47	1	0.38	11.6667	4.99	1.5	0.505	3.33333	1.37333	3.36425	-1.51495	0.00304939	1
chr4	138122001	138122200	0	0	6	14	0	0	0	2.18	3.37	0	0	0	0	3	0	0	0	0	1.07	0	0	0	6.66667	1.85	0	0	1	0.356667	5.62072	-2.16146	0.0315012	1
chr4	138122401	138122600	2	1	6	19	1	0.89	0.31	2.18	4.57	5.81	6	1	4	5	0	1.99	0.35	1.31	1.78	0	1.5	0.6	8.66667	4.18667	3.5	1.17	3	1.03	2.42657	-1.73096	0.0330069	1
chr4	138124601	138124800	0	2	5	19	1	0	0.62	1.82	4.57	5.81	2	1	5	1	3	0.66	0.35	1.64	0.36	2.21	1	0.31	8.33333	4.06667	1.5	0.505	3	1.40333	2.97346	-1.84003	0.0173969	1
chr4	138124801	138125000	0	1	15	35	0	0	0.31	5.45	8.42	0	1	0	5	1	2	0.33	0	1.64	0.36	1.47	0.5	0.155	16.6667	4.62333	0.5	0.165	2.66667	1.15667	4.60814	-1.22712	0.0013693	1
chr4	138125001	138125200	0	1	14	26	0	0	0.31	5.09	6.25	0	0	0	2	0	2	0	0	0.66	0	1.47	0.5	0.155	13.3333	3.78	0	0	1.33333	0.71	4.3505	-1.44049	0.00238768	1
chr4	138128001	138128200	0	1	2	6	2	0	0.31	0.73	1.44	11.63	1	1	2	2	0	0.33	0.35	0.66	0.71	0	0.5	0.155	3.33333	4.6	1	0.34	1.33333	0.456667	2.86375	-2.45767	0.040214	1
chr4	138128201	138128400	0	0	2	14	1	0	0	0.73	3.37	5.81	0	0	1	1	0	0	0	0.33	0.36	0	0	0	5.66667	3.30333	0	0	0.666667	0.23	5.4801	-2.2697	0.0210022	1
chr4	138128401	138128600	0	0	1	14	1	0	0	0.36	3.37	5.81	2	1	3	0	0	0.66	0.35	0.98	0	0	0	0	5.33333	3.18	1.5	0.505	1	0.326667	5.37093	-2.33274	0.0379353	1
chr4	138129401	138129600	0	4	8	21	1	0	1.25	2.91	5.05	5.81	1	0	3	1	1	0.33	0	0.98	0.36	0.74	2	0.625	10	4.59	0.5	0.165	1.66667	0.693333	2.36078	-1.59045	0.0191488	1
chr4	138129601	138129800	0	3	8	17	1	0	0.94	2.91	4.09	5.81	2	2	5	2	0	0.66	0.71	1.64	0.71	0	1.5	0.47	8.66667	4.27	2	0.685	2.33333	0.783333	2.56685	-1.73181	0.00784483	1
chr4	138133801	138134000	0	0	25	45	0	0	0	9.08	10.82	0	0	0	3	5	0	0	0	0.98	1.78	0	0	0	23.3333	6.63333	0	0	2.66667	0.92	7.28891	-0.839576	0.000568193	1
chr4	138134001	138134200	0	1	17	32	0	0	0.31	6.18	7.7	0	1	2	3	2	1	0.33	0.71	0.98	0.71	0.74	0.5	0.155	16.3333	4.62667	1.5	0.52	2	0.81	4.6125	-1.22642	0.00129966	1
chr4	138135801	138136000	1	1	11	26	0	0.45	0.31	4	6.25	0	0	0	0	2	1	0	0	0	0.71	0.74	1	0.38	12.3333	3.41667	0	0	1	0.483333	3.32233	-1.50244	0.0157876	1
chr4	138139601	138139800	1	1	9	15	2	0.45	0.31	3.27	3.61	11.63	2	2	5	2	1	0.66	0.71	1.64	0.71	0.74	1	0.38	8.66667	6.17	2	0.685	2.66667	1.03	3.13117	-1.6624	0.00368368	1
chr4	138160601	138160800	2	3	20	38	1	0.89	0.94	7.27	9.14	5.81	1	2	2	1	1	0.33	0.71	0.66	0.36	0.74	2.5	0.915	19.6667	7.40667	1.5	0.52	1.33333	0.586667	2.87772	-0.873003	0.00349708	1
chr4	138160801	138161000	1	2	11	23	1	0.45	0.62	4	5.53	5.81	2	1	3	1	0	0.66	0.35	0.98	0.36	0	1.5	0.535	11.6667	5.11333	1.5	0.505	1.33333	0.446667	2.91231	-1.45084	0.00588657	1
chr4	138318201	138318400	1	4	8	20	1	0.45	1.25	2.91	4.81	5.81	2	1	3	4	1	0.66	0.35	0.98	1.43	0.74	2.5	0.85	9.66667	4.51	1.5	0.505	2.66667	1.05	1.98844	-1.57165	0.0427561	1
chr4	138318401	138318600	0	2	4	14	1	0	0.62	1.45	3.37	5.81	1	3	3	2	1	0.33	1.06	0.98	0.71	0.74	1	0.31	6.33333	3.54333	2	0.695	2	0.81	2.62919	-2.05822	0.0343013	1
chr4	138429401	138429600	0	1	2	11	1	0	0.31	0.73	2.65	5.81	2	1	4	1	1	0.66	0.35	1.31	0.36	0.74	0.5	0.155	4.66667	3.06333	1.5	0.505	2	0.803333	3.03217	-2.35063	0.0297049	1
chr4	138429601	138429800	0	1	2	8	1	0	0.31	0.73	1.92	5.81	3	2	5	2	1	0.99	0.71	1.64	0.71	0.74	0.5	0.155	3.66667	2.82	2.5	0.85	2.66667	1.03	2.74126	-2.49923	0.0488875	1
chr4	138920401	138920600	1	6	13	19	1	0.45	1.87	4.72	4.57	5.81	1	2	3	2	0	0.33	0.71	0.98	0.71	0	3.5	1.16	11	5.03333	1.5	0.52	1.66667	0.563333	1.77515	-1.36277	0.0434868	1
chr4	139505601	139505800	0	0	9	2	1	0	0	3.27	0.48	5.81	0	1	4	0	0	0	0.35	1.31	0	0	0	0	4	3.18667	0.5	0.175	1.33333	0.436667	5.35775	-2.36653	0.0404328	1
chr4	139525401	139525600	0	0	16	2	1	0	0	5.81	0.48	5.81	0	1	2	0	1	0	0.35	0.66	0	0.74	0	0	6.33333	4.03333	0.5	0.175	1	0.466667	5.9828	-1.95222	0.0169696	1
chr4	139527601	139527800	0	6	23	5	2	0	1.87	8.36	1.2	11.63	3	1	1	1	0	0.99	0.35	0.33	0.36	0	3	0.935	10	7.06333	2	0.67	0.666667	0.23	2.23727	-1.28701	0.0487133	1
chr4	139559401	139559600	0	0	15	0	1	0	0	5.45	0	5.81	1	0	2	0	0	0.33	0	0.66	0	0	0	0	5.33333	3.75333	0.5	0.165	0.666667	0.22	5.81701	-2.08027	0.0343086	1
chr4	139559601	139559800	0	0	15	0	1	0	0	5.45	0	5.81	2	1	3	1	1	0.66	0.35	0.98	0.36	0.74	0	0	5.33333	3.75333	1.5	0.505	1.66667	0.693333	5.81701	-2.08027	0.0343086	1
chr4	139560601	139560800	1	1	21	15	0	0.45	0.31	7.63	3.61	0	3	0	3	5	0	0.99	0	0.98	1.78	0	1	0.38	12	3.74667	1.5	0.495	2.66667	0.92	3.43694	-1.41229	0.0130085	1
chr4	139650201	139650400	0	2	31	4	0	0	0.62	11.26	0.96	0	0	0	2	2	0	0	0	0.66	0.71	0	1	0.31	11.6667	4.07333	0	0	1.33333	0.456667	3.63686	-1.33645	0.0314761	1
chr4	139750201	139750400	0	0	15	6	0	0	0	5.45	1.44	0	0	2	7	3	0	0	0.71	2.29	1.07	0	0	0	7	2.29667	1	0.355	3.33333	1.12	5.87618	-1.98019	0.0269211	1
chr4	139975001	139975200	0	1	3	6	1	0	0.31	1.09	1.44	5.81	5	3	1	3	1	1.65	1.06	0.33	1.07	0.74	0.5	0.155	3.33333	2.78	4	1.355	1.66667	0.713333	2.64959	-2.53182	0.0412649	1
chr4	141395001	141395200	0	2	9	7	1	0	0.62	3.27	1.68	5.81	4	1	4	4	0	1.32	0.35	1.31	1.43	0	1	0.31	5.66667	3.58667	2.5	0.835	2.66667	0.913333	2.63199	-2.05039	0.0353641	1
chr4	141489401	141489600	1	3	10	8	2	0.45	0.94	3.63	1.92	11.63	2	0	1	2	1	0.66	0	0.33	0.71	0.74	2	0.695	6.66667	5.72667	1	0.33	1.33333	0.593333	2.00444	-1.75265	0.0356131	1
chr4	141525401	141525600	0	2	10	7	1	0	0.62	3.63	1.68	5.81	2	0	0	1	0	0.66	0	0	0.36	0	1	0.31	6	3.70667	1	0.33	0.333333	0.12	2.72223	-1.99737	0.0297059	1
chr4	142430001	142430200	2	1	2	3	9	0.89	0.31	0.73	0.72	52.32	1	1	4	1	1	0.33	0.35	1.31	0.36	0.74	1.5	0.6	4.66667	17.9233	1	0.34	2	0.803333	3.29017	-1.4718	0.0472312	1
chr4	147992401	147992600	3	3	8	8	7	1.34	0.94	2.91	1.92	40.69	2	1	0	2	1	0.66	0.35	0	0.71	0.74	3	1.14	7.66667	15.1733	1.5	0.505	1	0.483333	2.24117	-1.2088	0.0471307	1
chr4	149580801	149581000	0	0	10	0	2	0	0	3.63	0	11.63	2	1	0	1	0	0.66	0.35	0	0.36	0	0	0	4	5.08667	1.5	0.505	0.333333	0.12	5.66325	-2.25302	0.0385103	1
chr4	149766201	149766400	0	2	14	0	10	0	0.62	5.09	0	58.13	0	0	1	0	1	0	0	0.33	0	0.74	1	0.31	8	21.0733	0	0	0.666667	0.356667	4.4755	-1.03047	0.00939118	1
chr4	149817601	149817800	0	0	16	0	3	0	0	5.81	0	17.44	1	4	3	1	0	0.33	1.42	0.98	0.36	0	0	0	6.33333	7.75	2.5	0.875	1.33333	0.446667	6.3492	-1.78307	0.0110715	1
chr4	149817801	149818000	0	0	13	0	1	0	0	4.72	0	5.81	0	0	3	1	0	0	0	0.98	0.36	0	0	0	4.66667	3.51	0	0	1.33333	0.446667	5.64936	-2.19808	0.0398811	1
chr4	149825201	149825400	0	0	7	0	7	0	0	2.54	0	40.69	0	0	1	0	3	0	0	0.33	0	2.21	0	0	4.66667	14.41	0	0	1.33333	0.846667	6.7734	-1.74111	0.0113891	1
chr4	149881401	149881600	1	1	1	1	17	0.45	0.31	0.36	0.24	98.82	0	1	1	1	3	0	0.35	0.33	0.36	2.21	1	0.38	6.33333	33.14	0.5	0.175	1.66667	0.966667	4.89368	-0.710393	0.0173771	1
chr4	149881601	149881800	1	4	2	1	16	0.45	1.25	0.73	0.24	93.01	0	2	2	2	3	0	0.71	0.66	0.71	2.21	2.5	0.85	6.33333	31.3267	1	0.355	2.33333	1.19333	3.71766	-0.707576	0.0412006	1
chr4	150106201	150106400	1	3	8	13	1	0.45	0.94	2.91	3.13	5.81	0	4	2	4	1	0	1.42	0.66	1.43	0.74	2	0.695	7.33333	3.95	2	0.71	2.33333	0.943333	1.9577	-1.79946	0.0398736	1
chr4	151359201	151359400	1	1	1	11	5	0.45	0.31	0.36	2.65	29.07	0	0	0	1	0	0	0	0	0.36	0	1	0.38	5.66667	10.6933	0	0	0.333333	0.12	3.15765	-1.81628	0.0349687	1
chr4	152196801	152197000	0	1	3	9	1	0	0.31	1.09	2.16	5.81	3	4	4	4	2	0.99	1.42	1.31	1.43	1.47	0.5	0.155	4.33333	3.02	3.5	1.205	3.33333	1.40333	2.96775	-2.37857	0.0215226	1
chr4	155374001	155374200	0	6	16	20	1	0	1.87	5.81	4.81	5.81	1	2	4	1	2	0.33	0.71	1.31	0.36	1.47	3	0.935	12.3333	5.47667	1.5	0.52	2.33333	1.04667	2.18986	-1.28444	0.019174	1
chr4	155778401	155778600	0	1	3	6	1	0	0.31	1.09	1.44	5.81	2	5	5	2	3	0.66	1.77	1.64	0.71	2.21	0.5	0.155	3.33333	2.78	3.5	1.215	3.33333	1.52	2.64959	-2.53182	0.0412649	1
chr4	155921201	155921400	0	1	6	9	2	0	0.31	2.18	2.16	11.63	0	0	0	1	0	0	0	0	0.36	0	0.5	0.155	5.66667	5.32333	0	0	0.333333	0.12	3.48935	-2.06169	0.00568389	1
chr5	5146001	5146200	1	7	7	25	4	0.45	2.19	2.54	6.01	23.25	7	0	3	4	0	2.32	0	0.98	1.43	0	4	1.32	12	10.6	3.5	1.16	2.33333	0.803333	1.89674	-1.13531	0.046489	1
chr5	5777201	5777400	0	0	8	9	0	0	0	2.91	2.16	0	0	0	4	1	1	0	0	1.31	0.36	0.74	0	0	5.66667	1.69	0	0	2	0.803333	5.49508	-2.2479	0.0405306	1
chr5	5777401	5777600	0	0	14	11	0	0	0	5.09	2.65	0	0	0	5	0	1	0	0	1.64	0	0.74	0	0	8.33333	2.58	0	0	2	0.793333	6.0481	-1.86408	0.0126617	1
chr5	5777601	5777800	2	0	13	13	1	0.89	0	4.72	3.13	5.81	0	0	3	1	0	0	0	0.98	0.36	0	1	0.445	9	4.55333	0	0	1.33333	0.446667	3.09806	-1.64383	0.018591	1
chr5	5783601	5783800	0	0	16	14	0	0	0	5.81	3.37	0	0	0	1	3	2	0	0	0.33	1.07	1.47	0	0	10	3.06	0	0	2	0.956667	6.28048	-1.69129	0.00680971	1
chr5	5784001	5784200	0	0	8	9	0	0	0	2.91	2.16	0	0	0	2	1	1	0	0	0.66	0.36	0.74	0	0	5.66667	1.69	0	0	1.33333	0.586667	5.49508	-2.2479	0.0405307	1
chr5	5784201	5784400	0	0	7	11	0	0	0	2.54	2.65	0	0	0	1	1	0	0	0	0.33	0.36	0	0	0	6	1.73	0	0	0.666667	0.23	5.53298	-2.22401	0.0302345	1
chr5	5784401	5784600	0	0	9	14	1	0	0	3.27	3.37	5.81	0	0	1	1	1	0	0	0.33	0.36	0.74	0	0	8	4.15	0	0	1	0.476667	6.06157	-1.89083	0.00154776	1
chr5	5784601	5784800	0	0	9	9	1	0	0	3.27	2.16	5.81	0	0	0	0	1	0	0	0	0	0.74	0	0	6.33333	3.74667	0	0	0.333333	0.246667	5.79622	-2.06643	0.00467569	1
chr5	5784801	5785000	0	0	10	6	1	0	0	3.63	1.44	5.81	0	0	1	0	2	0	0	0.33	0	1.47	0	0	5.66667	3.62667	0	0	1	0.6	5.70739	-2.1272	0.00977682	1
chr5	5785801	5786000	0	1	10	7	0	0	0.31	3.63	1.68	0	0	0	3	1	2	0	0	0.98	0.36	1.47	0.5	0.155	5.66667	1.77	0	0	2	0.936667	3.33657	-2.16414	0.0366236	1
chr5	5786001	5786200	0	1	20	15	0	0	0.31	7.27	3.61	0	0	0	2	2	2	0	0	0.66	0.71	1.47	0.5	0.155	11.6667	3.62667	0	0	2	0.946667	4.29378	-1.48593	0.0037644	1
chr5	5786201	5786400	0	0	24	22	0	0	0	8.72	5.29	0	0	0	0	0	3	0	0	0	0	2.21	0	0	15.3333	4.67	0	0	1	0.736667	6.84033	-1.23805	0.00164322	1
chr5	5786401	5786600	0	0	15	16	0	0	0	5.45	3.85	0	0	0	0	1	2	0	0	0	0.36	1.47	0	0	10.3333	3.1	0	0	1	0.61	6.3009	-1.67722	0.00618571	1
chr5	5805601	5805800	0	0	9	8	2	0	0	3.27	1.92	11.63	0	0	2	2	1	0	0	0.66	0.71	0.74	0	0	6.33333	5.60667	0	0	1.66667	0.703333	5.916	-1.98127	0.00370243	1
chr5	5805801	5806000	0	0	9	9	2	0	0	3.27	2.16	11.63	0	0	0	2	1	0	0	0	0.71	0.74	0	0	6.66667	5.68667	0	0	1	0.483333	5.96351	-1.94503	0.00319879	1
chr5	5806601	5806800	0	0	11	24	0	0	0	4	5.77	0	0	0	0	0	1	0	0	0	0	0.74	0	0	11.6667	3.25667	0	0	0.333333	0.246667	6.36625	-1.62314	0.00483598	1
chr5	5806801	5807000	0	0	10	21	1	0	0	3.63	5.05	5.81	0	0	0	1	1	0	0	0	0.36	0.74	0	0	10.6667	4.83	0	0	0.666667	0.366667	6.40666	-1.64136	0.00046054	1
chr5	5807001	5807200	0	0	4	8	1	0	0	1.45	1.92	5.81	0	0	2	1	1	0	0	0.66	0.36	0.74	0	0	4.33333	3.06	0	0	1.33333	0.586667	5.2245	-2.41725	0.0178148	1
chr5	5809001	5809200	0	0	1	13	1	0	0	0.36	3.13	5.81	0	0	2	0	0	0	0	0.66	0	0	0	0	5	3.1	0	0	0.666667	0.22	5.29605	-2.3792	0.046107	1
chr5	5809201	5809400	0	0	1	14	1	0	0	0.36	3.37	5.81	0	0	3	2	1	0	0	0.98	0.71	0.74	0	0	5.33333	3.18	0	0	2	0.81	5.37093	-2.33274	0.0379352	1
chr5	5812601	5812800	0	1	7	5	1	0	0.31	2.54	1.2	5.81	1	1	6	1	2	0.33	0.35	1.97	0.36	1.47	0.5	0.155	4.33333	3.18333	1	0.34	3	1.26667	3.10108	-2.30138	0.0187888	1
chr5	5818401	5818600	0	0	6	13	1	0	0	2.18	3.13	5.81	0	0	1	3	2	0	0	0.33	1.07	1.47	0	0	6.66667	3.70667	0	0	2	0.956667	5.78802	-2.07855	0.00391585	1
chr5	5818601	5818800	0	0	7	13	1	0	0	2.54	3.13	5.81	0	0	0	1	1	0	0	0	0.36	0.74	0	0	7	3.82667	0	0	0.666667	0.366667	5.8672	-2.02516	0.00274826	1
chr5	5944801	5945000	1	0	12	12	2	0.45	0	4.36	2.89	11.63	0	0	0	0	1	0	0	0	0	0.74	0.5	0.225	8.66667	6.29333	0	0	0.333333	0.246667	4.00634	-1.65633	0.0039746	1
chr5	5951001	5951200	0	1	3	7	1	0	0.31	1.09	1.68	5.81	1	7	3	2	1	0.33	2.48	0.98	0.71	0.74	0.5	0.155	3.66667	2.86	4	1.405	2	0.81	2.76463	-2.47852	0.0289669	1
chr5	5951201	5951400	0	0	4	5	1	0	0	1.45	1.2	5.81	0	8	2	1	1	0	2.84	0.66	0.36	0.74	0	0	3.33333	2.82	4	1.42	1.33333	0.586667	4.91319	-2.57651	0.0405488	1
chr5	5954201	5954400	0	0	3	9	1	0	0	1.09	2.16	5.81	0	2	2	1	5	0	0.71	0.66	0.36	3.68	0	0	4.33333	3.02	1	0.355	2.66667	1.56667	5.19813	-2.43733	0.021639	1
chr5	5954401	5954600	0	0	3	7	2	0	0	1.09	1.68	11.63	0	0	4	0	5	0	0	1.31	0	3.68	0	0	4	4.8	0	0	3	1.66333	5.27909	-2.39457	0.0248694	1
chr5	6049601	6049800	2	0	17	18	0	0.89	0	6.18	4.33	0	1	2	0	2	1	0.33	0.71	0	0.71	0.74	1	0.445	11.6667	3.50333	1.5	0.52	1	0.483333	3.25184	-1.46785	0.0421087	1
chr5	7327401	7327600	0	1	3	6	1	0	0.31	1.09	1.44	5.81	3	2	2	3	1	0.99	0.71	0.66	1.07	0.74	0.5	0.155	3.33333	2.78	2.5	0.85	2	0.823333	2.64959	-2.53182	0.0412649	1
chr5	7466001	7466200	0	0	0	25	1	0	0	0	6.01	5.81	0	0	0	2	1	0	0	0	0.71	0.74	0	0	8.66667	3.94	0	0	1	0.483333	5.89713	-1.96027	0.0272274	1
chr5	7754001	7754200	0	0	0	20	1	0	0	0	4.81	5.81	0	0	0	0	0	0	0	0	0	0	0	0	7	3.54	0	0	0	0	5.64622	-2.14049	0.0425498	1
chr5	7943801	7944000	0	0	0	17	1	0	0	0	4.09	5.81	0	0	0	0	0	0	0	0	0	0	0	0	6	3.3	0	0	0	0	5.46659	-2.26276	0.0499678	1
chr5	7950001	7950200	0	1	2	13	1	0	0.31	0.73	3.13	5.81	0	1	1	1	0	0	0.35	0.33	0.36	0	0.5	0.155	5.33333	3.22333	0.5	0.175	0.666667	0.23	3.19128	-2.26085	0.0252103	1
chr5	8777001	8777200	3	3	8	13	6	1.34	0.94	2.91	3.13	34.88	3	0	0	2	1	0.99	0	0	0.71	0.74	3	1.14	9	13.64	1.5	0.495	1	0.483333	2.17218	-1.19547	0.0340972	1
chr5	8800201	8800400	2	1	6	11	3	0.89	0.31	2.18	2.65	17.44	4	3	1	1	2	1.32	1.06	0.33	0.36	1.47	1.5	0.6	6.66667	7.42333	3.5	1.19	1.33333	0.72	2.35535	-1.75282	0.0370366	1
chr5	12004801	12005000	0	2	2	16	3	0	0.62	0.73	3.85	17.44	3	1	4	6	1	0.99	0.35	1.31	2.14	0.74	1	0.31	7	7.34	2	0.67	3.66667	1.39667	3.02395	-1.85251	0.027918	1
chr5	12247201	12247400	1	2	8	13	1	0.45	0.62	2.91	3.13	5.81	2	1	3	5	2	0.66	0.35	0.98	1.78	1.47	1.5	0.535	7.33333	3.95	1.5	0.505	3.33333	1.41	2.32843	-1.83726	0.0396251	1
chr5	14722201	14722400	0	1	1	4	5	0	0.31	0.36	0.96	29.07	3	4	5	1	3	0.99	1.42	1.64	0.36	2.21	0.5	0.155	3.33333	10.13	3.5	1.205	3	1.40333	3.88975	-2.17819	0.0323205	1
chr5	16400801	16401000	0	1	6	11	0	0	0.31	2.18	2.65	0	1	3	4	3	3	0.33	1.06	1.31	1.07	2.21	0.5	0.155	5.66667	1.61	2	0.695	3.33333	1.53	3.22761	-2.23294	0.0371525	1
chr5	16467001	16467200	2	4	20	13	1	0.89	1.25	7.27	3.13	5.81	5	2	4	6	2	1.65	0.71	1.31	2.14	1.47	3	1.07	11.3333	5.40333	3.5	1.18	4	1.64	2.0686	-1.28147	0.0425928	1
chr5	20695201	20695400	2	2	2	6	11	0.89	0.62	0.73	1.44	63.94	3	4	2	1	0	0.99	1.42	0.66	0.36	0	2	0.755	6.33333	22.0367	3.5	1.205	1	0.34	3.30431	-1.12383	0.0364	1
chr5	20978201	20978400	0	1	2	8	1	0	0.31	0.73	1.92	5.81	4	1	1	4	2	1.32	0.35	0.33	1.43	1.47	0.5	0.155	3.66667	2.82	2.5	0.835	2.33333	1.07667	2.74126	-2.49923	0.0488876	1
chr5	27930401	27930600	3	0	15	8	2	1.34	0	5.45	1.92	11.63	2	0	3	2	0	0.66	0	0.98	0.71	0	1.5	0.67	8.33333	6.33333	1	0.33	1.66667	0.563333	2.58525	-1.54923	0.0485538	1
chr5	27990201	27990400	0	0	5	10	0	0	0	1.82	2.41	0	0	1	2	1	0	0	0.35	0.66	0.36	0	0	0	5	1.41	0.5	0.175	1	0.34	5.26815	-2.39094	0.0483867	1
chr5	27990401	27990600	0	0	6	10	0	0	0	2.18	2.41	0	0	0	3	0	0	0	0	0.98	0	0	0	0	5.33333	1.53	0	0	1	0.326667	5.37281	-2.32696	0.0489043	1
chr5	30610201	30610400	0	1	3	8	1	0	0.31	1.09	1.92	5.81	0	1	3	2	0	0	0.35	0.98	0.71	0	0.5	0.155	4	2.94	0.5	0.175	1.66667	0.563333	2.87	-2.42749	0.0291367	1
chr5	30824401	30824600	0	6	11	13	3	0	1.87	4	3.13	17.44	4	2	6	6	2	1.32	0.71	1.97	2.14	1.47	3	0.935	9	8.19	3	1.015	4.66667	1.86	1.98663	-1.4203	0.0292682	1
chr5	32058801	32059000	0	1	1	8	2	0	0.31	0.36	1.92	11.63	4	3	2	4	7	1.32	1.06	0.66	1.43	5.16	0.5	0.155	3.66667	4.63667	3.5	1.19	4.33333	2.41667	2.96436	-2.42599	0.0499028	1
chr5	32717401	32717600	0	1	3	8	1	0	0.31	1.09	1.92	5.81	5	1	2	2	0	1.65	0.35	0.66	0.71	0	0.5	0.155	4	2.94	3	1	1.33333	0.456667	2.87	-2.42749	0.0291366	1
chr5	32833201	32833400	0	1	5	4	1	0	0.31	1.82	0.96	5.81	1	1	4	3	3	0.33	0.35	1.31	1.07	2.21	0.5	0.155	3.33333	2.86333	1	0.34	3.33333	1.53	2.73537	-2.48952	0.0467973	1
chr5	33355201	33355400	0	0	3	10	1	0	0	1.09	2.41	5.81	2	4	3	1	1	0.66	1.42	0.98	0.36	0.74	0	0	4.66667	3.10333	3	1.04	1.66667	0.693333	5.28706	-2.38812	0.0223806	1
chr5	35647001	35647200	0	1	4	4	1	0	0.31	1.45	0.96	5.81	4	5	1	4	5	1.32	1.77	0.33	1.43	3.68	0.5	0.155	3	2.74	4.5	1.545	3.33333	1.81333	2.56864	-2.56576	0.0443971	1
chr5	41395001	41395200	0	0	23	1	0	0	0	8.36	0.24	0	0	2	6	4	1	0	0.71	1.97	1.43	0.74	0	0	8	2.86667	1	0.355	3.66667	1.38	6.14085	-1.76712	0.0358767	1
chr5	41395201	41395400	0	0	27	0	0	0	0	9.81	0	0	0	1	4	3	0	0	0.35	1.31	1.07	0	0	0	9	3.27	0.5	0.175	2.33333	0.793333	6.31752	-1.62972	0.0287559	1
chr5	41402201	41402400	0	0	37	0	0	0	0	13.44	0	0	0	0	2	0	0	0	0	0.66	0	0	0	0	12.3333	4.48	0	0	0.666667	0.22	6.74172	-1.28308	0.0158846	1
chr5	41402401	41402600	0	0	40	0	0	0	0	14.53	0	0	2	0	3	0	0	0.66	0	0.98	0	0	0	0	13.3333	4.84333	1	0.33	1	0.326667	6.84653	-1.19407	0.0142998	1
chr5	41465401	41465600	0	1	25	0	1	0	0.31	9.08	0	5.81	0	0	1	0	0	0	0	0.33	0	0	0.5	0.155	8.66667	4.96333	0	0	0.333333	0.11	4.23632	-1.57481	0.0110632	1
chr5	41489201	41489400	0	1	18	2	0	0	0.31	6.54	0.48	0	0	1	3	2	0	0	0.35	0.98	0.71	0	0.5	0.155	6.66667	2.34	0.5	0.175	1.66667	0.563333	3.69176	-1.92683	0.0386981	1
chr5	41489401	41489600	0	0	20	1	0	0	0	7.27	0.24	0	0	0	3	1	0	0	0	0.98	0.36	0	0	0	7	2.50333	0	0	1.33333	0.446667	5.95828	-1.90387	0.044978	1
chr5	41604001	41604200	0	1	9	6	0	0	0.31	3.27	1.44	0	1	1	2	2	1	0.33	0.35	0.66	0.71	0.74	0.5	0.155	5	1.57	1	0.34	1.66667	0.703333	3.17435	-2.26377	0.0468762	1
chr5	41915401	41915600	0	0	28	1	0	0	0	10.17	0.24	0	1	1	3	2	1	0.33	0.35	0.98	0.71	0.74	0	0	9.66667	3.47	1	0.34	2	0.81	6.39891	-1.56539	0.0244524	1
chr5	41915601	41915800	0	0	29	1	0	0	0	10.54	0.24	0	1	0	4	1	1	0.33	0	1.31	0.36	0.74	0	0	10	3.59333	0.5	0.165	2	0.803333	6.44506	-1.52833	0.0224765	1
chr5	42774201	42774400	1	3	14	8	3	0.45	0.94	5.09	1.92	17.44	2	3	4	4	3	0.66	1.06	1.31	1.43	2.21	2	0.695	8.33333	8.15	2.5	0.86	3.66667	1.65	2.44194	-1.48071	0.0153104	1
chr5	43432201	43432400	0	0	0	38	0	0	0	0	9.14	0	0	0	0	1	0	0	0	0	0.36	0	0	0	12.6667	3.04667	0	0	0.333333	0.12	6.15465	-1.68218	0.0355315	1
chr5	43432401	43432600	0	0	0	36	0	0	0	0	8.66	0	0	0	0	2	0	0	0	0	0.71	0	0	0	12	2.88667	0	0	0.666667	0.236667	6.08458	-1.73512	0.0395806	1
chr5	43636401	43636600	1	2	5	16	1	0.45	0.62	1.82	3.85	5.81	0	0	1	3	0	0	0	0.33	1.07	0	1.5	0.535	7.33333	3.82667	0	0	1.33333	0.466667	2.26333	-1.88135	0.0487189	1
chr5	44399001	44399200	0	0	0	17	1	0	0	0	4.09	5.81	2	2	0	2	0	0.66	0.71	0	0.71	0	0	0	6	3.3	2	0.685	0.666667	0.236667	5.46659	-2.26276	0.0499679	1
chr5	47380801	47381000	0	0	2	5	3	0	0	0.73	1.2	17.44	0	1	4	1	1	0	0.35	1.31	0.36	0.74	0	0	3.33333	6.45667	0.5	0.175	2	0.803333	5.41572	-2.42381	0.0401013	1
chr5	48106401	48106600	0	4	9	8	3	0	1.25	3.27	1.92	17.44	2	1	3	3	1	0.66	0.35	0.98	1.07	0.74	2	0.625	6.66667	7.54333	1.5	0.505	2.33333	0.93	2.21401	-1.70107	0.0386849	1
chr5	48572401	48572600	0	1	4	8	1	0	0.31	1.45	1.92	5.81	1	3	7	1	1	0.33	1.06	2.29	0.36	0.74	0.5	0.155	4.33333	3.06	2	0.695	3	1.13	2.99161	-2.3591	0.0187283	1
chr5	48710201	48710400	1	3	10	11	1	0.45	0.94	3.63	2.65	5.81	7	0	3	2	3	2.32	0	0.98	0.71	2.21	2	0.695	7.33333	4.03	3.5	1.16	2.66667	1.3	1.99816	-1.77114	0.0345687	1
chr5	49241801	49242000	0	0	3	7	1	0	0	1.09	1.68	5.81	2	0	5	4	2	0.66	0	1.64	1.43	1.47	0	0	3.66667	2.86	1	0.33	3.66667	1.51333	4.9956	-2.54229	0.0285044	1
chr5	49242001	49242200	0	0	2	8	1	0	0	0.73	1.92	5.81	1	1	6	3	1	0.33	0.35	1.97	1.07	0.74	0	0	3.66667	2.82	1	0.34	3.33333	1.26	4.96676	-2.56369	0.0490763	1
chr5	51589801	51590000	0	4	9	15	2	0	1.25	3.27	3.61	11.63	4	1	3	4	1	1.32	0.35	0.98	1.43	0.74	2	0.625	8.66667	6.17	2.5	0.835	2.66667	1.05	2.30485	-1.6084	0.0163827	1
chr5	51590001	51590200	2	7	21	33	2	0.89	2.19	7.63	7.94	11.63	2	2	4	8	1	0.66	0.71	1.31	2.85	0.74	4.5	1.54	18.6667	9.06667	2	0.685	4.33333	1.63333	2.15157	-0.779345	0.0163982	1
chr5	58275201	58275400	0	1	2	8	1	0	0.31	0.73	1.92	5.81	0	1	2	0	0	0	0.35	0.66	0	0	0.5	0.155	3.66667	2.82	0.5	0.175	0.666667	0.22	2.74126	-2.49923	0.0488877	1
chr5	59660801	59661000	0	1	4	4	1	0	0.31	1.45	0.96	5.81	3	4	4	2	0	0.99	1.42	1.31	0.71	0	0.5	0.155	3	2.74	3.5	1.205	2	0.673333	2.56864	-2.56576	0.044397	1
chr5	62869201	62869400	0	0	3	26	0	0	0	1.09	6.25	0	0	0	0	0	0	0	0	0	0	0	0	0	9.66667	2.44667	0	0	0	0	5.94147	-1.89693	0.0234232	1
chr5	64308601	64308800	0	1	15	7	0	0	0.31	5.45	1.68	0	1	2	2	2	2	0.33	0.71	0.66	0.71	1.47	0.5	0.155	7.33333	2.37667	1.5	0.52	2	0.946667	3.72422	-1.90607	0.0196294	1
chr5	64426201	64426400	0	0	29	0	0	0	0	10.54	0	0	0	0	2	0	1	0	0	0.66	0	0.74	0	0	9.66667	3.51333	0	0	1	0.466667	6.41385	-1.55308	0.0262286	1
chr5	64426401	64426600	0	0	43	0	0	0	0	15.62	0	0	0	0	4	0	0	0	0	1.31	0	0	0	0	14.3333	5.20667	0	0	1.33333	0.436667	6.94379	-1.11047	0.0130459	1
chr5	64426601	64426800	0	0	40	0	0	0	0	14.53	0	0	0	0	4	0	0	0	0	1.31	0	0	0	0	13.3333	4.84333	0	0	1.33333	0.436667	6.84653	-1.19407	0.0142998	1
chr5	64427201	64427400	0	0	29	0	0	0	0	10.54	0	0	0	0	1	0	1	0	0	0.33	0	0.74	0	0	9.66667	3.51333	0	0	0.666667	0.356667	6.41385	-1.55308	0.0262285	1
chr5	64427401	64427600	0	0	40	0	0	0	0	14.53	0	0	0	0	4	0	1	0	0	1.31	0	0.74	0	0	13.3333	4.84333	0	0	1.66667	0.683333	6.84653	-1.19407	0.0142998	1
chr5	64427601	64427800	0	0	32	0	0	0	0	11.63	0	0	0	0	5	0	1	0	0	1.64	0	0.74	0	0	10.6667	3.87667	0	0	2	0.793333	6.54641	-1.44554	0.0206552	1
chr5	64535001	64535200	0	2	10	9	1	0	0.62	3.63	2.16	5.81	2	3	5	1	0	0.66	1.06	1.64	0.36	0	1	0.31	6.66667	3.86667	2.5	0.86	2	0.666667	2.82772	-1.92759	0.0195067	1
chr5	64544801	64545000	0	0	24	0	0	0	0	8.72	0	0	0	1	2	1	0	0	0.35	0.66	0.36	0	0	0	8	2.90667	0.5	0.175	1	0.34	6.15862	-1.75327	0.0385859	1
chr5	64545001	64545200	0	0	36	0	0	0	0	13.08	0	0	0	0	0	0	0	0	0	0	0	0	0	0	12	4.36	0	0	0	0	6.70485	-1.31408	0.0169039	1
chr5	64557801	64558000	0	0	38	0	0	0	0	13.81	0	0	1	1	3	1	2	0.33	0.35	0.98	0.36	1.47	0	0	12.6667	4.60333	1	0.34	2	0.936667	6.77755	-1.25277	0.0160052	1
chr5	64558001	64558200	0	0	43	0	0	0	0	15.62	0	0	0	0	1	0	0	0	0	0.33	0	0	0	0	14.3333	5.20667	0	0	0.333333	0.11	6.94379	-1.11047	0.0130459	1
chr5	64564801	64565000	0	1	39	0	0	0	0.31	14.17	0	0	0	0	2	0	0	0	0	0.66	0	0	0.5	0.155	13	4.72333	0	0	0.666667	0.22	4.63373	-1.19931	0.0145882	1
chr5	64820601	64820800	0	0	9	3	1	0	0	3.27	0.72	5.81	7	4	3	2	4	2.32	1.42	0.98	0.71	2.95	0	0	4.33333	3.26667	5.5	1.87	3	1.54667	5.42145	-2.31865	0.0320292	1
chr5	64959801	64960000	2	1	39	3	0	0.89	0.31	14.17	0.72	0	4	4	2	1	2	1.32	1.42	0.66	0.36	1.47	1.5	0.6	14	4.96333	4	1.37	1.66667	0.83	3.17645	-1.07977	0.0483013	1
chr5	65044401	65044600	0	0	13	0	2	0	0	4.72	0	11.63	0	0	0	0	0	0	0	0	0	0	0	0	5	5.45	0	0	0	0	5.91878	-2.06666	0.0243682	1
chr5	65744801	65745000	0	0	30	0	0	0	0	10.9	0	0	0	1	6	1	2	0	0.35	1.97	0.36	1.47	0	0	10	3.63333	0.5	0.175	3	1.26667	6.45952	-1.51629	0.0241215	1
chr5	65745001	65745200	0	0	27	0	0	0	0	9.81	0	0	0	1	5	1	1	0	0.35	1.64	0.36	0.74	0	0	9	3.27	0.5	0.175	2.33333	0.913333	6.31752	-1.62972	0.0287559	1
chr5	65878601	65878800	1	1	36	5	1	0.45	0.31	13.08	1.2	5.81	0	5	6	1	1	0	1.77	1.97	0.36	0.74	1	0.38	14	6.69667	2.5	0.885	2.66667	1.02333	3.87902	-1.07655	0.00603271	1
chr5	65878801	65879000	3	4	39	9	1	1.34	1.25	14.17	2.16	5.81	1	3	4	0	1	0.33	1.06	1.31	0	0.74	3.5	1.295	16.3333	7.38	2	0.695	1.66667	0.683333	2.37851	-0.822293	0.0423084	1
chr5	66028801	66029000	0	0	13	0	1	0	0	4.72	0	5.81	0	0	4	0	1	0	0	1.31	0	0.74	0	0	4.66667	3.51	0	0	1.66667	0.683333	5.64936	-2.19808	0.0398811	1
chr5	66119801	66120000	0	0	31	0	0	0	0	11.26	0	0	0	0	5	0	3	0	0	1.64	0	2.21	0	0	10.3333	3.75333	0	0	2.66667	1.28333	6.50369	-1.48046	0.0222677	1
chr5	66120001	66120200	0	0	31	0	0	0	0	11.26	0	0	0	0	3	0	2	0	0	0.98	0	1.47	0	0	10.3333	3.75333	0	0	1.66667	0.816667	6.50369	-1.48046	0.0222677	1
chr5	67012401	67012600	0	2	5	13	1	0	0.62	1.82	3.13	5.81	2	2	2	3	3	0.66	0.71	0.66	1.07	2.21	1	0.31	6.33333	3.58667	2	0.685	2.66667	1.31333	2.6513	-2.04194	0.0294091	1
chr5	72286201	72286400	0	2	4	7	3	0	0.62	1.45	1.68	17.44	4	3	5	2	1	1.32	1.06	1.64	0.71	0.74	1	0.31	4.66667	6.85667	3.5	1.19	2.66667	1.03	2.6661	-2.07944	0.0497991	1
chr5	73507201	73507400	1	1	13	5	3	0.45	0.31	4.72	1.2	17.44	0	1	1	0	1	0	0.35	0.33	0	0.74	1	0.38	7	7.78667	0.5	0.175	0.666667	0.356667	3.16033	-1.67235	0.0122869	1
chr5	73538601	73538800	0	4	17	9	1	0	1.25	6.18	2.16	5.81	2	3	1	1	2	0.66	1.06	0.33	0.36	1.47	2	0.625	9	4.71667	2.5	0.86	1.33333	0.72	2.41939	-1.55478	0.0274946	1
chr5	73665801	73666000	0	1	14	3	0	0	0.31	5.09	0.72	0	0	0	0	0	2	0	0	0	0	1.47	0.5	0.155	5.66667	1.93667	0	0	0.666667	0.49	3.4404	-2.09692	0.0497844	1
chr5	73781201	73781400	0	0	29	1	1	0	0	10.54	0.24	5.81	0	0	2	0	0	0	0	0.66	0	0	0	0	10.3333	5.53	0	0	0.666667	0.22	6.63736	-1.43278	0.00832434	1
chr5	74268401	74268600	0	1	4	4	1	0	0.31	1.45	0.96	5.81	0	0	1	3	0	0	0	0.33	1.07	0	0.5	0.155	3	2.74	0	0	1.33333	0.466667	2.56864	-2.56576	0.044397	1
chr5	74785001	74785200	0	1	17	0	1	0	0.31	6.18	0	5.81	2	1	3	2	0	0.66	0.35	0.98	0.71	0	0.5	0.155	6	3.99667	1.5	0.505	1.66667	0.563333	3.77166	-1.92873	0.024504	1
chr5	74785201	74785400	0	0	14	0	1	0	0	5.09	0	5.81	0	0	1	0	0	0	0	0.33	0	0	0	0	5	3.63333	0	0	0.333333	0.11	5.73601	-2.13792	0.0397447	1
chr5	74786001	74786200	0	0	12	0	1	0	0	4.36	0	5.81	0	0	1	0	0	0	0	0.33	0	0	0	0	4.33333	3.39	0	0	0.333333	0.11	5.55629	-2.26097	0.0462956	1
chr5	74786201	74786400	0	0	25	0	1	0	0	9.08	0	5.81	0	0	1	0	0	0	0	0.33	0	0	0	0	8.66667	4.96333	0	0	0.333333	0.11	6.42901	-1.60747	0.0117001	1
chr5	74786401	74786600	0	0	19	0	1	0	0	6.9	0	5.81	0	0	0	0	0	0	0	0	0	0	0	0	6.66667	4.23667	0	0	0	0	6.09769	-1.87117	0.0202828	1
chr5	74787401	74787600	0	0	20	1	0	0	0	7.27	0.24	0	0	0	0	0	0	0	0	0	0	0	0	0	7	2.50333	0	0	0	0	5.95828	-1.90387	0.0449779	1
chr5	74787601	74787800	0	0	24	1	0	0	0	8.72	0.24	0	0	0	0	0	0	0	0	0	0	0	0	0	8.33333	2.98667	0	0	0	0	6.19661	-1.72437	0.0323614	1
chr5	74853601	74853800	2	0	32	0	2	0.89	0	11.63	0	11.63	0	0	0	0	2	0	0	0	0	1.47	1	0.445	11.3333	7.75333	0	0	0.666667	0.49	3.63299	-1.18897	0.0380164	1
chr5	74853801	74854000	0	1	20	0	2	0	0.31	7.27	0	11.63	1	1	0	1	2	0.33	0.35	0	0.36	1.47	0.5	0.155	7.33333	6.3	1	0.34	1	0.61	4.16791	-1.67513	0.0102812	1
chr5	75060801	75061000	1	3	21	5	3	0.45	0.94	7.63	1.2	17.44	2	1	3	1	0	0.66	0.35	0.98	0.36	0	2	0.695	9.66667	8.75667	1.5	0.505	1.33333	0.446667	2.73091	-1.30217	0.0140278	1
chr5	75061001	75061200	1	3	22	5	3	0.45	0.94	7.99	1.2	17.44	3	1	2	0	0	0.99	0.35	0.66	0	0	2	0.695	10	8.87667	2	0.67	0.666667	0.22	2.77588	-1.26917	0.0128166	1
chr5	75792001	75792200	0	1	4	3	2	0	0.31	1.45	0.72	11.63	1	2	2	4	1	0.33	0.71	0.66	1.43	0.74	0.5	0.155	3	4.6	1.5	0.52	2.33333	0.943333	2.86189	-2.46875	0.0427882	1
chr5	77618801	77619000	0	1	1	6	3	0	0.31	0.36	1.44	17.44	2	4	2	5	4	0.66	1.42	0.66	1.78	2.95	0.5	0.155	3.33333	6.41333	3	1.04	3.66667	1.79667	3.207	-2.3811	0.0452995	1
chr5	80680201	80680400	0	0	3	5	2	0	0	1.09	1.2	11.63	5	1	2	0	1	1.65	0.35	0.66	0	0.74	0	0	3.33333	4.64	3	1	1	0.466667	5.10752	-2.50141	0.0374552	1
chr5	81068601	81068800	2	6	12	22	3	0.89	1.87	4.36	5.29	17.44	2	2	3	5	1	0.66	0.71	0.98	1.78	0.74	4	1.38	12.3333	9.03	2	0.685	3	1.16667	1.82875	-1.12234	0.0233678	1
chr5	81610801	81611000	1	1	5	10	1	0.45	0.31	1.82	2.41	5.81	2	1	2	10	1	0.66	0.35	0.66	3.57	0.74	1	0.38	5.33333	3.34667	1.5	0.505	4.33333	1.65667	2.39625	-2.13976	0.0434479	1
chr5	81742801	81743000	0	1	2	6	2	0	0.31	0.73	1.44	11.63	7	3	1	1	1	2.32	1.06	0.33	0.36	0.74	0.5	0.155	3.33333	4.6	5	1.69	1	0.476667	2.86375	-2.45767	0.0402139	1
chr5	82068601	82068800	0	1	6	4	1	0	0.31	2.18	0.96	5.81	3	0	4	2	0	0.99	0	1.31	0.71	0	0.5	0.155	3.66667	2.98333	1.5	0.495	2	0.673333	2.88521	-2.4171	0.03548	1
chr5	88680601	88680800	0	1	3	13	2	0	0.31	1.09	3.13	11.63	2	2	2	3	1	0.66	0.71	0.66	1.07	0.74	0.5	0.155	6	5.28333	2	0.685	2	0.823333	3.49872	-2.07425	0.00853384	1
chr5	88680801	88681000	1	4	6	18	2	0.45	1.25	2.18	4.33	11.63	2	2	2	4	0	0.66	0.71	0.66	1.43	0	2.5	0.85	8.66667	6.04667	2	0.685	2	0.696667	1.91425	-1.60096	0.0466495	1
chr5	88816001	88816200	1	0	3	9	8	0.45	0	1.09	2.16	46.5	1	0	2	0	0	0.33	0	0.66	0	0	0.5	0.225	6.66667	16.5833	0.5	0.165	0.666667	0.22	4.59118	-1.45707	0.0122112	1
chr5	89896001	89896200	0	2	2	4	6	0	0.62	0.73	0.96	34.88	1	5	1	1	4	0.33	1.77	0.33	0.36	2.95	1	0.31	4	12.19	3	1.05	2	1.21333	3.39754	-1.91295	0.0498673	1
chr5	91414401	91414600	1	1	11	9	1	0.45	0.31	4	2.16	5.81	4	4	3	3	1	1.32	1.42	0.98	1.07	0.74	1	0.38	7	3.99	4	1.37	2.33333	0.93	2.84475	-1.86382	0.0146564	1
chr5	92815201	92815400	0	1	7	12	0	0	0.31	2.54	2.89	0	3	7	2	2	2	0.99	2.48	0.66	0.71	1.47	0.5	0.155	6.33333	1.81	5	1.735	2	0.946667	3.38147	-2.13682	0.0292566	1
chr5	96842001	96842200	0	1	4	8	1	0	0.31	1.45	1.92	5.81	6	6	4	10	2	1.99	2.13	1.31	3.57	1.47	0.5	0.155	4.33333	3.06	6	2.06	5.33333	2.11667	2.99161	-2.3591	0.0187283	1
chr5	97232001	97232200	0	0	2	7	1	0	0	0.73	1.68	5.81	5	4	4	4	0	1.65	1.42	1.31	1.43	0	0	0	3.33333	2.74	4.5	1.535	2.66667	0.913333	4.85172	-2.62053	0.0474147	1
chr5	98006001	98006200	0	0	0	22	1	0	0	0	5.29	5.81	0	0	0	3	0	0	0	0	1.07	0	0	0	7.66667	3.7	0	0	1	0.356667	5.75277	-2.06523	0.0364457	1
chr5	99461401	99461600	0	1	5	11	0	0	0.31	1.82	2.65	0	4	1	2	2	2	1.32	0.35	0.66	0.71	1.47	0.5	0.155	5.33333	1.49	2.5	0.835	2	0.946667	3.12704	-2.29261	0.0485857	1
chr5	99461601	99461800	0	1	5	16	1	0	0.31	1.82	3.85	5.81	3	1	2	3	2	0.99	0.35	0.66	1.07	1.47	0.5	0.155	7.33333	3.82667	2	0.67	2.33333	1.06667	3.6443	-1.97833	0.00384766	1
chr5	99461801	99462000	0	1	3	13	1	0	0.31	1.09	3.13	5.81	3	1	2	3	2	0.99	0.35	0.66	1.07	1.47	0.5	0.155	5.66667	3.34333	2	0.67	2.33333	1.06667	3.29069	-2.20065	0.014918	1
chr5	99477801	99478000	5	1	32	41	0	2.24	0.31	11.63	9.86	0	0	1	4	5	2	0	0.35	1.31	1.78	1.47	3	1.275	24.3333	7.16333	0.5	0.175	3.66667	1.52	2.64094	-0.615296	0.048554	1
chr5	99478001	99478200	1	2	17	30	0	0.45	0.62	6.18	7.22	0	4	4	4	6	3	1.32	1.42	1.31	2.14	2.21	1.5	0.535	15.6667	4.46667	4	1.37	4.33333	1.88667	3.17873	-1.20706	0.0161817	1
chr5	99482601	99482800	0	2	10	20	0	0	0.62	3.63	4.81	0	0	0	2	4	2	0	0	0.66	1.43	1.47	1	0.31	10	2.81333	0	0	2.66667	1.18667	3.15122	-1.70243	0.0276061	1
chr5	99482801	99483000	0	2	9	32	0	0	0.62	3.27	7.7	0	1	1	5	3	1	0.33	0.35	1.64	1.07	0.74	1	0.31	13.6667	3.65667	1	0.34	3	1.15	3.4828	-1.44637	0.0155396	1
chr5	99483001	99483200	0	0	10	35	0	0	0	3.63	8.42	0	1	2	3	5	2	0.33	0.71	0.98	1.78	1.47	0	0	15	4.01667	1.5	0.52	3.33333	1.41	6.62626	-1.40248	0.0028072	1
chr5	99483201	99483400	0	0	5	25	0	0	0	1.82	6.01	0	0	1	5	4	2	0	0.35	1.64	1.43	1.47	0	0	10	2.61	0.5	0.175	3.66667	1.51333	6.04901	-1.83864	0.0146807	1
chr5	99483401	99483600	0	0	4	16	0	0	0	1.45	3.85	0	0	0	3	2	1	0	0	0.98	0.71	0.74	0	0	6.66667	1.76667	0	0	2	0.81	5.54825	-2.19497	0.0373777	1
chr5	99495201	99495400	0	1	6	12	0	0	0.31	2.18	2.89	0	2	0	2	0	0	0.66	0	0.66	0	0	0.5	0.155	6	1.69	1	0.33	0.666667	0.22	3.29163	-2.19252	0.0377827	1
chr5	99536001	99536200	0	2	4	13	1	0	0.62	1.45	3.13	5.81	1	4	7	5	2	0.33	1.42	2.29	1.78	1.47	1	0.31	6	3.46333	2.5	0.875	4.66667	1.84667	2.56511	-2.09577	0.0426535	1
chr5	99538201	99538400	5	5	23	20	2	2.24	1.56	8.36	4.81	11.63	1	1	1	1	2	0.33	0.35	0.33	0.36	1.47	5	1.9	15	8.26667	1	0.34	1.33333	0.72	1.70699	-0.879277	0.0479167	1
chr5	100346401	100346600	0	1	4	3	2	0	0.31	1.45	0.72	11.63	1	3	1	2	2	0.33	1.06	0.33	0.71	1.47	0.5	0.155	3	4.6	2	0.695	1.66667	0.836667	2.86189	-2.46875	0.0427881	1
chr5	101040601	101040800	0	0	2	9	1	0	0	0.73	2.16	5.81	2	2	4	3	2	0.66	0.71	1.31	1.07	1.47	0	0	4	2.9	2	0.685	3	1.28333	5.07106	-2.50944	0.0372521	1
chr5	101244401	101244600	0	1	3	6	1	0	0.31	1.09	1.44	5.81	3	4	4	3	3	0.99	1.42	1.31	1.07	2.21	0.5	0.155	3.33333	2.78	3.5	1.205	3.33333	1.53	2.64959	-2.53182	0.041265	1
chr5	101433801	101434000	4	1	5	6	11	1.79	0.31	1.82	1.44	63.94	4	1	3	5	1	1.32	0.35	0.98	1.78	0.74	2.5	1.05	7.33333	22.4	2.5	0.835	3	1.16667	2.94235	-0.96871	0.0440989	1
chr5	101434001	101434200	7	1	9	16	13	3.13	0.31	3.27	3.85	75.57	2	0	3	2	2	0.66	0	0.98	0.71	1.47	4	1.72	12.6667	27.5633	1	0.33	2.33333	1.05333	2.67326	-0.442767	0.047494	1
chr5	101688401	101688600	1	1	6	8	1	0.45	0.31	2.18	1.92	5.81	2	1	0	3	3	0.66	0.35	0	1.07	2.21	1	0.38	5	3.30333	1.5	0.505	2	1.09333	2.3446	-2.16271	0.0438875	1
chr5	102343401	102343600	1	7	11	16	4	0.45	2.19	4	3.85	23.25	6	5	4	3	3	1.99	1.77	1.31	1.07	2.21	4	1.32	10.3333	10.3667	5.5	1.88	3.33333	1.53	1.79484	-1.19307	0.0455383	1
chr5	102524401	102524600	1	1	1	2	17	0.45	0.31	0.36	0.48	98.82	2	0	1	0	22	0.66	0	0.33	0	16.21	1	0.38	6.66667	33.22	1	0.33	7.66667	5.51333	4.89455	-0.69179	0.0134129	1
chr5	102524601	102524800	1	1	1	2	17	0.45	0.31	0.36	0.48	98.82	3	1	3	0	22	0.99	0.35	0.98	0	16.21	1	0.38	6.66667	33.22	2	0.67	8.33333	5.73	4.89455	-0.69179	0.0134129	1
chr5	102668001	102668200	1	0	5	9	2	0.45	0	1.82	2.16	11.63	5	1	3	2	1	1.65	0.35	0.98	0.71	0.74	0.5	0.225	5.33333	5.20333	3	1	2	0.81	3.33075	-2.10129	0.0362579	1
chr5	102668201	102668400	1	2	5	14	2	0.45	0.62	1.82	3.37	11.63	7	1	4	4	2	2.32	0.35	1.31	1.43	1.47	1.5	0.535	7	5.60667	4	1.335	3.33333	1.40333	2.30898	-1.83335	0.0411675	1
chr5	102718401	102718600	3	8	7	26	9	1.34	2.5	2.54	6.25	52.32	0	5	5	4	2	0	1.77	1.64	1.43	1.47	5.5	1.92	14	20.37	2.5	0.885	3.66667	1.51333	2.10884	-0.629762	0.0413688	1
chr5	102813801	102814000	0	1	3	7	1	0	0.31	1.09	1.68	5.81	3	7	7	1	1	0.99	2.48	2.29	0.36	0.74	0.5	0.155	3.66667	2.86	5	1.735	3	1.13	2.76463	-2.47852	0.0289668	1
chr5	102871201	102871400	0	1	2	6	2	0	0.31	0.73	1.44	11.63	2	4	4	4	1	0.66	1.42	1.31	1.43	0.74	0.5	0.155	3.33333	4.6	3	1.04	3	1.16	2.86375	-2.45767	0.0402139	1
chr5	103107201	103107400	0	1	2	7	1	0	0.31	0.73	1.68	5.81	3	1	3	2	1	0.99	0.35	0.98	0.71	0.74	0.5	0.155	3.33333	2.74	2	0.67	2	0.81	2.62501	-2.55316	0.0473045	1
chr5	103179401	103179600	4	7	12	38	4	1.79	2.19	4.36	9.14	23.25	6	2	5	6	3	1.99	0.71	1.64	2.14	2.21	5.5	1.99	18	12.25	4	1.35	4.66667	1.99667	1.83827	-0.710678	0.039692	1
chr5	104001201	104001400	0	1	2	6	2	0	0.31	0.73	1.44	11.63	1	2	4	3	1	0.33	0.71	1.31	1.07	0.74	0.5	0.155	3.33333	4.6	1.5	0.52	2.66667	1.04	2.86375	-2.45767	0.0402139	1
chr5	104061201	104061400	2	9	10	22	8	0.89	2.81	3.63	5.29	46.5	0	5	1	4	2	0	1.77	0.33	1.43	1.47	5.5	1.85	13.3333	18.4733	2.5	0.885	2.33333	1.07667	2.03069	-0.705084	0.0441714	1
chr5	104230401	104230600	0	1	3	6	1	0	0.31	1.09	1.44	5.81	3	4	0	3	2	0.99	1.42	0	1.07	1.47	0.5	0.155	3.33333	2.78	3.5	1.205	1.66667	0.846667	2.64959	-2.53182	0.041265	1
chr5	105837601	105837800	0	2	6	8	1	0	0.62	2.18	1.92	5.81	3	3	7	2	6	0.99	1.06	2.29	0.71	4.42	1	0.31	5	3.30333	3	1.025	5	2.47333	2.39845	-2.18038	0.0481133	1
chr5	107559201	107559400	0	1	3	7	1	0	0.31	1.09	1.68	5.81	4	6	4	1	2	1.32	2.13	1.31	0.36	1.47	0.5	0.155	3.66667	2.86	5	1.725	2.33333	1.04667	2.76463	-2.47852	0.0289668	1
chr5	108744801	108745000	0	1	7	13	0	0	0.31	2.54	3.13	0	11	2	3	2	2	3.64	0.71	0.98	0.71	1.47	0.5	0.155	6.66667	1.89	6.5	2.175	2.33333	1.05333	3.43916	-2.09927	0.0231122	1
chr5	109525201	109525400	0	1	7	19	0	0	0.31	2.54	4.57	0	1	2	6	3	3	0.33	0.71	1.97	1.07	2.21	0.5	0.155	8.66667	2.37	1.5	0.52	4	1.75	3.73445	-1.89529	0.0129137	1
chr5	109823201	109823400	2	3	8	13	2	0.89	0.94	2.91	3.13	11.63	3	3	1	4	1	0.99	1.06	0.33	1.43	0.74	2.5	0.915	7.66667	5.89	3	1.025	2	0.833333	1.76423	-1.64263	0.0473796	1
chr5	110738801	110739000	0	1	4	5	1	0	0.31	1.45	1.2	5.81	3	1	3	1	4	0.99	0.35	0.98	0.36	2.95	0.5	0.155	3.33333	2.82	2	0.67	2.66667	1.43	2.68362	-2.51061	0.0413966	1
chr5	110749401	110749600	0	0	2	8	1	0	0	0.73	1.92	5.81	2	5	6	2	1	0.66	1.77	1.97	0.71	0.74	0	0	3.66667	2.82	3.5	1.215	3	1.14	4.96676	-2.56369	0.0490764	1
chr5	112609801	112610000	0	3	4	15	3	0	0.94	1.45	3.61	17.44	4	2	0	0	1	1.32	0.71	0	0	0.74	1.5	0.47	7.33333	7.5	3	1.015	0.333333	0.246667	2.56603	-1.75024	0.040139	1
chr5	112899801	112900000	3	4	3	19	9	1.34	1.25	1.09	4.57	52.32	1	1	3	0	1	0.33	0.35	0.98	0	0.74	3.5	1.295	10.3333	19.3267	1	0.34	1.33333	0.573333	2.46611	-0.924804	0.0446152	1
chr5	112900201	112900400	3	2	4	9	14	1.34	0.62	1.45	2.16	81.38	1	1	1	3	1	0.33	0.35	0.33	1.07	0.74	2.5	0.98	9	28.33	1	0.34	1.66667	0.713333	3.3941	-0.674131	0.0243796	1
chr5	113159201	113159400	0	0	2	7	1	0	0	0.73	1.68	5.81	1	4	1	2	0	0.33	1.42	0.33	0.71	0	0	0	3.33333	2.74	2.5	0.875	1	0.346667	4.85171	-2.62053	0.0474146	1
chr5	114426001	114426200	0	1	4	9	1	0	0.31	1.45	2.16	5.81	1	3	1	4	0	0.33	1.06	0.33	1.43	0	0.5	0.155	4.66667	3.14	2	0.695	1.66667	0.586667	3.08222	-2.3126	0.0138331	1
chr5	114656001	114656200	1	1	4	14	1	0.45	0.31	1.45	3.37	5.81	0	1	3	5	2	0	0.35	0.98	1.78	1.47	1	0.38	6.33333	3.54333	0.5	0.175	3.33333	1.41	2.57071	-2.04178	0.0311203	1
chr5	114735401	114735600	0	1	10	8	0	0	0.31	3.63	1.92	0	0	2	2	2	3	0	0.71	0.66	0.71	2.21	0.5	0.155	6	1.85	1	0.355	2.33333	1.19333	3.39845	-2.12528	0.0345651	1
chr5	114971801	114972000	0	1	3	6	1	0	0.31	1.09	1.44	5.81	1	3	3	1	1	0.33	1.06	0.98	0.36	0.74	0.5	0.155	3.33333	2.78	2	0.695	1.66667	0.693333	2.64959	-2.53182	0.041265	1
chr5	115083601	115083800	0	0	2	10	1	0	0	0.73	2.41	5.81	3	3	7	4	2	0.99	1.06	2.29	1.43	1.47	0	0	4.33333	2.98333	3	1.025	4.33333	1.73	5.16625	-2.45752	0.0391859	1
chr5	115145401	115145600	0	1	11	7	1	0	0.31	4	1.68	5.81	6	3	0	4	0	1.99	1.06	0	1.43	0	0.5	0.155	6.33333	3.83	4.5	1.525	1.33333	0.476667	3.62295	-1.98903	0.00687896	1
chr5	115145601	115145800	1	1	12	11	1	0.45	0.31	4.36	2.65	5.81	4	4	2	5	1	1.32	1.42	0.66	1.78	0.74	1	0.38	8	4.27333	4	1.37	2.66667	1.06	3.01138	-1.75646	0.00828161	1
chr5	115509401	115509600	0	0	11	3	1	0	0	4	0.72	5.81	1	1	2	5	0	0.33	0.35	0.66	1.78	0	0	0	5	3.51	1	0.34	2.33333	0.813333	5.62785	-2.19186	0.0233208	1
chr5	115509601	115509800	2	1	21	11	1	0.89	0.31	7.63	2.65	5.81	1	2	2	5	0	0.33	0.71	0.66	1.78	0	1.5	0.6	11	5.36333	1.5	0.52	2.33333	0.813333	2.91911	-1.37068	0.0127929	1
chr5	115576601	115576800	0	0	8	9	0	0	0	2.91	2.16	0	6	3	8	7	0	1.99	1.06	2.62	2.5	0	0	0	5.66667	1.69	4.5	1.525	5	1.70667	5.49508	-2.2479	0.0405309	1
chr5	116379001	116379200	0	1	2	6	2	0	0.31	0.73	1.44	11.63	3	9	3	2	0	0.99	3.19	0.98	0.71	0	0.5	0.155	3.33333	4.6	6	2.09	1.66667	0.563333	2.86375	-2.45767	0.0402139	1
chr5	118802401	118802600	0	1	3	6	1	0	0.31	1.09	1.44	5.81	2	2	4	3	1	0.66	0.71	1.31	1.07	0.74	0.5	0.155	3.33333	2.78	2	0.685	2.66667	1.04	2.64959	-2.53182	0.0412651	1
chr5	119583401	119583600	0	1	1	3	5	0	0.31	0.36	0.72	29.07	5	6	1	3	1	1.65	2.13	0.33	1.07	0.74	0.5	0.155	3	10.05	5.5	1.89	1.66667	0.713333	3.87151	-2.22855	0.0370407	1
chr5	119737801	119738000	3	2	1	7	13	1.34	0.62	0.36	1.68	75.57	2	2	6	5	2	0.66	0.71	1.97	1.78	1.47	2.5	0.98	7	25.87	2	0.685	4.33333	1.74	3.22412	-0.889061	0.0498476	1
chr5	120018601	120018800	0	0	3	7	2	0	0	1.09	1.68	11.63	2	6	3	3	0	0.66	2.13	0.98	1.07	0	0	0	4	4.8	4	1.395	2	0.683333	5.27909	-2.39457	0.0248694	1
chr5	121213401	121213600	0	1	4	7	1	0	0.31	1.45	1.68	5.81	1	1	2	0	3	0.33	0.35	0.66	0	2.21	0.5	0.155	4	2.98	1	0.34	1.66667	0.956667	2.89358	-2.40748	0.026142	1
chr5	122420601	122420800	2	1	19	6	1	0.89	0.31	6.9	1.44	5.81	2	0	2	1	1	0.66	0	0.66	0.36	0.74	1.5	0.6	8.66667	4.71667	1	0.33	1.33333	0.586667	2.64403	-1.56063	0.0342964	1
chr5	122692201	122692400	0	1	7	4	1	0	0.31	2.54	0.96	5.81	0	5	4	1	2	0	1.77	1.31	0.36	1.47	0.5	0.155	4	3.10333	2.5	0.885	2.33333	1.04667	3.02516	-2.34815	0.0287379	1
chr5	122730401	122730600	0	2	7	21	0	0	0.62	2.54	5.05	0	1	1	2	0	0	0.33	0.35	0.66	0	0	1	0.31	9.33333	2.53	1	0.34	0.666667	0.22	3.00755	-1.79819	0.0430533	1
chr5	123763401	123763600	0	0	6	8	1	0	0	2.18	1.92	5.81	1	1	3	2	2	0.33	0.35	0.98	0.71	1.47	0	0	5	3.30333	1	0.34	2.33333	1.05333	5.44914	-2.28412	0.00948377	1
chr5	123763601	123763800	3	1	20	15	1	1.34	0.31	7.27	3.61	5.81	2	0	2	4	0	0.66	0	0.66	1.43	0	2	0.825	12	5.56333	1	0.33	2	0.696667	2.5831	-1.28022	0.0205615	1
chr5	123833601	123833800	0	0	17	7	1	0	0	6.18	1.68	5.81	2	3	5	1	4	0.66	1.06	1.64	0.36	2.95	0	0	8.33333	4.55667	2.5	0.86	3.33333	1.65	6.25441	-1.74387	0.00299572	1
chr5	123833801	123834000	4	1	31	16	2	1.79	0.31	11.26	3.85	11.63	2	2	4	1	2	0.66	0.71	1.31	0.36	1.47	2.5	1.05	16.3333	8.91333	2	0.685	2.33333	1.04667	2.75168	-0.856492	0.0138164	1
chr5	123887401	123887600	1	1	6	3	7	0.45	0.31	2.18	0.72	40.69	2	0	4	2	0	0.66	0	1.31	0.71	0	1	0.38	5.33333	14.53	1	0.33	2	0.673333	3.60314	-1.58672	0.0178844	1
chr5	123978201	123978400	1	1	6	8	1	0.45	0.31	2.18	1.92	5.81	1	2	3	4	0	0.33	0.71	0.98	1.43	0	1	0.38	5	3.30333	1.5	0.52	2.33333	0.803333	2.3446	-2.16271	0.0438875	1
chr5	124022001	124022200	1	6	20	13	3	0.45	1.87	7.27	3.13	17.44	1	5	3	5	2	0.33	1.77	0.98	1.78	1.47	3.5	1.16	12	9.28	3	1.05	3.33333	1.41	2.15197	-1.096	0.0173755	1
chr5	124072801	124073000	0	0	7	6	1	0	0	2.54	1.44	5.81	2	0	3	0	1	0.66	0	0.98	0	0.74	0	0	4.66667	3.26333	1	0.33	1.33333	0.573333	5.40395	-2.31067	0.0165744	1
chr5	124104001	124104200	2	0	12	10	1	0.89	0	4.36	2.41	5.81	7	0	1	1	0	2.32	0	0.33	0.36	0	1	0.445	7.66667	4.19333	3.5	1.16	0.666667	0.23	2.89948	-1.77187	0.038738	1
chr5	124104201	124104400	4	0	17	14	2	1.79	0	6.18	3.37	11.63	4	0	1	1	0	1.32	0	0.33	0.36	0	2	0.895	11	7.06	2	0.66	0.666667	0.23	2.48802	-1.29528	0.0348166	1
chr5	124136801	124137000	3	1	22	12	1	1.34	0.31	7.99	2.89	5.81	5	3	3	3	1	1.65	1.06	0.98	1.07	0.74	2	0.825	11.6667	5.56333	4	1.355	2.33333	0.93	2.57076	-1.27962	0.0266554	1
chr5	124176001	124176200	5	0	18	14	3	2.24	0	6.54	3.37	17.44	1	0	3	1	2	0.33	0	0.98	0.36	1.47	2.5	1.12	11.6667	9.11667	0.5	0.165	2	0.936667	2.32307	-1.13937	0.0461472	1
chr5	124218001	124218200	0	1	4	5	1	0	0.31	1.45	1.2	5.81	3	2	1	3	1	0.99	0.71	0.33	1.07	0.74	0.5	0.155	3.33333	2.82	2.5	0.85	1.66667	0.713333	2.68362	-2.51061	0.0413966	1
chr5	124218201	124218400	1	2	10	11	1	0.45	0.62	3.63	2.65	5.81	2	2	2	4	1	0.66	0.71	0.66	1.43	0.74	1.5	0.535	7.33333	4.03	2	0.685	2.33333	0.943333	2.36766	-1.8083	0.034432	1
chr5	124218601	124218800	1	0	8	6	2	0.45	0	2.91	1.44	11.63	1	3	1	2	2	0.33	1.06	0.33	0.71	1.47	0.5	0.225	5.33333	5.32667	2	0.695	1.66667	0.836667	3.42413	-2.0488	0.0340111	1
chr5	124264401	124264600	2	0	12	10	1	0.89	0	4.36	2.41	5.81	5	2	4	4	1	1.65	0.71	1.31	1.43	0.74	1	0.445	7.66667	4.19333	3.5	1.18	3	1.16	2.89948	-1.77187	0.038738	1
chr5	124343601	124343800	0	1	7	1	2	0	0.31	2.54	0.24	11.63	3	1	1	5	4	0.99	0.35	0.33	1.78	2.95	0.5	0.155	3.33333	4.80333	2	0.67	3.33333	1.68667	3.18699	-2.35242	0.0440008	1
chr5	124504601	124504800	1	2	12	9	2	0.45	0.62	4.36	2.16	11.63	4	0	3	2	0	1.32	0	0.98	0.71	0	1.5	0.535	7.66667	6.05	2	0.66	1.66667	0.563333	2.55805	-1.6718	0.0228206	1
chr5	124602801	124603000	3	1	11	12	2	1.34	0.31	4	2.89	11.63	4	1	3	1	0	1.32	0.35	0.98	0.36	0	2	0.825	8.33333	6.17333	2.5	0.835	1.33333	0.446667	2.16031	-1.56843	0.0394731	1
chr5	124898801	124899000	1	2	15	19	0	0.45	0.62	5.45	4.57	0	0	0	1	2	1	0	0	0.33	0.71	0.74	1.5	0.535	11.3333	3.34	0	0	1.33333	0.593333	2.80273	-1.4974	0.0388035	1
chr5	124899001	124899200	0	2	19	20	0	0	0.62	6.9	4.81	0	0	0	3	2	1	0	0	0.98	0.71	0.74	1	0.31	13	3.90333	0	0	2	0.81	3.58305	-1.38072	0.0106602	1
chr5	124899201	124899400	0	0	16	15	0	0	0	5.81	3.61	0	0	0	2	1	0	0	0	0.66	0.36	0	0	0	10.3333	3.14	0	0	1	0.34	6.31624	-1.6644	0.00554074	1
chr5	124899401	124899600	0	0	9	9	0	0	0	3.27	2.16	0	0	0	1	0	0	0	0	0.33	0	0	0	0	6	1.81	0	0	0.333333	0.11	5.58292	-2.1895	0.0332851	1
chr5	125028001	125028200	3	2	19	11	2	1.34	0.62	6.9	2.65	11.63	3	5	5	3	3	0.99	1.77	1.64	1.07	2.21	2.5	0.98	10.6667	7.06	4	1.38	3.66667	1.64	2.26739	-1.27994	0.0322116	1
chr5	125153201	125153400	1	4	10	18	1	0.45	1.25	3.63	4.33	5.81	3	3	4	3	4	0.99	1.06	1.31	1.07	2.95	2.5	0.85	9.66667	4.59	3	1.025	3.66667	1.77667	2.0229	-1.54708	0.0319544	1
chr5	125174201	125174400	0	0	9	6	0	0	0	3.27	1.44	0	1	0	1	1	0	0.33	0	0.33	0.36	0	0	0	5	1.57	0.5	0.165	0.666667	0.23	5.38015	-2.31627	0.0483426	1
chr5	125227401	125227600	2	1	11	10	1	0.89	0.31	4	2.41	5.81	1	1	4	0	3	0.33	0.35	1.31	0	2.21	1.5	0.6	7.33333	4.07333	1	0.34	2.33333	1.17333	2.33725	-1.77929	0.0407053	1
chr5	125227601	125227800	2	1	14	15	1	0.89	0.31	5.09	3.61	5.81	1	1	1	3	1	0.33	0.35	0.33	1.07	0.74	1.5	0.6	10	4.83667	1	0.34	1.66667	0.713333	2.73384	-1.5219	0.0106067	1
chr5	125227801	125228000	1	1	11	9	1	0.45	0.31	4	2.16	5.81	3	3	1	3	0	0.99	1.06	0.33	1.07	0	1	0.38	7	3.99	3	1.025	1.33333	0.466667	2.84475	-1.86382	0.0146564	1
chr5	125231201	125231400	0	0	3	7	1	0	0	1.09	1.68	5.81	0	0	3	1	2	0	0	0.98	0.36	1.47	0	0	3.66667	2.86	0	0	2	0.936667	4.9956	-2.54229	0.0285045	1
chr5	125276201	125276400	1	0	11	6	1	0.45	0	4	1.44	5.81	4	1	2	0	0	1.32	0.35	0.66	0	0	0.5	0.225	6	3.75	2.5	0.835	0.666667	0.22	3.48875	-2.00879	0.0350001	1
chr5	125278201	125278400	0	0	2	7	1	0	0	0.73	1.68	5.81	1	0	10	0	2	0.33	0	3.28	0	1.47	0	0	3.33333	2.74	0.5	0.165	4	1.58333	4.85171	-2.62053	0.0474145	1
chr5	125328601	125328800	1	1	10	5	1	0.45	0.31	3.63	1.2	5.81	6	6	5	1	1	1.99	2.13	1.64	0.36	0.74	1	0.38	5.33333	3.54667	6	2.06	2.33333	0.913333	2.53454	-2.05459	0.0424652	1
chr5	125630801	125631000	0	4	7	23	1	0	1.25	2.54	5.53	5.81	0	3	1	1	0	0	1.06	0.33	0.36	0	2	0.625	10.3333	4.62667	1.5	0.53	0.666667	0.23	2.38116	-1.57746	0.0221506	1
chr5	125631001	125631200	0	2	10	16	1	0	0.62	3.63	3.85	5.81	1	2	3	1	0	0.33	0.71	0.98	0.36	0	1	0.31	9	4.43	1.5	0.52	1.33333	0.446667	3.15773	-1.7112	0.0053695	1
chr5	126741601	126741800	1	4	9	18	1	0.45	1.25	3.27	4.33	5.81	1	0	0	6	0	0.33	0	0	2.14	0	2.5	0.85	9.33333	4.47	0.5	0.165	2	0.713333	1.96568	-1.58465	0.0396665	1
chr5	127618601	127618800	1	4	7	20	2	0.45	1.25	2.54	4.81	11.63	7	1	3	1	1	2.32	0.35	0.98	0.36	0.74	2.5	0.85	9.66667	6.32667	4	1.335	1.66667	0.693333	2.05471	-1.51112	0.0294962	1
chr5	127618801	127619000	2	4	7	21	2	0.89	1.25	2.54	5.05	11.63	2	1	4	2	1	0.66	0.35	1.31	0.71	0.74	3	1.07	10	6.40667	1.5	0.505	2.33333	0.92	1.816	-1.44445	0.0469022	1
chr5	127649801	127650000	0	1	3	6	1	0	0.31	1.09	1.44	5.81	2	4	0	3	1	0.66	1.42	0	1.07	0.74	0.5	0.155	3.33333	2.78	3	1.04	1.33333	0.603333	2.64959	-2.53182	0.0412651	1
chr5	128772001	128772200	0	1	5	5	1	0	0.31	1.82	1.2	5.81	2	1	4	0	1	0.66	0.35	1.31	0	0.74	0.5	0.155	3.66667	2.94333	1.5	0.505	1.66667	0.683333	2.8324	-2.43745	0.0300455	1
chr5	129863201	129863400	2	8	21	20	3	0.89	2.5	7.63	4.81	17.44	0	1	3	6	1	0	0.35	0.98	2.14	0.74	5	1.695	14.6667	9.96	0.5	0.175	3.33333	1.28667	1.84409	-0.878537	0.0237522	1
chr5	130556601	130556800	0	0	4	15	0	0	0	1.45	3.61	0	3	0	3	6	2	0.99	0	0.98	2.14	1.47	0	0	6.33333	1.68667	1.5	0.495	3.66667	1.53	5.49079	-2.23505	0.0455743	1
chr5	132035801	132036000	0	1	2	8	1	0	0.31	0.73	1.92	5.81	4	5	3	4	3	1.32	1.77	0.98	1.43	2.21	0.5	0.155	3.66667	2.82	4.5	1.545	3.33333	1.54	2.74126	-2.49923	0.0488879	1
chr5	132564001	132564200	3	1	5	4	11	1.34	0.31	1.82	0.96	63.94	4	2	1	0	1	1.32	0.71	0.33	0	0.74	2	0.825	6.66667	22.24	3	1.015	0.666667	0.356667	3.25458	-1.0509	0.0329392	1
chr5	133747401	133747600	2	0	8	13	1	0.89	0	2.91	3.13	5.81	0	2	5	5	0	0	0.71	1.64	1.78	0	1	0.445	7.33333	3.95	1	0.355	3.33333	1.14	2.78168	-1.861	0.0473304	1
chr5	134773401	134773600	0	1	2	7	1	0	0.31	0.73	1.68	5.81	2	4	1	2	0	0.66	1.42	0.33	0.71	0	0.5	0.155	3.33333	2.74	3	1.04	1	0.346667	2.62501	-2.55316	0.0473044	1
chr5	135617001	135617200	0	2	7	9	1	0	0.62	2.54	2.16	5.81	1	2	5	3	1	0.33	0.71	1.64	1.07	0.74	1	0.31	5.66667	3.50333	1.5	0.52	3	1.15	2.56815	-2.08374	0.036195	1
chr5	135622201	135622400	0	2	2	3	7	0	0.62	0.73	0.72	40.69	3	1	2	1	2	0.99	0.35	0.66	0.36	1.47	1	0.31	4	14.0467	2	0.67	1.66667	0.83	3.63966	-1.81362	0.0435358	1
chr5	135915601	135915800	1	1	12	5	1	0.45	0.31	4.36	1.2	5.81	2	3	1	2	0	0.66	1.06	0.33	0.71	0	1	0.38	6	3.79	2.5	0.86	1	0.346667	2.70937	-1.94927	0.038128	1
chr5	137633001	137633200	0	0	5	10	0	0	0	1.82	2.41	0	1	3	3	6	3	0.33	1.06	0.98	2.14	2.21	0	0	5	1.41	2	0.695	4	1.77667	5.26815	-2.39094	0.0483868	1
chr5	140547001	140547200	4	0	13	17	3	1.79	0	4.72	4.09	17.44	5	0	4	2	0	1.65	0	1.31	0.71	0	2	0.895	11	8.75	2.5	0.825	2	0.673333	2.52445	-1.26917	0.026823	1
chr5	140547201	140547400	3	0	10	16	3	1.34	0	3.63	3.85	17.44	4	0	2	2	0	1.32	0	0.66	0.71	0	1.5	0.67	9.66667	8.30667	2	0.66	1.33333	0.456667	2.75372	-1.43555	0.0231334	1
chr5	140719801	140720000	0	0	5	5	1	0	0	1.82	1.2	5.81	0	3	0	2	1	0	1.06	0	0.71	0.74	0	0	3.66667	2.94333	1.5	0.53	1	0.483333	5.06166	-2.49985	0.0295898	1
chr5	142836601	142836800	3	1	7	3	13	1.34	0.31	2.54	0.72	75.57	0	1	1	0	1	0	0.35	0.33	0	0.74	2	0.825	7.66667	26.2767	0.5	0.175	0.666667	0.356667	3.54298	-0.81076	0.0244099	1
chr5	142836801	142837000	4	1	7	3	13	1.79	0.31	2.54	0.72	75.57	3	1	1	0	1	0.99	0.35	0.33	0	0.74	2.5	1.05	7.66667	26.2767	2	0.67	0.666667	0.356667	3.20894	-0.77658	0.038845	1
chr5	142858401	142858600	0	1	9	6	1	0	0.31	3.27	1.44	5.81	2	0	7	0	2	0.66	0	2.29	0	1.47	0.5	0.155	5.33333	3.50667	1	0.33	3	1.25333	3.38875	-2.13619	0.0113072	1
chr5	143202601	143202800	0	1	3	6	1	0	0.31	1.09	1.44	5.81	1	1	1	6	0	0.33	0.35	0.33	2.14	0	0.5	0.155	3.33333	2.78	1	0.34	2.33333	0.823333	2.64959	-2.53182	0.0412652	1
chr5	143483601	143483800	4	5	21	32	1	1.79	1.56	7.63	7.7	5.81	1	2	0	1	0	0.33	0.71	0	0.36	0	4.5	1.675	18	7.04667	1.5	0.52	0.333333	0.12	1.96345	-0.847659	0.0298306	1
chr5	143484601	143484800	0	3	8	17	1	0	0.94	2.91	4.09	5.81	2	0	3	2	1	0.66	0	0.98	0.71	0.74	1.5	0.47	8.66667	4.27	1	0.33	2	0.81	2.56685	-1.73181	0.00784479	1
chr5	143484801	143485000	0	1	7	11	0	0	0.31	2.54	2.65	0	0	0	0	0	0	0	0	0	0	0	0.5	0.155	6	1.73	0	0	0	0	3.32086	-2.17557	0.0291836	1
chr5	144633401	144633600	3	8	31	14	4	1.34	2.5	11.26	3.37	23.25	0	2	2	3	0	0	0.71	0.66	1.07	0	5.5	1.92	16.3333	12.6267	1	0.355	1.66667	0.576667	1.99222	-0.643539	0.0318508	1
chr5	144862001	144862200	0	6	44	15	0	0	1.87	15.99	3.61	0	0	1	2	1	0	0	0.35	0.66	0.36	0	3	0.935	19.6667	6.53333	0.5	0.175	1	0.34	2.8733	-0.744601	0.0353909	1
chr5	146917601	146917800	0	1	11	4	1	0	0.31	4	0.96	5.81	0	1	3	1	1	0	0.35	0.98	0.36	0.74	0.5	0.155	5.33333	3.59	0.5	0.175	1.66667	0.693333	3.46726	-2.10155	0.0144611	1
chr5	147113001	147113200	0	1	9	3	1	0	0.31	3.27	0.72	5.81	0	1	1	0	0	0	0.35	0.33	0	0	0.5	0.155	4.33333	3.26667	0.5	0.175	0.333333	0.11	3.20697	-2.26349	0.0247519	1
chr5	147328801	147329000	0	0	32	19	1	0	0	11.63	4.57	5.81	0	0	0	1	1	0	0	0	0.36	0.74	0	0	17.3333	7.33667	0	0	0.666667	0.366667	7.16788	-0.995463	0.000171866	0.785682
chr5	147329001	147329200	0	0	33	22	1	0	0	11.99	5.29	5.81	0	0	1	2	1	0	0	0.33	0.71	0.74	0	0	18.6667	7.69667	0	0	1.33333	0.593333	7.24959	-0.923596	0.00013104	0.671742
chr5	147329201	147329400	0	0	15	6	1	0	0	5.45	1.44	5.81	0	0	4	2	2	0	0	1.31	0.71	1.47	0	0	7.33333	4.23333	0	0	2.66667	1.16333	6.08998	-1.86603	0.00564749	1
chr5	147458601	147458800	0	1	2	7	1	0	0.31	0.73	1.68	5.81	3	3	3	5	0	0.99	1.06	0.98	1.78	0	0.5	0.155	3.33333	2.74	3	1.025	2.66667	0.92	2.62501	-2.55316	0.0473044	1
chr5	147648001	147648200	1	1	11	8	2	0.45	0.31	4	1.92	11.63	2	0	3	1	1	0.66	0	0.98	0.36	0.74	1	0.38	7	5.85	1	0.33	1.66667	0.693333	2.95377	-1.78304	0.0106919	1
chr5	147648201	147648400	0	4	15	10	2	0	1.25	5.45	2.41	11.63	1	0	1	0	0	0.33	0	0.33	0	0	2	0.625	9	6.49667	0.5	0.165	0.333333	0.11	2.47906	-1.50595	0.0145161	1
chr5	147686601	147686800	0	1	11	6	0	0	0.31	4	1.44	0	1	0	3	2	0	0.33	0	0.98	0.71	0	0.5	0.155	5.66667	1.81333	0.5	0.165	1.66667	0.563333	3.36258	-2.14719	0.0408033	1
chr5	147687001	147687200	5	2	23	16	7	2.24	0.62	8.36	3.85	40.69	2	0	2	1	2	0.66	0	0.66	0.36	1.47	3.5	1.43	15.3333	17.6333	1	0.33	1.66667	0.83	2.59042	-0.622065	0.0195062	1
chr5	147687201	147687400	5	4	21	15	7	2.24	1.25	7.63	3.61	40.69	5	2	3	2	2	1.65	0.71	0.98	0.71	1.47	4.5	1.745	14.3333	17.31	3.5	1.18	2.33333	1.05333	2.21466	-0.644241	0.0320832	1
chr5	147690201	147690400	3	0	50	16	3	1.34	0	18.17	3.85	17.44	0	0	5	1	1	0	0	1.64	0.36	0.74	1.5	0.67	23	13.1533	0	0	2.33333	0.913333	3.9405	-0.448005	0.00393029	1
chr5	147690401	147690600	1	1	23	21	1	0.45	0.31	8.36	5.05	5.81	3	1	5	1	1	0.99	0.35	1.64	0.36	0.74	1	0.38	15	6.40667	2	0.67	2.33333	0.913333	3.83291	-1.14574	0.000827181	1
chr5	147690601	147690800	1	1	5	10	1	0.45	0.31	1.82	2.41	5.81	3	2	5	2	0	0.99	0.71	1.64	0.71	0	1	0.38	5.33333	3.34667	2.5	0.85	2.33333	0.783333	2.39625	-2.13976	0.0434478	1
chr5	149842601	149842800	0	4	6	13	4	0	1.25	2.18	3.13	23.25	2	5	2	3	1	0.66	1.77	0.66	1.07	0.74	2	0.625	7.66667	9.52	3.5	1.215	2	0.823333	2.43075	-1.57498	0.0267614	1
chr5	150008001	150008200	0	2	2	4	7	0	0.62	0.73	0.96	40.69	3	2	4	2	2	0.99	0.71	1.31	0.71	1.47	1	0.31	4.33333	14.1267	2.5	0.85	2.66667	1.16333	3.64595	-1.77514	0.0354239	1
chr5	151531001	151531200	0	1	6	5	1	0	0.31	2.18	1.2	5.81	0	0	0	0	0	0	0	0	0	0	0.5	0.155	4	3.06333	0	0	0	0	2.97081	-2.36781	0.0229295	1
chr6	4166401	4166600	0	1	4	9	1	0	0.31	1.45	2.16	5.81	2	2	3	1	2	0.66	0.71	0.98	0.36	1.47	0.5	0.155	4.66667	3.14	2	0.685	2	0.936667	3.08222	-2.3126	0.0138332	1
chr6	4814001	4814200	0	1	4	6	2	0	0.31	1.45	1.44	11.63	3	3	4	2	7	0.99	1.06	1.31	0.71	5.16	0.5	0.155	4	4.84	3	1.025	4.33333	2.39333	3.08556	-2.31484	0.0232084	1
chr6	11899201	11899400	1	1	7	8	1	0.45	0.31	2.54	1.92	5.81	2	3	4	2	1	0.66	1.06	1.31	0.71	0.74	1	0.38	5.33333	3.42333	2.5	0.86	2.33333	0.92	2.44567	-2.10537	0.0343436	1
chr6	13076601	13076800	3	0	13	13	1	1.34	0	4.72	3.13	5.81	2	2	2	2	0	0.66	0.71	0.66	0.71	0	1.5	0.67	9	4.55333	2	0.685	1.33333	0.456667	2.53437	-1.59757	0.0477386	1
chr6	15408801	15409000	1	1	6	8	2	0.45	0.31	2.18	1.92	11.63	2	4	6	1	2	0.66	1.42	1.97	0.36	1.47	1	0.38	5.33333	5.24333	3	1.04	3	1.26667	2.54098	-2.03611	0.0332958	1
chr6	16107801	16108000	0	1	3	8	2	0	0.31	1.09	1.92	11.63	3	2	1	1	0	0.99	0.71	0.33	0.36	0	0.5	0.155	4.33333	4.88	2.5	0.85	0.666667	0.23	3.14187	-2.28718	0.0184429	1
chr6	19547201	19547400	0	1	2	7	1	0	0.31	0.73	1.68	5.81	5	2	5	3	1	1.65	0.71	1.64	1.07	0.74	0.5	0.155	3.33333	2.74	3.5	1.18	3	1.15	2.62501	-2.55316	0.0473043	1
chr6	19628601	19628800	0	2	5	10	2	0	0.62	1.82	2.41	11.63	1	0	0	2	2	0.33	0	0	0.71	1.47	1	0.31	5.66667	5.28667	0.5	0.165	1.33333	0.726667	2.65032	-2.03202	0.0283203	1
chr6	21313201	21313400	0	0	2	7	1	0	0	0.73	1.68	5.81	3	3	6	2	1	0.99	1.06	1.97	0.71	0.74	0	0	3.33333	2.74	3	1.025	3	1.14	4.85171	-2.62053	0.0474145	1
chr6	24175801	24176000	0	1	2	8	1	0	0.31	0.73	1.92	5.81	2	4	1	2	2	0.66	1.42	0.33	0.71	1.47	0.5	0.155	3.66667	2.82	3	1.04	1.66667	0.836667	2.74126	-2.49923	0.0488881	1
chr6	25805801	25806000	1	3	2	11	12	0.45	0.94	0.73	2.65	69.76	3	2	2	5	2	0.99	0.71	0.66	1.78	1.47	2	0.695	8.33333	24.38	2.5	0.85	3	1.30333	3.59719	-0.924207	0.0233641	1
chr6	28455201	28455400	0	1	5	4	1	0	0.31	1.82	0.96	5.81	6	1	3	5	3	1.99	0.35	0.98	1.78	2.21	0.5	0.155	3.33333	2.86333	3.5	1.17	3.66667	1.65667	2.73537	-2.48952	0.0467972	1
chr6	29250601	29250800	0	1	1	4	5	0	0.31	0.36	0.96	29.07	0	1	0	3	0	0	0.35	0	1.07	0	0.5	0.155	3.33333	10.13	0.5	0.175	1	0.356667	3.88975	-2.17819	0.0323205	1
chr6	30084401	30084600	0	1	3	6	1	0	0.31	1.09	1.44	5.81	4	2	2	1	1	1.32	0.71	0.66	0.36	0.74	0.5	0.155	3.33333	2.78	3	1.015	1.33333	0.586667	2.64959	-2.53182	0.0412652	1
chr6	30267801	30268000	2	4	11	15	2	0.89	1.25	4	3.61	11.63	3	4	1	4	1	0.99	1.42	0.33	1.43	0.74	3	1.07	9.33333	6.41333	3.5	1.205	2	0.833333	1.80005	-1.4444	0.0400897	1
chr6	36775201	36775400	0	1	5	7	1	0	0.31	1.82	1.68	5.81	1	4	3	5	0	0.33	1.42	0.98	1.78	0	0.5	0.155	4.33333	3.10333	2.5	0.875	2.66667	0.92	3.01907	-2.33974	0.0186849	1
chr6	37350201	37350400	1	1	10	5	1	0.45	0.31	3.63	1.2	5.81	1	3	2	0	1	0.33	1.06	0.66	0	0.74	1	0.38	5.33333	3.54667	2	0.695	1	0.466667	2.53454	-2.05459	0.0424653	1
chr6	40498001	40498200	0	1	4	5	1	0	0.31	1.45	1.2	5.81	0	2	4	2	1	0	0.71	1.31	0.71	0.74	0.5	0.155	3.33333	2.82	1	0.355	2.33333	0.92	2.68362	-2.51061	0.0413965	1
chr6	42129801	42130000	0	0	6	0	6	0	0	2.18	0	34.88	0	0	0	0	1	0	0	0	0	0.74	0	0	4	12.3533	0	0	0.333333	0.246667	6.51725	-1.93863	0.0179697	1
chr6	42130001	42130200	0	0	8	0	6	0	0	2.91	0	34.88	0	0	0	1	2	0	0	0	0.36	1.47	0	0	4.66667	12.5967	0	0	1	0.61	6.60116	-1.82091	0.0126015	1
chr6	42429801	42430000	0	1	9	2	1	0	0.31	3.27	0.48	5.81	6	5	6	0	3	1.99	1.77	1.97	0	2.21	0.5	0.155	4	3.18667	5.5	1.88	3	1.39333	3.14799	-2.30921	0.0385637	1
chr6	49884201	49884400	0	0	3	9	1	0	0	1.09	2.16	5.81	0	4	3	3	0	0	1.42	0.98	1.07	0	0	0	4.33333	3.02	2	0.71	2	0.683333	5.19813	-2.43733	0.021639	1
chr6	50865001	50865200	0	4	4	11	5	0	1.25	1.45	2.65	29.07	1	3	5	3	4	0.33	1.06	1.64	1.07	2.95	2	0.625	6.66667	11.0567	2	0.695	4	1.88667	2.508	-1.60781	0.0400476	1
chr6	51280401	51280600	2	3	12	11	2	0.89	0.94	4.36	2.65	11.63	2	7	0	4	2	0.66	2.48	0	1.43	1.47	2.5	0.915	8.33333	6.21333	4.5	1.57	2	0.966667	1.93622	-1.53683	0.035143	1
chr6	51601001	51601200	1	3	13	17	1	0.45	0.94	4.72	4.09	5.81	0	0	0	1	0	0	0	0	0.36	0	2	0.695	10.3333	4.87333	0	0	0.333333	0.12	2.43619	-1.49228	0.00874615	1
chr6	51601201	51601400	0	0	8	12	0	0	0	2.91	2.89	0	0	0	1	1	0	0	0	0.33	0.36	0	0	0	6.66667	1.93333	0	0	0.666667	0.23	5.677	-2.1283	0.0241894	1
chr6	51646801	51647000	3	9	24	28	2	1.34	2.81	8.72	6.73	11.63	0	1	5	0	1	0	0.35	1.64	0	0.74	6	2.075	18	9.02667	0.5	0.175	2	0.793333	1.73678	-0.724276	0.0461517	1
chr6	51647801	51648000	0	0	5	13	1	0	0	1.82	3.13	5.81	2	2	4	6	3	0.66	0.71	1.31	2.14	2.21	0	0	6.33333	3.58667	2	0.685	4.33333	1.88667	5.70355	-2.13397	0.00587608	1
chr6	51648001	51648200	0	3	7	15	1	0	0.94	2.54	3.61	5.81	0	1	6	2	3	0	0.35	1.97	0.71	2.21	1.5	0.47	7.66667	3.98667	0.5	0.175	3.66667	1.63	2.40607	-1.83537	0.0386793	1
chr6	51693801	51694000	0	1	5	12	2	0	0.31	1.82	2.89	11.63	2	4	3	3	3	0.66	1.42	0.98	1.07	2.21	0.5	0.155	6.33333	5.44667	3	1.04	3	1.42	3.58663	-2.0026	0.00429656	1
chr6	51720601	51720800	0	1	12	16	0	0	0.31	4.36	3.85	0	2	2	3	3	2	0.66	0.71	0.98	1.07	1.47	0.5	0.155	9.33333	2.73667	2	0.685	2.66667	1.17333	3.92581	-1.76583	0.00800858	1
chr6	51730001	51730200	1	4	12	39	4	0.45	1.25	4.36	9.38	23.25	1	1	1	4	0	0.33	0.35	0.33	1.43	0	2.5	0.85	18.3333	12.33	1	0.34	1.66667	0.586667	2.99179	-0.830298	0.00197976	1
chr6	51730201	51730400	1	1	22	49	5	0.45	0.31	7.99	11.79	29.07	0	0	1	3	0	0	0	0.33	1.07	0	1	0.38	25.3333	16.2833	0	0	1.33333	0.466667	4.63025	-0.474676	5.31152e-05	0.3845
chr6	51730401	51730600	2	2	17	35	4	0.89	0.62	6.18	8.42	23.25	3	1	0	4	1	0.99	0.35	0	1.43	0.74	2	0.755	18.6667	12.6167	2	0.67	1.66667	0.723333	3.29354	-0.784565	0.00105126	1
chr6	51763001	51763200	2	2	10	16	10	0.89	0.62	3.63	3.85	58.13	2	0	0	2	1	0.66	0	0	0.71	0.74	2	0.755	12	21.87	1	0.33	1	0.483333	3.45725	-0.77664	0.00614511	1
chr6	51824001	51824200	0	0	5	10	0	0	0	1.82	2.41	0	0	0	1	4	1	0	0	0.33	1.43	0.74	0	0	5	1.41	0	0	2	0.833333	5.26815	-2.39094	0.0483869	1
chr6	51824201	51824400	0	0	5	10	0	0	0	1.82	2.41	0	0	0	5	1	0	0	0	1.64	0.36	0	0	0	5	1.41	0	0	2	0.666667	5.26815	-2.39094	0.0483869	1
chr6	51855601	51855800	2	3	22	27	1	0.89	0.94	7.99	6.49	5.81	1	2	6	2	2	0.33	0.71	1.97	0.71	1.47	2.5	0.915	16.6667	6.76333	1.5	0.52	3.33333	1.38333	2.72788	-0.994844	0.00424974	1
chr6	51855801	51856000	1	0	16	20	1	0.45	0	5.81	4.81	5.81	0	1	5	2	2	0	0.35	1.64	0.71	1.47	0.5	0.225	12.3333	5.47667	0.5	0.175	3	1.27333	4.36445	-1.40472	0.00143085	1
chr6	51867401	51867600	0	1	11	26	1	0	0.31	4	6.25	5.81	1	1	6	8	5	0.33	0.35	1.97	2.85	3.68	0.5	0.155	12.6667	5.35333	1	0.34	6.33333	2.83333	4.38222	-1.45076	0.000274453	1
chr6	51867601	51867800	0	2	10	29	1	0	0.62	3.63	6.98	5.81	1	2	6	7	2	0.33	0.71	1.97	2.5	1.47	1	0.31	13.3333	5.47333	1.5	0.52	5	1.98	3.60171	-1.38975	0.00184695	1
chr6	51867801	51868000	0	2	6	14	1	0	0.62	2.18	3.37	5.81	2	1	4	3	3	0.66	0.35	1.31	1.07	2.21	1	0.31	7	3.78667	1.5	0.505	3.33333	1.53	2.79049	-1.95532	0.0212016	1
chr6	51870201	51870400	0	0	4	3	7	0	0	1.45	0.72	40.69	1	0	1	3	0	0.33	0	0.33	1.07	0	0	0	4.66667	14.2867	0.5	0.165	1.33333	0.466667	6.68457	-1.79462	0.00973832	1
chr6	51914201	51914400	1	2	7	10	3	0.45	0.62	2.54	2.41	17.44	2	1	4	5	0	0.66	0.35	1.31	1.78	0	1.5	0.535	6.66667	7.46333	1.5	0.505	3	1.03	2.43208	-1.75326	0.0341202	1
chr6	51923001	51923200	0	2	15	14	2	0	0.62	5.45	3.37	11.63	3	1	1	1	2	0.99	0.35	0.33	0.36	1.47	1	0.31	10.3333	6.81667	2	0.67	1.33333	0.72	3.47816	-1.46824	0.00166778	1
chr6	51923201	51923400	1	2	30	27	3	0.45	0.62	10.9	6.49	17.44	0	0	1	1	3	0	0	0.33	0.36	2.21	1.5	0.535	20	11.61	0	0	1.66667	0.966667	3.83226	-0.711205	0.000381585	1
chr6	51923401	51923600	1	0	30	24	2	0.45	0	10.9	5.77	11.63	1	2	3	1	4	0.33	0.71	0.98	0.36	2.95	0.5	0.225	18.6667	9.43333	1.5	0.52	2.66667	1.43	5.00743	-0.86151	0.000230036	0.945408
chr6	51929601	51929800	0	1	9	13	1	0	0.31	3.27	3.13	5.81	1	2	4	6	0	0.33	0.71	1.31	2.14	0	0.5	0.155	7.66667	4.07	1.5	0.52	3.33333	1.15	3.77914	-1.88366	0.00204889	1
chr6	51929801	51930000	0	1	10	25	1	0	0.31	3.63	6.01	5.81	2	2	4	4	1	0.66	0.71	1.31	1.43	0.74	0.5	0.155	12	5.15	2	0.685	3	1.16	4.30617	-1.50923	0.000344587	1
chr6	51930001	51930200	0	2	7	22	1	0	0.62	2.54	5.29	5.81	5	2	3	2	1	1.65	0.71	0.98	0.71	0.74	1	0.31	10	4.54667	3.5	1.18	2	0.81	3.2248	-1.66787	0.00605106	1
chr6	51940601	51940800	0	0	2	9	1	0	0	0.73	2.16	5.81	0	0	0	1	3	0	0	0	0.36	2.21	0	0	4	2.9	0	0	1.33333	0.856667	5.07106	-2.50944	0.0372521	1
chr6	51940801	51941000	0	0	2	7	1	0	0	0.73	1.68	5.81	0	2	1	2	4	0	0.71	0.33	0.71	2.95	0	0	3.33333	2.74	1	0.355	2.33333	1.33	4.85171	-2.62053	0.0474144	1
chr6	51942401	51942600	0	1	4	22	1	0	0.31	1.45	5.29	5.81	0	1	5	2	1	0	0.35	1.64	0.71	0.74	0.5	0.155	9	4.18333	0.5	0.175	2.66667	1.03	3.85657	-1.83036	0.00396335	1
chr6	51942601	51942800	0	1	4	14	1	0	0.31	1.45	3.37	5.81	2	5	5	2	1	0.66	1.77	1.64	0.71	0.74	0.5	0.155	6.33333	3.54333	3.5	1.215	2.66667	1.03	3.4481	-2.10385	0.00723936	1
chr6	51958801	51959000	0	0	10	12	1	0	0	3.63	2.89	5.81	0	2	5	6	3	0	0.71	1.64	2.14	2.21	0	0	7.66667	4.11	1	0.355	4.66667	1.99667	6.03157	-1.9087	0.0017553	1
chr6	51971001	51971200	0	3	5	21	2	0	0.94	1.82	5.05	11.63	2	0	3	4	0	0.66	0	0.98	1.43	0	1.5	0.47	9.33333	6.16667	1	0.33	2.33333	0.803333	2.70112	-1.6401	0.0239317	1
chr6	51971201	51971400	0	3	5	21	2	0	0.94	1.82	5.05	11.63	3	2	3	4	1	0.99	0.71	0.98	1.43	0.74	1.5	0.47	9.33333	6.16667	2.5	0.85	2.66667	1.05	2.70112	-1.6401	0.0239316	1
chr6	51986001	51986200	0	1	10	15	1	0	0.31	3.63	3.61	5.81	1	3	2	3	0	0.33	1.06	0.66	1.07	0	0.5	0.155	8.66667	4.35	2	0.695	1.66667	0.576667	3.93795	-1.77583	0.00115219	1
chr6	51986201	51986400	0	0	16	22	2	0	0	5.81	5.29	11.63	1	2	2	1	0	0.33	0.71	0.66	0.36	0	0	0	13.3333	7.57667	1.5	0.52	1	0.34	6.81626	-1.30901	5.2901e-05	0.383783
chr6	51986401	51986600	1	0	14	30	1	0.45	0	5.09	7.22	5.81	0	0	0	0	0	0	0	0	0	0	0.5	0.225	15	6.04	0	0	0	0	4.54807	-1.25835	0.000778742	1
chr6	51995601	51995800	1	3	6	17	1	0.45	0.94	2.18	4.09	5.81	4	1	5	2	2	1.32	0.35	1.64	0.71	1.47	2	0.695	8	4.02667	2.5	0.835	3	1.27333	2.01952	-1.76765	0.0363182	1
chr6	51998201	51998400	0	5	12	14	4	0	1.56	4.36	3.37	23.25	5	6	5	3	0	1.65	2.13	1.64	1.07	0	2.5	0.78	10	10.3267	5.5	1.89	2.66667	0.903333	2.4601	-1.29462	0.0177899	1
chr6	51998401	51998600	0	5	13	14	4	0	1.56	4.72	3.37	23.25	5	6	3	4	1	1.65	2.13	0.98	1.43	0.74	2.5	0.78	10.3333	10.4467	5.5	1.89	2.66667	1.05	2.50527	-1.26135	0.0152553	1
chr6	52026401	52026600	5	4	31	49	2	2.24	1.25	11.26	11.79	11.63	2	1	2	0	0	0.66	0.35	0.66	0	0	4.5	1.745	27.3333	11.56	1.5	0.505	0.666667	0.22	2.49489	-0.381177	0.0127997	1
chr6	52043601	52043800	0	1	1	12	1	0	0.31	0.36	2.89	5.81	0	1	2	9	2	0	0.35	0.66	3.21	1.47	0.5	0.155	4.66667	3.02	0.5	0.175	4.33333	1.78	3.00539	-2.3698	0.0430687	1
chr6	52043801	52044000	0	0	5	18	1	0	0	1.82	4.33	5.81	0	1	1	8	2	0	0.35	0.33	2.85	1.47	0	0	8	3.98667	0.5	0.175	3.66667	1.55	5.97239	-1.95148	0.00340228	1
chr6	52044001	52044200	0	0	4	16	1	0	0	1.45	3.85	5.81	0	0	1	4	0	0	0	0.33	1.43	0	0	0	7	3.70333	0	0	1.66667	0.586667	5.791	-2.07402	0.00633478	1
chr6	52085201	52085400	2	2	8	28	1	0.89	0.62	2.91	6.73	5.81	2	1	5	2	2	0.66	0.35	1.64	0.71	1.47	2	0.755	12.3333	5.15	1.5	0.505	3	1.27333	2.50456	-1.40006	0.0212155	1
chr6	53480601	53480800	0	1	23	9	0	0	0.31	8.36	2.16	0	6	1	1	0	2	1.99	0.35	0.33	0	1.47	0.5	0.155	10.6667	3.50667	3.5	1.17	1	0.6	4.24386	-1.52171	0.00695387	1
chr6	53480801	53481000	0	0	30	11	0	0	0	10.9	2.65	0	1	0	0	0	2	0.33	0	0	0	1.47	0	0	13.6667	4.51667	0.5	0.165	0.666667	0.49	6.78385	-1.2751	0.00332977	1
chr6	53481001	53481200	0	0	16	6	0	0	0	5.81	1.44	0	0	0	0	0	1	0	0	0	0	0.74	0	0	7.33333	2.41667	0	0	0.333333	0.246667	5.94428	-1.93109	0.0231762	1
chr6	53650201	53650400	0	1	2	7	1	0	0.31	0.73	1.68	5.81	6	0	8	7	3	1.99	0	2.62	2.5	2.21	0.5	0.155	3.33333	2.74	3	0.995	6	2.44333	2.62501	-2.55316	0.0473043	1
chr6	54635001	54635200	0	1	3	5	2	0	0.31	1.09	1.2	11.63	3	5	6	3	1	0.99	1.77	1.97	1.07	0.74	0.5	0.155	3.33333	4.64	4	1.38	3.33333	1.26	2.88642	-2.43634	0.0364156	1
chr6	54726601	54726800	1	1	3	15	1	0.45	0.31	1.09	3.61	5.81	3	4	3	6	1	0.99	1.42	0.98	2.14	0.74	1	0.38	6.33333	3.50333	3.5	1.205	3.33333	1.28667	2.53772	-2.05808	0.0482695	1
chr6	57698801	57699000	0	1	3	6	1	0	0.31	1.09	1.44	5.81	3	3	3	1	5	0.99	1.06	0.98	0.36	3.68	0.5	0.155	3.33333	2.78	3	1.025	3	1.67333	2.64959	-2.53182	0.0412652	1
chr6	63747001	63747200	3	0	3	9	12	1.34	0	1.09	2.16	69.76	5	2	4	5	2	1.65	0.71	1.31	1.78	1.47	1.5	0.67	8	24.3367	3.5	1.18	3.66667	1.52	3.73332	-0.935259	0.027231	1
chr6	63747201	63747400	3	1	3	9	14	1.34	0.31	1.09	2.16	81.38	3	6	4	3	1	0.99	2.13	1.31	1.07	0.74	2	0.825	8.66667	28.21	4.5	1.56	2.66667	1.04	3.64007	-0.722359	0.0198459	1
chr6	63747401	63747600	0	1	2	3	9	0	0.31	0.73	0.72	52.32	3	5	3	2	0	0.99	1.77	0.98	0.71	0	0.5	0.155	4.66667	17.9233	4	1.38	1.66667	0.563333	4.84469	-1.58665	0.00867679	1
chr6	64977001	64977200	0	1	3	6	1	0	0.31	1.09	1.44	5.81	2	4	6	2	2	0.66	1.42	1.97	0.71	1.47	0.5	0.155	3.33333	2.78	3	1.04	3.33333	1.38333	2.64959	-2.53182	0.0412653	1
chr6	66280401	66280600	0	1	7	8	0	0	0.31	2.54	1.92	0	5	4	6	1	0	1.65	1.42	1.97	0.36	0	0.5	0.155	5	1.48667	4.5	1.535	2.33333	0.776667	3.11665	-2.29986	0.0497619	1
chr6	67575401	67575600	0	0	24	0	0	0	0	8.72	0	0	0	0	2	0	0	0	0	0.66	0	0	0	0	8	2.90667	0	0	0.666667	0.22	6.15862	-1.75327	0.0385859	1
chr6	67575601	67575800	0	0	25	0	1	0	0	9.08	0	5.81	0	0	2	0	1	0	0	0.66	0	0.74	0	0	8.66667	4.96333	0	0	1	0.466667	6.42901	-1.60747	0.0117001	1
chr6	67575801	67576000	0	0	20	0	1	0	0	7.27	0	5.81	0	0	1	0	3	0	0	0.33	0	2.21	0	0	7	4.36	0	0	1.33333	0.846667	6.15919	-1.82353	0.0179702	1
chr6	67593601	67593800	0	0	12	0	1	0	0	4.36	0	5.81	0	0	3	0	1	0	0	0.98	0	0.74	0	0	4.33333	3.39	0	0	1.33333	0.573333	5.55629	-2.26097	0.0462956	1
[truncated: 3,413 more rows]
