# Supplementary material for: Combined Multiomics Analysis Reveals the Role of ANXA1 Methylation and miRNA‐Targeted LDLR in Polycystic Ovary Syndrome
Source: Reprod Med Biol. 2025 Jun 23;24(1):e12664. doi: 10.1002/rmb2.12664 (PMC12183603; doi:10.1002/rmb2.12664)
Supplement: Supplementary file 9 — Table S4. Hypomethylated DMRs in mouse group. [file RMB2-24-e12664-s012.xlsx]

## Sheet: Sheet 1
Table S4: Hypomethylated DMRs in mouse group
chr	start	stop	C1_MBD_MAPQ30_with_header_sorted_rmDUP.bam.counts	C2_MBD_MAPQ30_with_header_sorted_rmDUP.bam.counts	T1_MBD_MAPQ30_with_header_sorted_rmDUP.bam.counts	T2_MBD_MAPQ30_with_header_sorted_rmDUP.bam.counts	T4_MBD_MAPQ30_with_header_sorted_rmDUP.bam.counts	C1_MBD_MAPQ30_with_header_sorted_rmDUP.bam.rpkm	C2_MBD_MAPQ30_with_header_sorted_rmDUP.bam.rpkm	T1_MBD_MAPQ30_with_header_sorted_rmDUP.bam.rpkm	T2_MBD_MAPQ30_with_header_sorted_rmDUP.bam.rpkm	T4_MBD_MAPQ30_with_header_sorted_rmDUP.bam.rpkm	C1_input_MAPQ30_with_header_sorted_rmDUP.bam.counts	C2_input_MAPQ30_with_header_sorted_rmDUP.bam.counts	T1_input_MAPQ30_with_header_sorted_rmDUP.bam.counts	T2_input_MAPQ30_with_header_sorted_rmDUP.bam.counts	T4_input_MAPQ30_with_header_sorted_rmDUP.bam.counts	C1_input_MAPQ30_with_header_sorted_rmDUP.bam.rpkm	C2_input_MAPQ30_with_header_sorted_rmDUP.bam.rpkm	T1_input_MAPQ30_with_header_sorted_rmDUP.bam.rpkm	T2_input_MAPQ30_with_header_sorted_rmDUP.bam.rpkm	T4_input_MAPQ30_with_header_sorted_rmDUP.bam.rpkm	MSets1.counts.mean	MSets1.rpkm.mean	MSets2.counts.mean	MSets2.rpkm.mean	ISets1.counts.mean	ISets1.rpkm.mean	ISets2.counts.mean	ISets2.rpkm.mean	edgeR.logFC	edgeR.logCPM	edgeR.p.value	edgeR.adj.p.value
chr1	3215801	3216000	4	5	0	2	0	1.79	1.56	0	0.48	0	0	3	3	3	1	0	1.06	0.98	1.07	0.74	4.5	1.675	0.666667	0.16	1.5	0.53	2.33333	0.93	-2.5013	-2.52356	0.0438882	1
chr1	3301401	3301600	7	4	1	1	0	3.13	1.25	0.36	0.24	0	2	0	2	1	3	0.66	0	0.66	0.36	2.21	5.5	2.19	0.666667	0.2	1	0.33	2	1.07667	-2.80627	-2.32656	0.0221978	1
chr1	3986801	3987000	4	8	1	3	0	1.79	2.5	0.36	0.72	0	2	0	5	0	1	0.66	0	1.64	0	0.74	6	2.145	1.33333	0.36	1	0.33	2	0.793333	-1.96643	-2.24009	0.0395888	1
chr1	4722201	4722400	5	5	0	2	0	2.24	1.56	0	0.48	0	3	2	3	3	0	0.99	0.71	0.98	1.07	0	5	1.9	0.666667	0.16	2.5	0.85	2	0.683333	-2.67739	-2.44218	0.0283016	1
chr1	4762601	4762800	4	9	0	4	0	1.79	2.81	0	0.96	0	3	6	5	2	1	0.99	2.13	1.64	0.71	0.74	6.5	2.3	1.33333	0.32	4.5	1.56	2.66667	1.03	-2.14073	-2.20758	0.034108	1
chr1	4838601	4838800	3	9	1	3	0	1.34	2.81	0.36	0.72	0	1	5	6	1	0	0.33	1.77	1.97	0.36	0	6	2.075	1.33333	0.36	3	1.05	2.33333	0.776667	-1.93655	-2.25787	0.0442931	1
chr1	5431801	5432000	6	5	0	2	0	2.68	1.56	0	0.48	0	0	1	1	1	0	0	0.35	0.33	0.36	0	5.5	2.12	0.666667	0.16	0.5	0.175	0.666667	0.23	-2.83794	-2.36471	0.0190506	1
chr1	5432001	5432200	5	5	0	2	0	2.24	1.56	0	0.48	0	2	3	1	1	2	0.66	1.06	0.33	0.36	1.47	5	1.9	0.666667	0.16	2.5	0.86	1.33333	0.72	-2.67739	-2.44218	0.0283015	1
chr1	5741201	5741400	3	10	1	2	0	1.34	3.12	0.36	0.48	0	2	0	1	1	0	0.66	0	0.33	0.36	0	6.5	2.23	1	0.28	1	0.33	0.666667	0.23	-2.38689	-2.24918	0.0459942	1
chr1	5908601	5908800	2	10	1	1	0	0.89	3.12	0.36	0.24	0	3	3	3	2	1	0.99	1.06	0.98	0.71	0.74	6	2.005	0.666667	0.2	3	1.025	2	0.81	-2.71631	-2.36494	0.0346358	1
chr1	6112401	6112600	5	9	3	2	0	2.24	2.81	1.09	0.48	0	7	3	2	0	2	2.32	1.06	0.66	0	1.47	7	2.525	1.66667	0.523333	5	1.69	1.33333	0.71	-1.82024	-2.05449	0.0393081	1
chr1	6262201	6262400	2	7	1	1	0	0.89	2.19	0.36	0.24	0	3	6	2	2	3	0.99	2.13	0.66	0.71	2.21	4.5	1.54	0.666667	0.2	4.5	1.56	2.33333	1.19333	-2.35052	-2.54324	0.0468255	1
chr1	6262601	6262800	5	11	2	5	0	2.24	3.44	0.73	1.2	0	7	5	0	0	1	2.32	1.77	0	0	0.74	8	2.84	2.33333	0.643333	6	2.045	0.333333	0.246667	-1.62496	-1.91662	0.0480741	1
chr1	7488801	7489000	7	8	2	5	0	3.13	2.5	0.73	1.2	0	4	3	1	1	4	1.32	1.06	0.33	0.36	2.95	7.5	2.815	2.33333	0.643333	3.5	1.19	2	1.21333	-1.60101	-1.92619	0.0485411	1
chr1	8047401	8047600	13	18	6	9	0	5.82	5.62	2.18	2.16	0	1	3	2	3	1	0.33	1.06	0.66	1.07	0.74	15.5	5.72	5	1.44667	2	0.695	2	0.823333	-1.55931	-1.13788	0.0282991	1
chr1	8073601	8073800	9	6	1	5	0	4.03	1.87	0.36	1.2	0	0	2	3	1	4	0	0.71	0.98	0.36	2.95	7.5	2.95	2	0.52	1	0.355	2.66667	1.43	-1.92452	-1.94395	0.0356389	1
chr1	8675201	8675400	15	8	5	6	0	6.71	2.5	1.82	1.44	0	0	1	2	2	3	0	0.35	0.66	0.71	2.21	11.5	4.605	3.66667	1.08667	0.5	0.175	2.33333	1.19333	-1.66419	-1.40463	0.040641	1
chr1	8675401	8675600	13	8	3	4	0	5.82	2.5	1.09	0.96	0	3	2	3	2	2	0.99	0.71	0.98	0.71	1.47	10.5	4.16	2.33333	0.683333	2.5	0.85	2.33333	1.05333	-2.12509	-1.61007	0.0229086	1
chr1	9314201	9314400	3	8	0	2	0	1.34	2.5	0	0.48	0	0	4	6	3	0	0	1.42	1.97	1.07	0	5.5	1.92	0.666667	0.16	2	0.71	3	1.01333	-2.71936	-2.42206	0.0281496	1
chr1	9345401	9345600	3	19	3	5	0	1.34	5.93	1.09	1.2	0	5	3	0	4	0	1.65	1.06	0	1.43	0	11	3.635	2.66667	0.763333	4	1.355	1.33333	0.476667	-1.78709	-1.68385	0.0496672	1
chr1	9622401	9622600	2	9	0	2	0	0.89	2.81	0	0.48	0	2	4	3	5	1	0.66	1.42	0.98	1.78	0.74	5.5	1.85	0.666667	0.16	3	1.04	3	1.16667	-2.69021	-2.44129	0.0371143	1
chr1	9622601	9622800	3	10	0	2	0	1.34	3.12	0	0.48	0	2	4	2	7	4	0.66	1.42	0.66	2.5	2.95	6.5	2.23	0.666667	0.16	3	1.04	4.33333	2.03667	-2.9372	-2.31069	0.0198681	1
chr1	10502801	10503000	10	12	4	4	0	4.47	3.75	1.45	0.96	0	2	2	3	1	2	0.66	0.71	0.98	0.36	1.47	11	4.11	2.66667	0.803333	2	0.685	2	0.936667	-1.89774	-1.57912	0.0154988	1
chr1	10503001	10503200	10	12	4	4	0	4.47	3.75	1.45	0.96	0	1	2	3	2	1	0.33	0.71	0.98	0.71	0.74	11	4.11	2.66667	0.803333	1.5	0.52	2	0.81	-1.89774	-1.57912	0.0154987	1
chr1	10503201	10503400	5	5	1	0	0	2.24	1.56	0.36	0	0	0	2	5	3	1	0	0.71	1.64	1.07	0.74	5	1.9	0.333333	0.12	1	0.355	3	1.15	-3.35935	-2.47271	0.0280908	1
chr1	11163001	11163200	2	12	0	0	0	0.89	3.75	0	0	0	5	2	5	4	2	1.65	0.71	1.64	1.43	1.47	7	2.32	0	0	3.5	1.18	3.66667	1.51333	-5.62063	-2.36539	0.00487519	1
chr1	11163201	11163400	2	12	1	0	0	0.89	3.75	0.36	0	0	5	2	6	5	0	1.65	0.71	1.97	1.78	0	7	2.32	0.333333	0.12	3.5	1.18	3.66667	1.25	-3.64693	-2.30158	0.0192314	1
chr1	11566001	11566200	8	14	5	3	0	3.58	4.37	1.82	0.72	0	4	3	3	1	0	1.32	1.06	0.98	0.36	0	11	3.975	2.66667	0.846667	3.5	1.19	1.33333	0.446667	-1.81609	-1.59257	0.0309698	1
chr1	12774001	12774200	9	5	1	4	0	4.03	1.56	0.36	0.96	0	3	0	2	2	0	0.99	0	0.66	0.71	0	7	2.795	1.66667	0.44	1.5	0.495	1.33333	0.456667	-2.07503	-2.02149	0.0391332	1
chr1	12774201	12774400	13	6	2	5	0	5.82	1.87	0.73	1.2	0	2	0	0	0	0	0.66	0	0	0	0	9.5	3.845	2.33333	0.643333	1	0.33	0	0	-2.07323	-1.68971	0.0217003	1
chr1	12877401	12877600	11	14	3	9	0	4.92	4.37	1.09	2.16	0	3	5	6	5	2	0.99	1.77	1.97	1.78	1.47	12.5	4.645	4	1.08333	4	1.38	4.33333	1.74	-1.6176	-1.397	0.0262669	1
chr1	12928401	12928600	4	12	2	2	0	1.79	3.75	0.73	0.48	0	4	4	1	5	0	1.32	1.42	0.33	1.78	0	8	2.77	1.33333	0.403333	4	1.37	2	0.703333	-2.28003	-2.035	0.0290584	1
chr1	13042001	13042200	4	8	2	1	0	1.79	2.5	0.73	0.24	0	2	0	2	0	1	0.66	0	0.66	0	0.74	6	2.145	1	0.323333	1	0.33	1	0.466667	-2.25701	-2.26484	0.0425409	1
chr1	13577001	13577200	7	23	5	8	0	3.13	7.18	1.82	1.92	0	5	2	3	2	2	1.65	0.71	0.98	0.71	1.47	15	5.155	4.33333	1.24667	3.5	1.18	2.33333	1.05333	-1.61591	-1.27107	0.0298966	1
chr1	13640801	13641000	4	11	1	4	0	1.79	3.44	0.36	0.96	0	3	1	3	3	1	0.99	0.35	0.98	1.07	0.74	7.5	2.615	1.66667	0.44	2	0.67	2.33333	0.93	-1.98102	-2.05875	0.0418908	1
chr1	13992801	13993000	12	12	2	9	0	5.37	3.75	0.73	2.16	0	3	5	3	3	3	0.99	1.77	0.98	1.07	2.21	12	4.56	3.66667	0.963333	4	1.38	3	1.42	-1.7417	-1.44645	0.0195807	1
chr1	13993001	13993200	12	12	2	4	0	5.37	3.75	0.73	0.96	0	5	3	4	4	3	1.65	1.06	1.31	1.43	2.21	12	4.56	2	0.563333	4	1.355	3.66667	1.65	-2.4774	-1.56635	0.00415877	1
chr1	13993201	13993400	2	9	0	1	0	0.89	2.81	0	0.24	0	4	1	4	3	1	1.32	0.35	1.31	1.07	0.74	5.5	1.85	0.333333	0.08	2.5	0.835	2.66667	1.04	-3.4456	-2.49134	0.0366368	1
chr1	14283401	14283600	1	12	0	2	0	0.45	3.75	0	0.48	0	4	1	6	5	2	1.32	0.35	1.97	1.78	1.47	6.5	2.1	0.666667	0.16	2.5	0.835	4.33333	1.74	-2.8786	-2.34729	0.0384735	1
chr1	14294201	14294400	6	6	2	1	0	2.68	1.87	0.73	0.24	0	0	0	3	0	0	0	0	0.98	0	0	6	2.275	1	0.323333	0	0	1	0.326667	-2.32553	-2.22883	0.0302697	1
chr1	15270401	15270600	5	13	2	5	0	2.24	4.06	0.73	1.2	0	3	4	2	5	1	0.99	1.42	0.66	1.78	0.74	9	3.15	2.33333	0.643333	3.5	1.205	2.66667	1.06	-1.77582	-1.83929	0.034939	1
chr1	15882601	15882800	3	6	0	2	0	1.34	1.87	0	0.48	0	5	7	2	0	5	1.65	2.48	0.66	0	3.68	4.5	1.605	0.666667	0.16	6	2.065	2.33333	1.44667	-2.45982	-2.5438	0.0432594	1
chr1	16269601	16269800	3	7	0	1	0	1.34	2.19	0	0.24	0	2	2	0	1	1	0.66	0.71	0	0.36	0.74	5	1.765	0.333333	0.08	2	0.685	0.666667	0.366667	-3.35934	-2.53358	0.0263004	1
chr1	16577601	16577800	7	9	2	1	0	3.13	2.81	0.73	0.24	0	4	0	3	2	1	1.32	0	0.98	0.71	0.74	8	2.97	1	0.323333	2	0.66	2	0.81	-2.70969	-2.02245	0.0115771	1
chr1	16664001	16664200	4	20	3	5	0	1.79	6.25	1.09	1.2	0	4	3	5	3	0	1.32	1.06	1.64	1.07	0	12	4.02	2.66667	0.763333	3.5	1.19	2.66667	0.903333	-1.92262	-1.60625	0.0251703	1
chr1	16923401	16923600	4	10	1	0	0	1.79	3.12	0.36	0	0	3	1	5	4	3	0.99	0.35	1.64	1.43	2.21	7	2.455	0.333333	0.12	2	0.67	4	1.76	-3.7448	-2.26535	0.0107822	1
chr1	16923601	16923800	4	11	1	2	0	1.79	3.44	0.36	0.48	0	5	2	4	3	3	1.65	0.71	1.31	1.07	2.21	7.5	2.615	1	0.28	3.5	1.18	3.33333	1.53	-2.60166	-2.13396	0.0183965	1
chr1	16959201	16959400	4	9	0	3	0	1.79	2.81	0	0.72	0	7	5	2	2	2	2.32	1.77	0.66	0.71	1.47	6.5	2.3	1	0.24	6	2.045	2	0.946667	-2.48586	-2.24927	0.0311187	1
chr1	16996001	16996200	7	9	2	5	0	3.13	2.81	0.73	1.2	0	3	4	5	3	1	0.99	1.42	1.64	1.07	0.74	8	2.97	2.33333	0.643333	3.5	1.205	3	1.15	-1.67799	-1.88637	0.046687	1
chr1	16996201	16996400	9	9	2	6	0	4.03	2.81	0.73	1.44	0	0	4	4	2	2	0	1.42	1.31	0.71	1.47	9	3.42	2.66667	0.723333	2	0.71	2.66667	1.16333	-1.71496	-1.75204	0.0450194	1
chr1	16996401	16996600	5	7	0	4	0	2.24	2.19	0	0.96	0	0	2	2	2	2	0	0.71	0.66	0.71	1.47	6	2.215	1.33333	0.32	1	0.355	2	0.946667	-2.07411	-2.24016	0.0491675	1
chr1	17938001	17938200	13	19	7	11	0	5.82	5.93	2.54	2.65	0	0	1	3	2	2	0	0.35	0.98	0.71	1.47	16	5.875	6	1.73	0.5	0.175	2.33333	1.05333	-1.36232	-1.055	0.0439033	1
chr1	18246601	18246800	5	18	2	8	0	2.24	5.62	0.73	1.92	0	2	2	4	4	2	0.66	0.71	1.31	1.43	1.47	11.5	3.93	3.33333	0.883333	2	0.685	3.33333	1.40333	-1.66034	-1.58633	0.0499409	1
chr1	18670401	18670600	6	8	2	3	0	2.68	2.5	0.73	0.72	0	3	0	3	2	2	0.99	0	0.98	0.71	1.47	7	2.59	1.66667	0.483333	1.5	0.495	2.33333	1.05333	-1.89786	-2.05434	0.0355359	1
chr1	18766201	18766400	2	7	1	1	0	0.89	2.19	0.36	0.24	0	2	4	4	5	0	0.66	1.42	1.31	1.78	0	4.5	1.54	0.666667	0.2	3	1.04	3	1.03	-2.35052	-2.54324	0.0468254	1
chr1	18819801	18820000	8	7	0	6	0	3.58	2.19	0	1.44	0	1	4	1	1	1	0.33	1.42	0.33	0.36	0.74	7.5	2.885	2	0.48	2.5	0.875	1	0.476667	-1.96537	-1.9751	0.0424467	1
chr1	18872601	18872800	16	7	0	6	0	7.16	2.19	0	1.44	0	1	3	0	0	0	0.33	1.06	0	0	0	11.5	4.675	2	0.48	2	0.695	0	0	-2.68104	-1.5707	0.00619225	1
chr1	18927601	18927800	30	27	15	12	0	13.42	8.43	5.45	2.89	0	2	4	3	2	1	0.66	1.42	0.98	0.71	0.74	28.5	10.925	9	2.78	3	1.04	2	0.81	-1.68405	-0.351597	0.0389389	1
chr1	18927801	18928000	15	17	5	7	0	6.71	5.31	1.82	1.68	0	1	2	1	2	0	0.33	0.71	0.33	0.71	0	16	6.01	4	1.16667	1.5	0.52	1	0.346667	-1.92465	-1.15889	0.00954951	1
chr1	18928001	18928200	8	8	0	4	0	3.58	2.5	0	0.96	0	2	2	0	0	0	0.66	0.71	0	0	0	8	3.04	1.33333	0.32	2	0.685	0	0	-2.52188	-2.00249	0.0106787	1
chr1	19050001	19050200	12	20	6	9	0	5.37	6.25	2.18	2.16	0	3	1	2	1	2	0.99	0.35	0.66	0.36	1.47	16	5.81	5	1.44667	2	0.67	1.66667	0.83	-1.58083	-1.12568	0.0281049	1
chr1	19052401	19052600	7	8	0	3	0	3.13	2.5	0	0.72	0	1	3	3	0	3	0.33	1.06	0.98	0	2.21	7.5	2.815	1	0.24	2	0.695	2	1.06333	-2.75767	-2.10019	0.0136524	1
chr1	19052601	19052800	6	8	0	2	0	2.68	2.5	0	0.48	0	3	2	1	0	2	0.99	0.71	0.33	0	1.47	7	2.59	0.666667	0.16	2.5	0.85	1	0.6	-3.12	-2.20522	0.00621732	1
chr1	19145801	19146000	3	8	0	2	0	1.34	2.5	0	0.48	0	5	5	2	2	1	1.65	1.77	0.66	0.71	0.74	5.5	1.92	0.666667	0.16	5	1.71	1.66667	0.703333	-2.71936	-2.42206	0.0281496	1
chr1	19184401	19184600	15	13	0	12	0	6.71	4.06	0	2.89	0	6	0	1	0	1	1.99	0	0.33	0	0.74	14	5.385	4	0.963333	3	0.995	0.666667	0.356667	-2.00701	-1.3052	0.0221869	1
chr1	19184601	19184800	14	6	0	7	0	6.26	1.87	0	1.68	0	4	2	0	0	2	1.32	0.71	0	0	1.47	10	4.065	2.33333	0.56	3	1.015	0.666667	0.49	-2.30204	-1.66851	0.0282042	1
chr1	19283001	19283200	10	9	0	4	0	4.47	2.81	0	0.96	0	4	2	2	0	2	1.32	0.71	0.66	0	1.47	9.5	3.64	1.33333	0.32	3	1.015	1.33333	0.71	-2.779	-1.84966	0.0050633	1
chr1	19283201	19283400	16	11	0	5	0	7.16	3.44	0	1.2	0	3	1	1	0	2	0.99	0.35	0.33	0	1.47	13.5	5.3	1.66667	0.4	2	0.67	1	0.6	-3.04937	-1.47423	0.00180572	1
chr1	19283401	19283600	27	20	0	9	0	12.08	6.25	0	2.16	0	1	2	0	0	1	0.33	0.71	0	0	0.74	23.5	9.165	3	0.72	1.5	0.52	0.333333	0.246667	-3.12904	-0.835649	0.000665514	1
chr1	19283601	19283800	24	22	0	15	0	10.74	6.87	0	3.61	0	2	1	0	0	0	0.66	0.35	0	0	0	23	8.805	5	1.20333	1.5	0.505	0	0	-2.45048	-0.794016	0.00717498	1
chr1	19283801	19284000	18	19	0	14	0	8.05	5.93	0	3.37	0	2	0	0	0	2	0.66	0	0	0	1.47	18.5	6.99	4.66667	1.12333	1	0.33	0.666667	0.49	-2.18853	-1.03216	0.0108837	1
chr1	19284001	19284200	8	11	0	4	0	3.58	3.44	0	0.96	0	1	0	0	0	2	0.33	0	0	0	1.47	9.5	3.51	1.33333	0.32	0.5	0.165	0.666667	0.49	-2.71642	-1.87961	0.00404908	1
chr1	19284201	19284400	6	8	0	2	0	2.68	2.5	0	0.48	0	2	0	0	0	2	0.66	0	0	0	1.47	7	2.59	0.666667	0.16	1	0.33	0.666667	0.49	-3.12	-2.20522	0.00621731	1
chr1	19284401	19284600	5	10	0	2	0	2.24	3.12	0	0.48	0	2	0	0	1	1	0.66	0	0	0.36	0.74	7.5	2.68	0.666667	0.16	1	0.33	0.666667	0.366667	-3.17575	-2.17341	0.00625725	1
chr1	19284601	19284800	13	13	0	6	0	5.82	4.06	0	1.44	0	2	2	0	2	0	0.66	0.71	0	0.71	0	13	4.94	2	0.48	2	0.685	0.666667	0.236667	-2.70738	-1.51704	0.00182542	1
chr1	19284801	19285000	24	19	0	8	0	10.74	5.93	0	1.92	0	2	4	0	1	1	0.66	1.42	0	0.36	0.74	21.5	8.335	2.66667	0.64	3	1.04	0.666667	0.366667	-3.12627	-0.952227	0.000345167	1
chr1	19285001	19285200	31	25	0	15	1	13.87	7.81	0	3.61	5.81	2	3	0	1	1	0.66	1.06	0	0.36	0.74	28	10.84	5.33333	3.14	2.5	0.86	0.666667	0.366667	-2.49371	-0.51688	0.0140341	1
chr1	19285201	19285400	23	19	0	12	1	10.29	5.93	0	2.89	5.81	2	3	0	0	1	0.66	1.06	0	0	0.74	21	8.11	4.33333	2.9	2.5	0.86	0.333333	0.246667	-2.31859	-0.845479	0.016457	1
chr1	19372001	19372200	10	11	0	3	1	4.47	3.44	0	0.72	5.81	2	3	3	2	1	0.66	1.06	0.98	0.71	0.74	10.5	3.955	1.33333	2.17667	2.5	0.86	2	0.81	-2.71913	-1.69771	0.0354532	1
chr1	19372201	19372400	15	12	0	4	1	6.71	3.75	0	0.96	5.81	3	1	0	1	2	0.99	0.35	0	0.36	1.47	13.5	5.23	1.66667	2.25667	2	0.67	1	0.61	-2.84917	-1.41535	0.0181822	1
chr1	19372401	19372600	17	10	0	6	1	7.61	3.12	0	1.44	5.81	1	1	0	1	1	0.33	0.35	0	0.36	0.74	13.5	5.365	2.33333	2.41667	1	0.34	0.666667	0.366667	-2.47579	-1.34631	0.0362896	1
chr1	19380201	19380400	4	8	0	3	0	1.79	2.5	0	0.72	0	1	0	1	2	1	0.33	0	0.33	0.71	0.74	6	2.145	1	0.24	0.5	0.165	1.33333	0.593333	-2.38303	-2.30142	0.0456605	1
chr1	19380401	19380600	4	10	0	4	0	1.79	3.12	0	0.96	0	4	1	0	0	1	1.32	0.35	0	0	0.74	7	2.455	1.33333	0.32	2.5	0.835	0.333333	0.246667	-2.23536	-2.15905	0.0346272	1
chr1	19398601	19398800	22	18	0	5	0	9.84	5.62	0	1.2	0	2	3	0	2	0	0.66	1.06	0	0.71	0	20	7.73	1.66667	0.4	2.5	0.86	0.666667	0.236667	-3.58542	-1.08257	0.000118325	0.614108
chr1	19398801	19399000	33	28	0	14	0	14.76	8.75	0	3.37	0	3	3	0	1	0	0.99	1.06	0	0.36	0	30.5	11.755	4.66667	1.12333	3	1.025	0.333333	0.12	-2.9684	-0.504968	0.00165671	1
chr1	19399001	19399200	19	20	0	12	0	8.5	6.25	0	2.89	0	2	2	0	1	1	0.66	0.71	0	0.36	0.74	19.5	7.375	4	0.963333	2	0.685	0.666667	0.366667	-2.44667	-1.01454	0.00377128	1
chr1	19440401	19440600	10	6	0	1	0	4.47	1.87	0	0.24	0	1	0	0	0	0	0.33	0	0	0	0	8	3.17	0.333333	0.08	0.5	0.165	0	0	-4.18546	-2.07976	0.00475275	1
chr1	19440601	19440800	26	16	0	7	0	11.63	5	0	1.68	0	0	0	0	1	0	0	0	0	0.36	0	21	8.315	2.33333	0.56	0	0	0.333333	0.12	-3.3006	-0.969479	0.000424918	1
chr1	19440801	19441000	27	17	0	8	0	12.08	5.31	0	1.92	0	2	2	1	2	1	0.66	0.71	0.33	0.71	0.74	22	8.695	2.66667	0.64	2	0.685	1.33333	0.593333	-3.2036	-0.905889	0.000433395	1
chr1	19441001	19441200	4	8	0	2	0	1.79	2.5	0	0.48	0	2	4	1	2	1	0.66	1.42	0.33	0.71	0.74	6	2.145	0.666667	0.16	3	1.04	1.33333	0.593333	-2.86134	-2.34651	0.0156476	1
chr1	19449601	19449800	12	9	0	9	0	5.37	2.81	0	2.16	0	2	0	0	1	0	0.66	0	0	0.36	0	10.5	4.09	3	0.72	1	0.33	0.333333	0.12	-1.9713	-1.60908	0.0381083	1
chr1	19449801	19450000	23	13	0	15	0	10.29	4.06	0	3.61	0	2	0	0	1	1	0.66	0	0	0.36	0.74	18	7.175	5	1.20333	1	0.33	0.666667	0.366667	-2.17969	-0.989341	0.0221115	1
chr1	19450001	19450200	38	21	0	17	1	17	6.56	0	4.09	5.81	1	0	0	2	2	0.33	0	0	0.71	1.47	29.5	11.78	6	3.3	0.5	0.165	1.33333	0.726667	-2.48734	-0.405642	0.0178409	1
chr1	19450201	19450400	25	15	0	5	1	11.18	4.69	0	1.2	5.81	0	2	2	3	2	0	0.71	0.66	1.07	1.47	20	7.935	2	2.33667	1	0.355	2.33333	1.06667	-3.23131	-0.97471	0.00508146	1
chr1	19935201	19935400	5	9	1	1	0	2.24	2.81	0.36	0.24	0	1	1	1	2	0	0.33	0.35	0.33	0.71	0	7	2.525	0.666667	0.2	1	0.34	1	0.346667	-3.02276	-2.20519	0.00543443	1
chr1	19935401	19935600	6	10	0	4	0	2.68	3.12	0	0.96	0	1	1	3	4	1	0.33	0.35	0.98	1.43	0.74	8	2.9	1.33333	0.32	1	0.34	2.66667	1.05	-2.45493	-2.03467	0.013648	1
chr1	20648601	20648800	19	15	0	15	0	8.5	4.69	0	3.61	0	2	3	0	7	5	0.66	1.06	0	2.5	3.68	17	6.595	5	1.20333	2.5	0.86	4	2.06	-2.03722	-1.06867	0.0275837	1
chr1	21093801	21094000	2	9	0	0	0	0.89	2.81	0	0	0	1	6	2	6	2	0.33	2.13	0.66	2.14	1.47	5.5	1.85	0	0	3.5	1.23	3.33333	1.42333	-5.3122	-2.54359	0.00982042	1
chr1	21094001	21094200	2	11	1	1	0	0.89	3.44	0.36	0.24	0	2	6	2	2	3	0.66	2.13	0.66	0.71	2.21	6.5	2.165	0.666667	0.2	4	1.395	2.33333	1.19333	-2.81851	-2.31052	0.0240335	1
chr1	21191601	21191800	22	17	3	16	0	9.84	5.31	1.09	3.85	0	3	3	4	0	2	0.99	1.06	1.31	0	1.47	19.5	7.575	6.33333	1.64667	3	1.025	2	0.926667	-1.8154	-0.855153	0.0248676	1
chr1	21191801	21192000	25	16	5	19	0	11.18	5	1.82	4.57	0	4	2	4	1	2	1.32	0.71	1.31	0.36	1.47	20.5	8.09	8	2.13	3	1.015	2.33333	1.04667	-1.59481	-0.712567	0.0444783	1
chr1	21222001	21222200	18	10	2	11	0	8.05	3.12	0.73	2.65	0	4	0	0	1	0	1.32	0	0	0.36	0	14	5.585	4.33333	1.12667	2	0.66	0.333333	0.12	-1.86837	-1.23204	0.0211198	1
chr1	21236001	21236200	13	7	2	0	0	5.82	2.19	0.73	0	0	3	2	0	1	2	0.99	0.71	0	0.36	1.47	10	4.005	0.666667	0.243333	2.5	0.85	1	0.61	-3.59503	-1.80037	0.00410083	1
chr1	21236201	21236400	21	12	5	9	0	9.39	3.75	1.82	2.16	0	1	2	0	2	2	0.33	0.71	0	0.71	1.47	16.5	6.57	4.66667	1.32667	1.5	0.52	1.33333	0.726667	-1.9012	-1.04237	0.0182034	1
chr1	21273001	21273200	11	11	4	6	0	4.92	3.44	1.45	1.44	0	1	4	6	4	1	0.33	1.42	1.97	1.43	0.74	11	4.18	3.33333	0.963333	2.5	0.875	3.66667	1.38	-1.65182	-1.51684	0.028193	1
chr1	21287001	21287200	9	8	3	2	0	4.03	2.5	1.09	0.48	0	5	2	3	0	4	1.65	0.71	0.98	0	2.95	8.5	3.265	1.66667	0.523333	3.5	1.18	2.33333	1.31	-2.17532	-1.86645	0.0290897	1
chr1	21313401	21313600	7	16	4	8	0	3.13	5	1.45	1.92	0	6	1	1	1	0	1.99	0.35	0.33	0.36	0	11.5	4.065	4	1.12333	3.5	1.17	0.666667	0.23	-1.39919	-1.4892	0.0443525	1
chr1	21526801	21527000	19	7	0	8	0	8.5	2.19	0	1.92	0	2	1	0	0	0	0.66	0.35	0	0	0	13	5.345	2.66667	0.64	1.5	0.505	0	0	-2.53629	-1.39762	0.0105213	1
chr1	21527001	21527200	27	9	0	9	0	12.08	2.81	0	2.16	0	2	1	0	1	0	0.66	0.35	0	0.36	0	18	7.445	3	0.72	1.5	0.505	0.333333	0.12	-2.87846	-1.05069	0.00474671	1
chr1	22380801	22381000	3	6	0	2	0	1.34	1.87	0	0.48	0	3	2	7	3	0	0.99	0.71	2.29	1.07	0	4.5	1.605	0.666667	0.16	2.5	0.85	3.33333	1.12	-2.45982	-2.5438	0.0432593	1
chr1	22519801	22520000	3	6	1	1	0	1.34	1.87	0.36	0.24	0	2	1	7	2	2	0.66	0.35	2.29	0.71	1.47	4.5	1.605	0.666667	0.2	1.5	0.505	3.66667	1.49	-2.39419	-2.52303	0.0400779	1
chr1	22523401	22523600	5	5	0	2	0	2.24	1.56	0	0.48	0	1	2	4	4	2	0.33	0.71	1.31	1.43	1.47	5	1.9	0.666667	0.16	1.5	0.52	3.33333	1.40333	-2.67739	-2.44218	0.0283014	1
chr1	22745001	22745200	7	16	2	9	0	3.13	5	0.73	2.16	0	4	4	7	6	1	1.32	1.42	2.29	2.14	0.74	11.5	4.065	3.66667	0.963333	4	1.37	4.66667	1.72333	-1.57986	-1.53653	0.0326311	1
chr1	23185801	23186000	3	6	0	1	0	1.34	1.87	0	0.24	0	1	1	2	4	4	0.33	0.35	0.66	1.43	2.95	4.5	1.605	0.333333	0.08	1	0.34	3.33333	1.68	-3.22377	-2.59861	0.0419547	1
chr1	23250401	23250600	4	8	0	2	0	1.79	2.5	0	0.48	0	2	4	1	3	3	0.66	1.42	0.33	1.07	2.21	6	2.145	0.666667	0.16	3	1.04	2.33333	1.20333	-2.86134	-2.34651	0.0156476	1
chr1	23250601	23250800	4	11	0	4	0	1.79	3.44	0	0.96	0	4	6	2	2	2	1.32	2.13	0.66	0.71	1.47	7.5	2.615	1.33333	0.32	5	1.725	2	0.946667	-2.32364	-2.11226	0.0241203	1
chr1	23349001	23349200	12	16	3	13	0	5.37	5	1.09	3.13	0	7	2	3	4	0	2.32	0.71	0.98	1.43	0	14	5.185	5.33333	1.40667	4.5	1.515	2.33333	0.803333	-1.43742	-1.2279	0.046055	1
chr1	24307801	24308000	3	13	0	4	0	1.34	4.06	0	0.96	0	3	5	4	3	1	0.99	1.77	1.31	1.07	0.74	8	2.7	1.33333	0.32	4	1.38	2.66667	1.04	-2.38603	-2.08339	0.0302753	1
chr1	24308001	24308200	6	21	0	7	0	2.68	6.56	0	1.68	0	5	5	4	2	1	1.65	1.77	1.31	0.71	0.74	13.5	4.62	2.33333	0.56	5	1.71	2.33333	0.92	-2.43322	-1.55025	0.0104785	1
chr1	24308201	24308400	6	18	1	6	0	2.68	5.62	0.36	1.44	0	4	3	1	3	1	1.32	1.06	0.33	1.07	0.74	12	4.15	2.33333	0.6	3.5	1.19	1.66667	0.713333	-2.21589	-1.63105	0.0113871	1
chr1	24744401	24744600	17	14	6	12	0	7.61	4.37	2.18	2.89	0	2	3	2	2	2	0.66	1.06	0.66	0.71	1.47	15.5	5.99	6	1.69	2.5	0.86	2	0.946667	-1.43049	-1.04658	0.0439108	1
chr1	24748601	24748800	19	16	5	16	0	8.5	5	1.82	3.85	0	4	2	3	2	4	1.32	0.71	0.98	0.71	2.95	17.5	6.75	7	1.89	3	1.015	3	1.54667	-1.46085	-0.909612	0.0430518	1
chr1	25432801	25433000	9	14	1	1	0	4.03	4.37	0.36	0.24	0	2	1	3	0	0	0.66	0.35	0.98	0	0	11.5	4.2	0.666667	0.2	1.5	0.505	1	0.326667	-3.74303	-1.76214	0.000208991	0.881762
chr1	25510201	25510400	4	11	1	5	0	1.79	3.44	0.36	1.2	0	3	4	6	4	1	0.99	1.42	1.97	1.43	0.74	7.5	2.615	2	0.52	3.5	1.205	3.66667	1.38	-1.75874	-2.02284	0.0438411	1
chr1	25811201	25811400	11	13	4	5	0	4.92	4.06	1.45	1.2	0	7	3	5	5	0	2.32	1.06	1.64	1.78	0	12	4.49	3	0.883333	5	1.69	3.33333	1.14	-1.88116	-1.48179	0.0144842	1
chr1	27234801	27235000	2	13	1	3	0	0.89	4.06	0.36	0.72	0	3	4	4	4	3	0.99	1.42	1.31	1.43	2.21	7.5	2.475	1.33333	0.36	3.5	1.205	3.66667	1.65	-2.19779	-2.12899	0.0425276	1
chr1	27235001	27235200	2	13	1	3	0	0.89	4.06	0.36	0.72	0	4	4	4	1	4	1.32	1.42	1.31	0.36	2.95	7.5	2.475	1.33333	0.36	4	1.37	3	1.54	-2.19779	-2.12899	0.0425276	1
chr1	29271401	29271600	15	12	6	8	0	6.71	3.75	2.18	1.92	0	1	4	4	1	2	0.33	1.42	1.31	0.36	1.47	13.5	5.23	4.66667	1.36667	2.5	0.875	2.33333	1.04667	-1.52195	-1.22857	0.0368847	1
chr1	29368001	29368200	13	14	3	10	0	5.82	4.37	1.09	2.41	0	2	4	3	3	2	0.66	1.42	0.98	1.07	1.47	13.5	5.095	4.33333	1.16667	3	1.04	2.66667	1.17333	-1.65818	-1.30086	0.0278161	1
chr1	29368201	29368400	13	16	3	10	0	5.82	5	1.09	2.41	0	1	2	1	1	2	0.33	0.71	0.33	0.36	1.47	14.5	5.41	4.33333	1.16667	1.5	0.52	1.33333	0.72	-1.74085	-1.25127	0.0208703	1
chr1	29368401	29368600	6	13	4	3	0	2.68	4.06	1.45	0.72	0	1	0	0	0	0	0.33	0	0	0	0	9.5	3.37	2.33333	0.723333	0.5	0.165	0	0	-1.78449	-1.76042	0.0447906	1
chr1	30285001	30285200	3	6	1	0	0	1.34	1.87	0.36	0	0	2	2	7	8	0	0.66	0.71	2.29	2.85	0	4.5	1.605	0.333333	0.12	2	0.685	5	1.71333	-3.15125	-2.5772	0.0427439	1
chr1	31302001	31302200	2	8	0	0	0	0.89	2.5	0	0	0	2	11	3	3	0	0.66	3.9	0.98	1.07	0	5	1.695	0	0	6.5	2.28	2	0.683333	-5.19184	-2.60883	0.0149217	1
chr1	32726401	32726600	5	9	2	3	0	2.24	2.81	0.73	0.72	0	3	3	1	2	5	0.99	1.06	0.33	0.71	3.68	7	2.525	1.66667	0.483333	3	1.025	2.66667	1.57333	-1.86805	-2.07077	0.0350841	1
chr1	33040801	33041000	5	11	2	4	0	2.24	3.44	0.73	0.96	0	1	4	1	6	2	0.33	1.42	0.33	2.14	1.47	8	2.84	2	0.563333	2.5	0.875	3	1.31333	-1.81408	-1.94975	0.047404	1
chr1	33095401	33095600	3	7	0	0	0	1.34	2.19	0	0	0	2	4	4	2	4	0.66	1.42	1.31	0.71	2.95	5	1.765	0	0	3	1.04	3.33333	1.65667	-5.24049	-2.58805	0.00632346	1
chr1	33509001	33509200	3	16	1	5	0	1.34	5	0.36	1.2	0	10	4	4	2	1	3.31	1.42	1.31	0.71	0.74	9.5	3.17	2	0.52	7	2.365	2.33333	0.92	-2.04541	-1.8761	0.0297223	1
chr1	33671001	33671200	2	10	0	2	0	0.89	3.12	0	0.48	0	1	1	2	0	1	0.33	0.35	0.66	0	0.74	6	2.005	0.666667	0.16	1	0.34	1	0.466667	-2.80348	-2.38393	0.0380578	1
chr1	33671201	33671400	2	9	0	2	0	0.89	2.81	0	0.48	0	0	1	4	1	1	0	0.35	1.31	0.36	0.74	5.5	1.85	0.666667	0.16	0.5	0.175	2	0.803333	-2.69021	-2.44129	0.0371143	1
chr1	33721001	33721200	3	11	0	0	0	1.34	3.44	0	0	0	1	5	1	2	2	0.33	1.77	0.33	0.71	1.47	7	2.39	0	0	3	1.05	1.66667	0.836667	-5.66539	-2.34675	0.00314174	1
chr1	33721201	33721400	3	15	1	1	0	1.34	4.69	0.36	0.24	0	2	4	1	1	2	0.66	1.42	0.33	0.36	1.47	9	3.015	0.666667	0.2	3	1.04	1.33333	0.72	-3.27711	-2.05172	0.00464968	1
chr1	33721401	33721600	3	12	2	1	0	1.34	3.75	0.73	0.24	0	1	3	1	2	0	0.33	1.06	0.33	0.71	0	7.5	2.545	1	0.323333	2	0.695	1	0.346667	-2.49937	-2.13401	0.0251299	1
chr1	33743801	33744000	2	15	0	4	0	0.89	4.69	0	0.96	0	3	4	2	5	0	0.99	1.42	0.66	1.78	0	8.5	2.79	1.33333	0.32	3.5	1.205	2.33333	0.813333	-2.446	-2.05539	0.0296802	1
chr1	33799001	33799200	2	11	1	1	0	0.89	3.44	0.36	0.24	0	2	2	1	2	1	0.66	0.71	0.33	0.71	0.74	6.5	2.165	0.666667	0.2	2	0.685	1.33333	0.593333	-2.81851	-2.31052	0.0240335	1
chr1	33942201	33942400	0	12	0	0	0	0	3.75	0	0	0	3	2	2	2	2	0.99	0.71	0.66	0.71	1.47	6	1.875	0	0	2.5	0.85	2	0.946667	-5.29442	-2.52089	0.0323637	1
chr1	33942401	33942600	0	14	0	0	0	0	4.37	0	0	0	0	2	0	0	0	0	0.71	0	0	0	7	2.185	0	0	1	0.355	0	0	-5.50578	-2.40283	0.0238569	1
chr1	34085801	34086000	7	10	2	5	0	3.13	3.12	0.73	1.2	0	3	3	4	2	5	0.99	1.06	1.31	0.71	3.68	8.5	3.125	2.33333	0.643333	3	1.025	3.66667	1.9	-1.75134	-1.84774	0.0316642	1
chr1	34112401	34112600	0	19	0	1	0	0	5.93	0	0.24	0	0	0	0	0	0	0	0	0	0	0	9.5	2.965	0.333333	0.08	0	0	0	0	-4.10461	-2.1089	0.0309444	1
chr1	34112601	34112800	0	19	0	1	0	0	5.93	0	0.24	0	1	0	0	2	0	0.33	0	0	0.71	0	9.5	2.965	0.333333	0.08	0.5	0.165	0.666667	0.236667	-4.10461	-2.1089	0.0309443	1
chr1	34116001	34116200	9	19	8	3	0	4.03	5.93	2.91	0.72	0	1	4	2	2	1	0.33	1.42	0.66	0.71	0.74	14	4.98	3.66667	1.21	2.5	0.875	1.66667	0.703333	-1.66117	-1.30831	0.0390742	1
chr1	34324601	34324800	6	15	3	4	0	2.68	4.69	1.09	0.96	0	3	6	3	1	0	0.99	2.13	0.98	0.36	0	10.5	3.685	2.33333	0.683333	4.5	1.56	1.33333	0.446667	-1.95274	-1.70426	0.0302683	1
chr1	35650801	35651000	11	7	2	3	0	4.92	2.19	0.73	0.72	0	1	3	0	3	1	0.33	1.06	0	1.07	0.74	9	3.555	1.66667	0.483333	2	0.695	1.33333	0.603333	-2.35311	-1.81284	0.0116413	1
chr1	35687001	35687200	7	8	1	3	0	3.13	2.5	0.36	0.72	0	4	4	2	3	3	1.32	1.42	0.66	1.07	2.21	7.5	2.815	1.33333	0.36	4	1.37	2.66667	1.31333	-2.33849	-2.04636	0.0110252	1
chr1	35687201	35687400	6	11	1	4	0	2.68	3.44	0.36	0.96	0	2	5	1	2	2	0.66	1.77	0.33	0.71	1.47	8.5	3.06	1.66667	0.44	3.5	1.215	1.66667	0.836667	-2.18935	-1.9422	0.0169091	1
chr1	35741401	35741600	22	21	12	10	0	9.84	6.56	4.36	2.41	0	3	5	4	4	3	0.99	1.77	1.31	1.43	2.21	21.5	8.2	7.33333	2.25667	4	1.38	3.66667	1.65	-1.53216	-0.679277	0.0485017	1
chr1	35741601	35741800	22	21	12	10	0	9.84	6.56	4.36	2.41	0	5	6	2	3	3	1.65	2.13	0.66	1.07	2.21	21.5	8.2	7.33333	2.25667	5.5	1.89	2.66667	1.31333	-1.53216	-0.679277	0.0485017	1
chr1	35741801	35742000	7	12	3	4	0	3.13	3.75	1.09	0.96	0	5	3	4	3	3	1.65	1.06	1.31	1.07	2.21	9.5	3.44	2.33333	0.683333	4	1.355	3.33333	1.53	-1.84834	-1.76002	0.0387012	1
chr1	36011001	36011200	15	25	8	14	0	6.71	7.81	2.91	3.37	0	3	1	3	4	0	0.99	0.35	0.98	1.43	0	20	7.26	7.33333	2.09333	2	0.67	2.33333	0.803333	-1.42094	-0.814805	0.0461163	1
chr1	36014401	36014600	4	8	0	4	0	1.79	2.5	0	0.96	0	0	1	0	6	2	0	0.35	0	2.14	1.47	6	2.145	1.33333	0.32	0.5	0.175	2.66667	1.20333	-2.0386	-2.25797	0.0496768	1
chr1	36051401	36051600	12	24	7	13	0	5.37	7.5	2.54	3.13	0	5	2	1	1	3	1.65	0.71	0.33	0.36	2.21	18	6.435	6.66667	1.89	3.5	1.18	1.66667	0.966667	-1.37333	-0.951558	0.0457491	1
chr1	36143601	36143800	9	13	3	2	0	4.03	4.06	1.09	0.48	0	4	6	5	2	3	1.32	2.13	1.64	0.71	2.21	11	4.045	1.66667	0.523333	5	1.725	3.33333	1.52	-2.48636	-1.68464	0.008031	1
chr1	36699201	36699400	12	18	2	13	0	5.37	5.62	0.73	3.13	0	3	1	5	2	1	0.99	0.35	1.64	0.71	0.74	15	5.495	5	1.28667	2	0.67	2.66667	1.03	-1.63713	-1.20951	0.0227861	1
chr1	36729201	36729400	0	11	0	0	0	0	3.44	0	0	0	0	3	4	0	2	0	1.06	1.31	0	1.47	5.5	1.72	0	0	1.5	0.53	2	0.926667	-5.17633	-2.58411	0.0435835	1
chr1	36729401	36729600	0	18	0	0	0	0	5.62	0	0	0	0	4	2	0	4	0	1.42	0.66	0	2.95	9	2.81	0	0	2	0.71	2	1.20333	-5.8534	-2.19421	0.0132325	1
chr1	37018801	37019000	4	5	0	2	0	1.79	1.56	0	0.48	0	2	4	4	4	2	0.66	1.42	1.31	1.43	1.47	4.5	1.675	0.666667	0.16	3	1.04	3.33333	1.40333	-2.5013	-2.52356	0.0438882	1
chr1	37632401	37632600	6	18	1	9	0	2.68	5.62	0.36	2.16	0	1	6	4	6	1	0.33	2.13	1.31	2.14	0.74	12	4.15	3.33333	0.84	3.5	1.23	3.66667	1.39667	-1.78354	-1.55531	0.0429722	1
chr1	37632601	37632800	6	13	0	6	0	2.68	4.06	0	1.44	0	1	5	3	4	1	0.33	1.77	0.98	1.43	0.74	9.5	3.37	2	0.48	3	1.05	2.66667	1.05	-2.17429	-1.8464	0.0182143	1
chr1	38259001	38259200	10	13	5	5	0	4.47	4.06	1.82	1.2	0	2	4	0	4	0	0.66	1.42	0	1.43	0	11.5	4.265	3.33333	1.00667	3	1.04	1.33333	0.476667	-1.64857	-1.48788	0.0334615	1
chr1	38304601	38304800	9	11	4	6	0	4.03	3.44	1.45	1.44	0	2	5	4	6	1	0.66	1.77	1.31	2.14	0.74	10	3.735	3.33333	0.963333	3.5	1.215	3.66667	1.39667	-1.48865	-1.60395	0.048225	1
chr1	38320201	38320400	11	7	2	5	0	4.92	2.19	0.73	1.2	0	3	1	1	0	2	0.99	0.35	0.33	0	1.47	9	3.555	2.33333	0.643333	2	0.67	1	0.6	-1.94571	-1.75283	0.023278	1
chr1	38915401	38915600	10	6	1	5	0	4.47	1.87	0.36	1.2	0	3	2	1	3	4	0.99	0.71	0.33	1.07	2.95	8	3.17	2	0.52	2.5	0.85	2.66667	1.45	-2.03376	-1.88809	0.0270035	1
chr1	39284201	39284400	2	7	1	1	0	0.89	2.19	0.36	0.24	0	4	3	4	3	1	1.32	1.06	1.31	1.07	0.74	4.5	1.54	0.666667	0.2	3.5	1.19	2.66667	1.04	-2.35052	-2.54324	0.0468253	1
chr1	39459401	39459600	5	12	1	3	0	2.24	3.75	0.36	0.72	0	3	4	2	3	3	0.99	1.42	0.66	1.07	2.21	8.5	2.995	1.33333	0.36	3.5	1.205	2.66667	1.31333	-2.43939	-1.9919	0.00744511	1
chr1	39459601	39459800	6	13	1	4	0	2.68	4.06	0.36	0.96	0	1	4	2	6	2	0.33	1.42	0.66	2.14	1.47	9.5	3.37	1.66667	0.44	2.5	0.875	3.33333	1.42333	-2.32974	-1.86314	0.0117729	1
chr1	39459801	39460000	2	9	1	1	0	0.89	2.81	0.36	0.24	0	4	4	2	4	0	1.32	1.42	0.66	1.43	0	5.5	1.85	0.666667	0.2	4	1.37	2	0.696667	-2.60515	-2.42172	0.0330698	1
chr1	39558001	39558200	4	10	1	2	0	1.79	3.12	0.36	0.48	0	3	0	6	5	2	0.99	0	1.97	1.78	1.47	7	2.455	1	0.28	1.5	0.495	4.33333	1.74	-2.5133	-2.18178	0.0269434	1
chr1	39561001	39561200	4	6	0	2	0	1.79	1.87	0	0.48	0	4	1	1	3	3	1.32	0.35	0.33	1.07	2.21	5	1.83	0.666667	0.16	2.5	0.835	2.33333	1.20333	-2.63044	-2.46182	0.0253319	1
chr1	39581601	39581800	5	6	0	2	0	2.24	1.87	0	0.48	0	0	1	3	1	0	0	0.35	0.98	0.36	0	5.5	2.055	0.666667	0.16	0.5	0.175	1.33333	0.446667	-2.78759	-2.38377	0.0157602	1
chr1	39609001	39609200	9	7	2	4	0	4.03	2.19	0.73	0.96	0	4	5	2	3	3	1.32	1.77	0.66	1.07	2.21	8	3.11	2	0.563333	4.5	1.545	2.66667	1.31333	-1.93362	-1.88839	0.0394262	1
chr1	39696001	39696200	5	6	1	3	0	2.24	1.87	0.36	0.72	0	4	4	3	6	1	1.32	1.42	0.98	2.14	0.74	5.5	2.055	1.33333	0.36	4	1.37	3.33333	1.28667	-1.89104	-2.27381	0.0398685	1
chr1	39812401	39812600	4	5	0	2	0	1.79	1.56	0	0.48	0	1	2	1	2	1	0.33	0.71	0.33	0.71	0.74	4.5	1.675	0.666667	0.16	1.5	0.52	1.33333	0.593333	-2.5013	-2.52356	0.0438882	1
chr1	40021801	40022000	3	10	1	3	0	1.34	3.12	0.36	0.72	0	2	5	2	6	7	0.66	1.77	0.66	2.14	5.16	6.5	2.23	1.33333	0.36	3.5	1.215	5	2.65333	-2.04066	-2.20754	0.0464361	1
chr1	40098001	40098200	4	11	2	0	0	1.79	3.44	0.73	0	0	3	7	3	6	3	0.99	2.48	0.98	2.14	2.21	7.5	2.615	0.666667	0.243333	5	1.735	4	1.77667	-2.99833	-2.15624	0.023142	1
chr1	40486401	40486600	3	14	1	3	0	1.34	4.37	0.36	0.72	0	2	1	3	3	0	0.66	0.35	0.98	1.07	0	8.5	2.855	1.33333	0.36	1.5	0.505	2	0.683333	-2.38979	-2.0236	0.017062	1
chr1	40486601	40486800	3	15	1	3	0	1.34	4.69	0.36	0.72	0	1	3	0	1	1	0.33	1.06	0	0.36	0.74	9	3.015	1.33333	0.36	2	0.695	0.666667	0.366667	-2.46452	-1.98138	0.0125104	1
chr1	40936001	40936200	23	7	8	3	0	10.29	2.19	2.91	0.72	0	0	1	1	1	4	0	0.35	0.33	0.36	2.95	15	6.24	3.66667	1.21	0.5	0.175	2	1.21333	-2.0246	-1.11217	0.0337665	1
chr1	41016401	41016600	9	11	4	6	0	4.03	3.44	1.45	1.44	0	2	0	6	4	0	0.66	0	1.97	1.43	0	10	3.735	3.33333	0.963333	1	0.33	3.33333	1.13333	-1.48865	-1.60395	0.0482252	1
chr1	41127601	41127800	12	10	2	10	0	5.37	3.12	0.73	2.41	0	3	7	1	7	1	0.99	2.48	0.33	2.5	0.74	11	4.245	4	1.04667	5	1.735	3	1.19	-1.54481	-1.48048	0.0473454	1
chr1	41377401	41377600	5	7	0	3	0	2.24	2.19	0	0.72	0	5	1	9	4	0	1.65	0.35	2.95	1.43	0	6	2.215	1	0.24	3	1	4.33333	1.46	-2.41692	-2.28321	0.0449579	1
chr1	41479601	41479800	5	6	1	0	0	2.24	1.87	0.36	0	0	4	2	4	1	3	1.32	0.71	1.31	0.36	2.21	5.5	2.055	0.333333	0.12	3	1.015	2.66667	1.29333	-3.47913	-2.41254	0.0154758	1
chr1	41611201	41611400	7	12	0	7	0	3.13	3.75	0	1.68	0	6	0	3	5	2	1.99	0	0.98	1.78	1.47	9.5	3.44	2.33333	0.56	3	0.995	3.33333	1.41	-2.01094	-1.80155	0.0363728	1
chr1	42080601	42080800	3	12	1	2	0	1.34	3.75	0.36	0.48	0	4	1	4	3	0	1.32	0.35	1.31	1.07	0	7.5	2.545	1	0.28	2.5	0.835	2.33333	0.793333	-2.57144	-2.15088	0.022913	1
chr1	42245201	42245400	4	9	1	3	0	1.79	2.81	0.36	0.72	0	5	3	5	2	2	1.65	1.06	1.64	0.71	1.47	6.5	2.3	1.33333	0.36	4	1.355	3	1.27333	-2.06924	-2.19018	0.0262117	1
chr1	42249601	42249800	3	6	1	1	0	1.34	1.87	0.36	0.24	0	7	4	6	2	1	2.32	1.42	1.97	0.71	0.74	4.5	1.605	0.666667	0.2	5.5	1.87	3	1.14	-2.39419	-2.52303	0.0400779	1
chr1	42249801	42250000	3	7	0	2	0	1.34	2.19	0	0.48	0	7	3	3	2	2	2.32	1.06	0.98	0.71	1.47	5	1.765	0.666667	0.16	5	1.69	2.33333	1.05333	-2.59608	-2.48152	0.0447318	1
chr1	42358401	42358600	4	6	1	1	0	1.79	1.87	0.36	0.24	0	3	3	4	1	0	0.99	1.06	1.31	0.36	0	5	1.83	0.666667	0.2	3	1.025	1.66667	0.556667	-2.56492	-2.4418	0.022972	1
chr1	42788801	42789000	5	7	0	3	0	2.24	2.19	0	0.72	0	7	3	1	1	2	2.32	1.06	0.33	0.36	1.47	6	2.215	1	0.24	5	1.69	1.33333	0.72	-2.41692	-2.28321	0.0449578	1
chr1	43181201	43181400	1	11	1	1	0	0.45	3.44	0.36	0.24	0	0	5	9	5	2	0	1.77	2.95	1.78	1.47	6	1.945	0.666667	0.2	2.5	0.885	5.33333	2.06667	-2.66363	-2.38365	0.0481941	1
chr1	45972201	45972400	0	12	0	0	0	0	3.75	0	0	0	0	1	0	0	0	0	0.35	0	0	0	6	1.875	0	0	0.5	0.175	0	0	-5.29442	-2.52089	0.0323637	1
chr1	45972401	45972600	0	13	0	0	0	0	4.06	0	0	0	0	1	0	0	1	0	0.35	0	0	0.74	6.5	2.03	0	0	0.5	0.175	0.333333	0.246667	-5.40334	-2.46055	0.0327052	1
chr1	45981401	45981600	0	13	0	0	0	0	4.06	0	0	0	0	4	0	0	0	0	1.42	0	0	0	6.5	2.03	0	0	2	0.71	0	0	-5.40334	-2.46055	0.0327052	1
chr1	45981601	45981800	0	17	0	0	0	0	5.31	0	0	0	0	3	0	0	0	0	1.06	0	0	0	8.5	2.655	0	0	1.5	0.53	0	0	-5.77414	-2.24337	0.013485	1
chr1	46070601	46070800	0	11	0	0	0	0	3.44	0	0	0	0	2	1	0	0	0	0.71	0.33	0	0	5.5	1.72	0	0	1	0.355	0.333333	0.11	-5.17633	-2.58411	0.0435835	1
chr1	46913801	46914000	8	12	3	7	0	3.58	3.75	1.09	1.68	0	0	3	3	0	0	0	1.06	0.98	0	0	10	3.665	3.33333	0.923333	1.5	0.53	1	0.326667	-1.49895	-1.62967	0.0476378	1
chr1	47942001	47942200	3	6	0	1	0	1.34	1.87	0	0.24	0	7	0	4	1	2	2.32	0	1.31	0.36	1.47	4.5	1.605	0.333333	0.08	3.5	1.16	2.33333	1.04667	-3.22377	-2.59861	0.0419546	1
chr1	48324201	48324400	10	3	2	1	0	4.47	0.94	0.73	0.24	0	0	0	0	0	0	0	0	0	0	0	6.5	2.705	1	0.323333	0	0	0	0	-2.57578	-2.10913	0.0401884	1
chr1	50159801	50160000	3	19	2	1	0	1.34	5.93	0.73	0.24	0	0	0	0	1	0	0	0	0	0.36	0	11	3.635	1	0.323333	0	0	0.333333	0.12	-2.99203	-1.8412	0.0082547	1
chr1	50160001	50160200	6	18	4	2	0	2.68	5.62	1.45	0.48	0	0	1	0	0	0	0	0.35	0	0	0	12	4.15	2	0.643333	0.5	0.175	0	0	-2.26118	-1.61926	0.0116895	1
chr1	50213401	50213600	5	7	1	1	0	2.24	2.19	0.36	0.24	0	1	2	0	1	0	0.33	0.71	0	0.36	0	6	2.215	0.666667	0.2	1.5	0.52	0.333333	0.12	-2.82887	-2.30914	0.0140291	1
chr1	50530401	50530600	5	4	1	1	0	2.24	1.25	0.36	0.24	0	2	1	3	1	0	0.66	0.35	0.98	0.36	0	4.5	1.745	0.666667	0.2	1.5	0.505	1.33333	0.446667	-2.47681	-2.48277	0.0463737	1
chr1	51777601	51777800	1	12	0	0	0	0.45	3.75	0	0	0	2	3	0	4	0	0.66	1.06	0	1.43	0	6.5	2.1	0	0	2.5	0.86	1.33333	0.476667	-5.46998	-2.44132	0.011967	1
chr1	51777801	51778000	2	14	0	2	0	0.89	4.37	0	0.48	0	1	2	1	1	0	0.33	0.71	0.33	0.36	0	8	2.63	0.666667	0.16	1.5	0.52	0.666667	0.23	-3.1827	-2.17664	0.0143928	1
chr1	51778001	51778200	2	14	0	3	0	0.89	4.37	0	0.72	0	0	1	1	1	0	0	0.35	0.33	0.36	0	8	2.63	1	0.24	0.5	0.175	0.666667	0.23	-2.70952	-2.13758	0.0376903	1
chr1	52179401	52179600	11	12	3	9	0	4.92	3.75	1.09	2.16	0	2	4	8	3	3	0.66	1.42	2.62	1.07	2.21	11.5	4.335	4	1.08333	3	1.04	4.66667	1.96667	-1.52053	-1.45241	0.0363465	1
chr1	52179601	52179800	8	7	0	5	0	3.58	2.19	0	1.2	0	2	6	8	4	1	0.66	2.13	2.62	1.43	0.74	7.5	2.885	1.66667	0.4	4	1.395	4.33333	1.59667	-2.18434	-2.01012	0.0396638	1
chr1	52316001	52316200	9	4	2	0	0	4.03	1.25	0.73	0	0	0	0	0	0	0	0	0	0	0	0	6.5	2.64	0.666667	0.243333	0	0	0	0	-2.98443	-2.16673	0.0369942	1
chr1	52582001	52582200	0	17	0	0	0	0	5.31	0	0	0	0	3	1	2	0	0	1.06	0.33	0.71	0	8.5	2.655	0	0	1.5	0.53	1	0.346667	-5.77414	-2.24337	0.013485	1
chr1	52584401	52584600	0	11	0	0	0	0	3.44	0	0	0	2	2	0	0	0	0.66	0.71	0	0	0	5.5	1.72	0	0	2	0.685	0	0	-5.17633	-2.58411	0.0435835	1
chr1	52791001	52791200	6	13	0	5	0	2.68	4.06	0	1.2	0	2	2	2	6	3	0.66	0.71	0.66	2.14	2.21	9.5	3.37	1.66667	0.4	2	0.685	3.66667	1.67	-2.39587	-1.87768	0.0165265	1
chr1	52791201	52791400	4	11	0	4	0	1.79	3.44	0	0.96	0	1	2	3	5	4	0.33	0.71	0.98	1.78	2.95	7.5	2.615	1.33333	0.32	1.5	0.52	4	1.90333	-2.32364	-2.11226	0.0241204	1
chr1	52997401	52997600	3	6	0	2	0	1.34	1.87	0	0.48	0	1	4	1	0	0	0.33	1.42	0.33	0	0	4.5	1.605	0.666667	0.16	2.5	0.875	0.333333	0.11	-2.45982	-2.5438	0.0432592	1
chr1	53385801	53386000	5	4	1	1	0	2.24	1.25	0.36	0.24	0	2	1	2	1	4	0.66	0.35	0.66	0.36	2.95	4.5	1.745	0.666667	0.2	1.5	0.505	2.33333	1.32333	-2.47681	-2.48277	0.0463739	1
chr1	53513401	53513600	0	11	0	0	0	0	3.44	0	0	0	2	2	4	2	0	0.66	0.71	1.31	0.71	0	5.5	1.72	0	0	2	0.685	2	0.673333	-5.17633	-2.58411	0.0435836	1
chr1	53513601	53513800	0	12	0	0	0	0	3.75	0	0	0	3	4	1	1	0	0.99	1.42	0.33	0.36	0	6	1.875	0	0	3.5	1.205	0.666667	0.23	-5.29442	-2.52089	0.0323636	1
chr1	54008001	54008200	5	9	1	5	0	2.24	2.81	0.36	1.2	0	1	2	3	3	2	0.33	0.71	0.98	1.07	1.47	7	2.525	2	0.52	1.5	0.52	2.66667	1.17333	-1.69658	-2.05027	0.0399272	1
chr1	54444001	54444200	5	4	1	1	0	2.24	1.25	0.36	0.24	0	5	7	4	2	0	1.65	2.48	1.31	0.71	0	4.5	1.745	0.666667	0.2	6	2.065	2	0.673333	-2.47681	-2.48277	0.046374	1
chr1	54887201	54887400	8	11	5	0	0	3.58	3.44	1.82	0	0	0	3	3	1	1	0	1.06	0.98	0.36	0.74	9.5	3.51	1.66667	0.606667	1.5	0.53	1.66667	0.693333	-2.16471	-1.77693	0.0309423	1
chr1	54929601	54929800	5	6	2	0	0	2.24	1.87	0.73	0	0	1	2	3	3	4	0.33	0.71	0.98	1.07	2.95	5.5	2.055	0.666667	0.243333	1.5	0.52	3.33333	1.66667	-2.64905	-2.34524	0.0472872	1
chr1	55014001	55014200	5	5	0	0	0	2.24	1.56	0	0	0	2	1	2	1	3	0.66	0.35	0.66	0.36	2.21	5	1.9	0	0	1.5	0.505	2	1.07667	-5.31975	-2.54664	0.0067749	1
chr1	55014201	55014400	5	5	0	0	0	2.24	1.56	0	0	0	3	2	2	0	1	0.99	0.71	0.66	0	0.74	5	1.9	0	0	2.5	0.85	1	0.466667	-5.31975	-2.54664	0.00677487	1
chr1	55195001	55195200	6	6	0	1	0	2.68	1.87	0	0.24	0	5	5	5	0	1	1.65	1.77	1.64	0	0.74	6	2.275	0.333333	0.08	5	1.71	2	0.793333	-3.69802	-2.35531	0.010545	1
chr1	55207601	55207800	9	7	4	2	0	4.03	2.19	1.45	0.48	0	8	1	3	3	2	2.65	0.35	0.98	1.07	1.47	8	3.11	2	0.643333	4.5	1.5	2.66667	1.17333	-1.84015	-1.85877	0.0469188	1
chr1	55207801	55208000	17	20	10	9	0	7.61	6.25	3.63	2.16	0	7	3	0	2	3	2.32	1.06	0	0.71	2.21	18.5	6.93	6.33333	1.93	5	1.69	1.66667	0.973333	-1.47814	-0.879057	0.0442426	1
chr1	55318801	55319000	3	12	1	3	0	1.34	3.75	0.36	0.72	0	4	2	2	5	0	1.32	0.71	0.66	1.78	0	7.5	2.545	1.33333	0.36	3	1.015	2.33333	0.813333	-2.22661	-2.11235	0.0227448	1
chr1	55319001	55319200	3	13	1	3	0	1.34	4.06	0.36	0.72	0	4	2	3	3	0	1.32	0.71	0.98	1.07	0	8	2.7	1.33333	0.36	3	1.015	2	0.683333	-2.31072	-2.06722	0.0236917	1
chr1	55418201	55418400	4	21	2	8	0	1.79	6.56	0.73	1.92	0	3	2	2	3	5	0.99	0.71	0.66	1.07	3.68	12.5	4.175	3.33333	0.883333	2.5	0.85	3.33333	1.80333	-1.75436	-1.53834	0.0470719	1
chr1	55446601	55446800	5	8	2	0	0	2.24	2.5	0.73	0	0	3	2	3	1	0	0.99	0.71	0.98	0.36	0	6.5	2.37	0.666667	0.243333	2.5	0.85	1.33333	0.446667	-2.85797	-2.23803	0.030201	1
chr1	55482401	55482600	13	5	4	0	0	5.82	1.56	1.45	0	0	1	0	0	0	0	0.33	0	0	0	0	9	3.69	1.33333	0.483333	0.5	0.165	0	0	-2.54428	-1.78539	0.0491759	1
chr1	55539801	55540000	16	12	7	0	0	7.16	3.75	2.54	0	0	2	0	2	0	0	0.66	0	0.66	0	0	14	5.455	2.33333	0.846667	1	0.33	0.666667	0.22	-2.32771	-1.3234	0.0191253	1
chr1	55540601	55540800	12	7	4	3	0	5.37	2.19	1.45	0.72	0	6	1	2	1	2	1.99	0.35	0.66	0.36	1.47	9.5	3.78	2.33333	0.723333	3.5	1.17	1.66667	0.83	-1.94431	-1.67684	0.0349541	1
chr1	55586401	55586600	6	11	1	2	0	2.68	3.44	0.36	0.48	0	2	1	4	0	1	0.66	0.35	1.31	0	0.74	8.5	3.06	1	0.28	1.5	0.505	1.66667	0.683333	-2.81441	-2.01109	0.00665183	1
chr1	55586601	55586800	7	10	1	2	0	3.13	3.12	0.36	0.48	0	4	4	2	0	1	1.32	1.42	0.66	0	0.74	8.5	3.125	1	0.28	4	1.37	1	0.466667	-2.84035	-1.99509	0.00655861	1
chr1	55633801	55634000	6	14	1	8	0	2.68	4.37	0.36	1.92	0	3	1	6	2	1	0.99	0.35	1.97	0.71	0.74	10	3.525	3	0.76	2	0.67	3	1.14	-1.67749	-1.70926	0.0405832	1
chr1	55783001	55783200	18	8	7	3	0	8.05	2.5	2.54	0.72	0	1	0	0	0	0	0.33	0	0	0	0	13	5.275	3.33333	1.08667	0.5	0.165	0	0	-1.90786	-1.29008	0.0325744	1
chr1	55783201	55783400	24	9	10	3	0	10.74	2.81	3.63	0.72	0	1	0	2	0	0	0.33	0	0.66	0	0	16.5	6.775	4.33333	1.45	0.5	0.165	0.666667	0.22	-1.89687	-0.986137	0.0491831	1
chr1	55810801	55811000	5	7	1	0	0	2.24	2.19	0.36	0	0	0	3	0	0	0	0	1.06	0	0	0	6	2.215	0.333333	0.12	1.5	0.53	0	0	-3.58823	-2.35507	0.0150228	1
chr1	55811001	55811200	4	6	1	0	0	1.79	1.87	0.36	0	0	2	1	0	0	0	0.66	0.35	0	0	0	5	1.83	0.333333	0.12	1.5	0.505	0	0	-3.32396	-2.49277	0.0250288	1
chr1	56144201	56144400	3	8	0	1	0	1.34	2.5	0	0.24	0	8	6	3	6	0	2.65	2.13	0.98	2.14	0	5.5	1.92	0.333333	0.08	7	2.39	3	1.04	-3.48208	-2.47165	0.0279161	1
chr1	56900001	56900200	6	5	1	3	0	2.68	1.56	0.36	0.72	0	6	1	5	3	1	1.99	0.35	1.64	1.07	0.74	5.5	2.12	1.33333	0.36	3.5	1.17	3	1.15	-1.93678	-2.2557	0.0453157	1
chr1	57469201	57469400	13	15	7	7	0	5.82	4.69	2.54	1.68	0	4	1	2	4	1	1.32	0.35	0.66	1.43	0.74	14	5.255	4.66667	1.40667	2.5	0.835	2.33333	0.943333	-1.49256	-1.21587	0.033178	1
chr1	57469401	57469600	5	8	1	3	0	2.24	2.5	0.36	0.72	0	7	3	4	2	2	2.32	1.06	1.31	0.71	1.47	6.5	2.37	1.33333	0.36	5	1.69	2.66667	1.16333	-2.09872	-2.17287	0.0248332	1
chr1	57498201	57498400	3	6	1	1	0	1.34	1.87	0.36	0.24	0	2	4	2	2	3	0.66	1.42	0.66	0.71	2.21	4.5	1.605	0.666667	0.2	3	1.04	2.33333	1.19333	-2.39419	-2.52303	0.0400778	1
chr1	57967801	57968000	10	8	3	5	0	4.47	2.5	1.09	1.2	0	2	7	0	3	3	0.66	2.48	0	1.07	2.21	9	3.485	2.66667	0.763333	4.5	1.57	2	1.09333	-1.7031	-1.72437	0.0348792	1
chr1	58293001	58293200	5	12	3	1	0	2.24	3.75	1.09	0.24	0	3	6	3	3	0	0.99	2.13	0.98	1.07	0	8.5	2.995	1.33333	0.443333	4.5	1.56	2	0.683333	-2.32618	-1.96093	0.0221986	1
chr1	58430401	58430600	3	8	0	2	0	1.34	2.5	0	0.48	0	2	3	2	3	2	0.66	1.06	0.66	1.07	1.47	5.5	1.92	0.666667	0.16	2.5	0.86	2.33333	1.06667	-2.71936	-2.42206	0.0281496	1
chr1	59153801	59154000	3	6	1	1	0	1.34	1.87	0.36	0.24	0	1	3	1	2	0	0.33	1.06	0.33	0.71	0	4.5	1.605	0.666667	0.2	2	0.695	1	0.346667	-2.39419	-2.52303	0.0400778	1
chr1	59292401	59292600	11	6	0	5	0	4.92	1.87	0	1.2	0	2	1	7	3	0	0.66	0.35	2.29	1.07	0	8.5	3.395	1.66667	0.4	1.5	0.505	3.33333	1.12	-2.43964	-1.88063	0.0267067	1
chr1	59403601	59403800	5	4	1	1	0	2.24	1.25	0.36	0.24	0	4	3	8	4	1	1.32	1.06	2.62	1.43	0.74	4.5	1.745	0.666667	0.2	3.5	1.19	4.33333	1.59667	-2.47681	-2.48277	0.0463742	1
chr1	59508801	59509000	3	6	1	1	0	1.34	1.87	0.36	0.24	0	4	3	1	2	1	1.32	1.06	0.33	0.71	0.74	4.5	1.605	0.666667	0.2	3.5	1.19	1.33333	0.593333	-2.39419	-2.52303	0.0400777	1
chr1	60871001	60871200	6	8	0	4	0	2.68	2.5	0	0.96	0	0	2	2	3	1	0	0.71	0.66	1.07	0.74	7	2.59	1.33333	0.32	1	0.355	2	0.823333	-2.29475	-2.12514	0.0214815	1
chr1	60871201	60871400	6	7	0	4	0	2.68	2.19	0	0.96	0	1	2	1	3	3	0.33	0.71	0.33	1.07	2.21	6.5	2.435	1.33333	0.32	1.5	0.52	2.33333	1.20333	-2.2091	-2.17286	0.0335334	1
chr1	61358001	61358200	2	9	0	1	0	0.89	2.81	0	0.24	0	1	5	4	3	2	0.33	1.77	1.31	1.07	1.47	5.5	1.85	0.333333	0.08	3	1.05	3	1.28333	-3.4456	-2.49134	0.0366367	1
chr1	62431001	62431200	7	11	2	6	0	3.13	3.44	0.73	1.44	0	9	2	4	6	1	2.98	0.71	1.31	2.14	0.74	9	3.285	2.66667	0.723333	5.5	1.845	3.66667	1.39667	-1.65796	-1.78038	0.0409938	1
chr1	62870601	62870800	3	12	1	2	0	1.34	3.75	0.36	0.48	0	4	3	0	1	0	1.32	1.06	0	0.36	0	7.5	2.545	1	0.28	3.5	1.19	0.333333	0.12	-2.57144	-2.15088	0.022913	1
chr1	62954601	62954800	5	9	1	5	0	2.24	2.81	0.36	1.2	0	2	2	4	4	2	0.66	0.71	1.31	1.43	1.47	7	2.525	2	0.52	2	0.685	3.33333	1.40333	-1.69658	-2.05027	0.0399271	1
chr1	62955001	62955200	5	13	1	6	0	2.24	4.06	0.36	1.44	0	5	1	4	1	0	1.65	0.35	1.31	0.36	0	9	3.15	2.33333	0.6	3	1	1.66667	0.556667	-1.82748	-1.85358	0.0408723	1
chr1	63199001	63199200	4	5	0	2	0	1.79	1.56	0	0.48	0	6	2	2	1	4	1.99	0.71	0.66	0.36	2.95	4.5	1.675	0.666667	0.16	4	1.35	2.33333	1.32333	-2.5013	-2.52356	0.0438882	1
chr1	63382601	63382800	4	9	1	2	0	1.79	2.81	0.36	0.48	0	4	4	1	0	2	1.32	1.42	0.33	0	1.47	6.5	2.3	1	0.28	4	1.37	1	0.6	-2.41836	-2.23144	0.0258338	1
chr1	63566801	63567000	6	6	0	4	0	2.68	1.87	0	0.96	0	5	5	4	9	0	1.65	1.77	1.31	3.21	0	6	2.275	1.33333	0.32	5	1.71	4.33333	1.50667	-2.11858	-2.22241	0.0358431	1
chr1	64345201	64345400	3	10	1	3	0	1.34	3.12	0.36	0.72	0	5	4	1	3	2	1.65	1.42	0.33	1.07	1.47	6.5	2.23	1.33333	0.36	4.5	1.535	2	0.956667	-2.04066	-2.20754	0.0464361	1
chr1	64345401	64345600	3	11	1	3	0	1.34	3.44	0.36	0.72	0	4	2	1	6	0	1.32	0.71	0.33	2.14	0	7	2.39	1.33333	0.36	3	1.015	2.33333	0.823333	-2.13695	-2.15908	0.0322329	1
chr1	64733201	64733400	4	11	1	2	0	1.79	3.44	0.36	0.48	0	1	3	3	4	0	0.33	1.06	0.98	1.43	0	7.5	2.615	1	0.28	2	0.695	2.33333	0.803333	-2.60166	-2.13396	0.0183965	1
chr1	64870001	64870200	4	8	1	1	0	1.79	2.5	0.36	0.24	0	2	4	2	2	1	0.66	1.42	0.66	0.71	0.74	6	2.145	0.666667	0.2	3	1.04	1.66667	0.703333	-2.79621	-2.32768	0.0142	1
chr1	64979601	64979800	2	10	0	2	0	0.89	3.12	0	0.48	0	3	3	0	9	3	0.99	1.06	0	3.21	2.21	6	2.005	0.666667	0.16	3	1.025	4	1.80667	-2.80348	-2.38393	0.0380577	1
chr1	64979801	64980000	2	10	0	2	0	0.89	3.12	0	0.48	0	2	2	1	8	3	0.66	0.71	0.33	2.85	2.21	6	2.005	0.666667	0.16	2	0.685	4	1.79667	-2.80348	-2.38393	0.0380575	1
chr1	65182401	65182600	3	7	0	2	0	1.34	2.19	0	0.48	0	5	4	3	7	3	1.65	1.42	0.98	2.5	2.21	5	1.765	0.666667	0.16	4.5	1.535	4.33333	1.89667	-2.59608	-2.48152	0.0447319	1
chr1	65611001	65611200	6	4	1	1	0	2.68	1.25	0.36	0.24	0	1	3	2	0	1	0.33	1.06	0.66	0	0.74	5	1.965	0.666667	0.2	2	0.695	1	0.466667	-2.64895	-2.40275	0.0309558	1
chr1	65951001	65951200	4	8	1	1	0	1.79	2.5	0.36	0.24	0	7	5	3	2	0	2.32	1.77	0.98	0.71	0	6	2.145	0.666667	0.2	6	2.045	1.66667	0.563333	-2.79621	-2.32768	0.0142	1
chr1	66159801	66160000	7	8	2	5	0	3.13	2.5	0.73	1.2	0	2	2	1	4	3	0.66	0.71	0.33	1.43	2.21	7.5	2.815	2.33333	0.643333	2	0.685	2.66667	1.32333	-1.60101	-1.92619	0.048541	1
chr1	66831001	66831200	6	3	1	1	0	2.68	0.94	0.36	0.24	0	3	3	4	1	2	0.99	1.06	1.31	0.36	1.47	4.5	1.81	0.666667	0.2	3	1.025	2.33333	1.04667	-2.53299	-2.46271	0.0373034	1
chr1	68504601	68504800	7	14	3	4	0	3.13	4.37	1.09	0.96	0	2	3	5	1	1	0.66	1.06	1.64	0.36	0.74	10.5	3.75	2.33333	0.683333	2.5	0.86	2.33333	0.913333	-1.97412	-1.69063	0.0201025	1
chr1	69474601	69474800	2	11	1	1	0	0.89	3.44	0.36	0.24	0	2	4	4	1	3	0.66	1.42	1.31	0.36	2.21	6.5	2.165	0.666667	0.2	3	1.04	2.66667	1.29333	-2.81851	-2.31052	0.0240334	1
chr1	69668401	69668600	8	11	1	8	0	3.58	3.44	0.36	1.92	0	6	7	3	0	1	1.99	2.48	0.98	0	0.74	9.5	3.51	3	0.76	6.5	2.235	1.33333	0.573333	-1.66171	-1.71604	0.038796	1
chr1	69835601	69835800	23	21	4	11	1	10.29	6.56	1.45	2.65	5.81	2	1	1	2	2	0.66	0.35	0.33	0.71	1.47	22	8.425	5.33333	3.30333	1.5	0.505	1.66667	0.836667	-1.98779	-0.736909	0.0169962	1
chr1	69835801	69836000	13	13	2	4	1	5.82	4.06	0.73	0.96	5.81	6	3	1	2	1	1.99	1.06	0.33	0.71	0.74	13	4.94	2.33333	2.5	4.5	1.525	1.33333	0.593333	-2.2724	-1.39905	0.0220442	1
chr1	69915601	69915800	9	10	4	6	0	4.03	3.12	1.45	1.44	0	2	1	4	0	0	0.66	0.35	1.31	0	0	9.5	3.575	3.33333	0.963333	1.5	0.505	1.33333	0.436667	-1.42781	-1.63612	0.0499611	1
chr1	69927601	69927800	3	6	0	2	0	1.34	1.87	0	0.48	0	0	2	1	3	1	0	0.71	0.33	1.07	0.74	4.5	1.605	0.666667	0.16	1	0.355	1.66667	0.713333	-2.45982	-2.5438	0.0432591	1
chr1	70241601	70241800	21	8	9	4	0	9.39	2.5	3.27	0.96	0	4	2	4	3	1	1.32	0.71	1.31	1.07	0.74	14.5	5.945	4.33333	1.41	3	1.015	2.66667	1.04	-1.73558	-1.10944	0.0468681	1
chr1	71144001	71144200	25	10	2	16	0	11.18	3.12	0.73	3.85	0	5	6	2	4	2	1.65	2.13	0.66	1.43	1.47	17.5	7.15	6	1.52667	5.5	1.89	2.66667	1.18667	-1.87244	-0.926616	0.0343341	1
chr1	71148601	71148800	5	9	1	4	0	2.24	2.81	0.36	0.96	0	5	2	1	0	0	1.65	0.71	0.33	0	0	7	2.525	1.66667	0.44	3.5	1.18	0.333333	0.11	-1.91892	-2.08715	0.0378319	1
chr1	71148801	71149000	5	9	1	4	0	2.24	2.81	0.36	0.96	0	3	1	4	1	0	0.99	0.35	1.31	0.36	0	7	2.525	1.66667	0.44	2	0.67	1.66667	0.556667	-1.91892	-2.08715	0.0378318	1
chr1	71246201	71246400	3	7	0	2	0	1.34	2.19	0	0.48	0	2	4	2	1	0	0.66	1.42	0.66	0.36	0	5	1.765	0.666667	0.16	3	1.04	1	0.34	-2.59608	-2.48152	0.044732	1
chr1	71825601	71825800	3	7	0	2	0	1.34	2.19	0	0.48	0	5	0	6	4	4	1.65	0	1.97	1.43	2.95	5	1.765	0.666667	0.16	2.5	0.825	4.66667	2.11667	-2.59608	-2.48152	0.0447321	1
chr1	71825801	71826000	3	7	0	2	0	1.34	2.19	0	0.48	0	5	1	4	2	2	1.65	0.35	1.31	0.71	1.47	5	1.765	0.666667	0.16	3	1	2.66667	1.16333	-2.59608	-2.48152	0.0447322	1
chr1	72007001	72007200	5	11	1	3	0	2.24	3.44	0.36	0.72	0	4	2	2	2	1	1.32	0.71	0.66	0.71	0.74	8	2.84	1.33333	0.36	3	1.015	1.66667	0.703333	-2.36185	-2.03483	0.0108658	1
chr1	72085801	72086000	17	3	2	6	0	7.61	0.94	0.73	1.44	0	4	5	4	4	0	1.32	1.77	1.31	1.43	0	10	4.275	2.66667	0.723333	4.5	1.545	2.66667	0.913333	-2.11414	-1.57604	0.0424147	1
chr1	72171601	72171800	7	15	2	4	0	3.13	4.69	0.73	0.96	0	5	3	3	3	2	1.65	1.06	0.98	1.07	1.47	11	3.91	2	0.563333	4	1.355	2.66667	1.17333	-2.26349	-1.69753	0.010526	1
chr1	72171801	72172000	11	21	6	7	0	4.92	6.56	2.18	1.68	0	3	3	2	3	2	0.99	1.06	0.66	1.07	1.47	16	5.74	4.33333	1.28667	3	1.025	2.33333	1.06667	-1.73235	-1.17189	0.018863	1
chr1	72172601	72172800	5	9	0	2	0	2.24	2.81	0	0.48	0	2	2	4	0	4	0.66	0.71	1.31	0	2.95	7	2.525	0.666667	0.16	2	0.685	2.66667	1.42	-3.08814	-2.22288	0.00609495	1
chr1	72268001	72268200	2	7	1	1	0	0.89	2.19	0.36	0.24	0	3	1	4	1	3	0.99	0.35	1.31	0.36	2.21	4.5	1.54	0.666667	0.2	2	0.67	2.66667	1.29333	-2.35052	-2.54324	0.0468252	1
chr1	72268201	72268400	2	7	1	1	0	0.89	2.19	0.36	0.24	0	4	1	5	1	2	1.32	0.35	1.64	0.36	1.47	4.5	1.54	0.666667	0.2	2.5	0.835	2.66667	1.15667	-2.35052	-2.54324	0.0468251	1
chr1	72371001	72371200	4	9	1	3	0	1.79	2.81	0.36	0.72	0	3	4	3	2	1	0.99	1.42	0.98	0.71	0.74	6.5	2.3	1.33333	0.36	3.5	1.205	2	0.81	-2.06924	-2.19018	0.0262116	1
chr1	72371201	72371400	4	10	1	3	0	1.79	3.12	0.36	0.72	0	6	7	4	1	5	1.99	2.48	1.31	0.36	3.68	7	2.455	1.33333	0.36	6.5	2.235	3.33333	1.78333	-2.16459	-2.14211	0.0270385	1
chr1	72371401	72371600	4	5	0	1	0	1.79	1.56	0	0.24	0	8	9	5	1	4	2.65	3.19	1.64	0.36	2.95	4.5	1.675	0.333333	0.08	8.5	2.92	3.33333	1.65	-3.26365	-2.57783	0.0424035	1
chr1	72475201	72475400	2	9	0	2	0	0.89	2.81	0	0.48	0	3	3	3	3	0	0.99	1.06	0.98	1.07	0	5.5	1.85	0.666667	0.16	3	1.025	2	0.683333	-2.69021	-2.44129	0.0371144	1
chr1	72596801	72597000	7	17	3	7	0	3.13	5.31	1.09	1.68	0	1	1	1	0	0	0.33	0.35	0.33	0	0	12	4.22	3.33333	0.923333	1	0.34	0.333333	0.11	-1.70816	-1.51903	0.0207845	1
chr1	72880201	72880400	2	14	1	2	0	0.89	4.37	0.36	0.48	0	1	1	1	1	1	0.33	0.35	0.33	0.36	0.74	8	2.63	1	0.28	1	0.34	1	0.476667	-2.62248	-2.12097	0.0315619	1
chr1	72947001	72947200	3	8	0	0	0	1.34	2.5	0	0	0	2	9	0	1	2	0.66	3.19	0	0.36	1.47	5.5	1.92	0	0	5.5	1.925	1	0.61	-5.36061	-2.5234	0.00688407	1
chr1	73061201	73061400	5	9	1	3	0	2.24	2.81	0.36	0.72	0	5	2	1	2	1	1.65	0.71	0.33	0.71	0.74	7	2.525	1.33333	0.36	3.5	1.18	1.33333	0.593333	-2.19203	-2.1252	0.0160342	1
chr1	73441401	73441600	5	12	2	1	0	2.24	3.75	0.73	0.24	0	4	2	2	1	2	1.32	0.71	0.66	0.36	1.47	8.5	2.995	1	0.323333	3	1.015	1.66667	0.83	-2.72864	-2.01129	0.00836034	1
chr1	73441601	73441800	5	12	2	1	0	2.24	3.75	0.73	0.24	0	3	1	3	1	2	0.99	0.35	0.98	0.36	1.47	8.5	2.995	1	0.323333	2	0.67	2	0.936667	-2.72864	-2.01129	0.00836035	1
chr1	73464401	73464600	9	16	3	11	0	4.03	5	1.09	2.65	0	2	5	6	3	1	0.66	1.77	1.97	1.07	0.74	12.5	4.515	4.66667	1.24667	3.5	1.215	3.33333	1.26	-1.39414	-1.37673	0.0443521	1
chr1	73464801	73465000	4	9	1	2	0	1.79	2.81	0.36	0.48	0	2	3	3	2	1	0.66	1.06	0.98	0.71	0.74	6.5	2.3	1	0.28	2.5	0.86	2	0.81	-2.41836	-2.23144	0.0258339	1
chr1	73511001	73511200	12	15	3	12	0	5.37	4.69	1.09	2.89	0	2	4	2	3	4	0.66	1.42	0.66	1.07	2.95	13.5	5.03	5	1.32667	3	1.04	3	1.56	-1.4689	-1.2716	0.0440631	1
chr1	73627601	73627800	0	11	0	0	0	0	3.44	0	0	0	5	2	8	3	2	1.65	0.71	2.62	1.07	1.47	5.5	1.72	0	0	3.5	1.18	4.33333	1.72	-5.17633	-2.58411	0.0435836	1
chr1	73851801	73852000	11	17	0	0	0	4.92	5.31	0	0	0	2	3	0	0	0	0.66	1.06	0	0	0	14	5.115	0	0	2.5	0.86	0	0	-6.73915	-1.63249	6.16329e-06	0.140036
chr1	73852001	73852200	20	29	0	0	0	8.95	9.06	0	0	0	1	1	0	0	0	0.33	0.35	0	0	0	24.5	9.005	0	0	1	0.34	0	0	-7.55027	-0.997038	5.55211e-07	0.0988185
chr1	73852201	73852400	13	29	0	0	0	5.82	9.06	0	0	0	0	3	0	0	0	0	1.06	0	0	0	21	7.44	0	0	1.5	0.53	0	0	-7.27221	-1.22017	3.06746e-06	0.117466
chr1	73852401	73852600	7	18	0	0	0	3.13	5.62	0	0	0	1	2	0	0	0	0.33	0.71	0	0	0	12.5	4.375	0	0	1.5	0.52	0	0	-6.51791	-1.79135	5.24717e-05	0.38241
chr1	73855401	73855600	2	14	0	2	0	0.89	4.37	0	0.48	0	1	1	5	2	1	0.33	0.35	1.64	0.71	0.74	8	2.63	0.666667	0.16	1	0.34	2.66667	1.03	-3.1827	-2.17664	0.0143928	1
chr1	73855601	73855800	4	18	1	3	0	1.79	5.62	0.36	0.72	0	1	2	2	4	3	0.33	0.71	0.66	1.43	2.21	11	3.705	1.33333	0.36	1.5	0.52	3	1.43333	-2.7499	-1.81056	0.00537675	1
chr1	73885201	73885400	2	12	0	1	0	0.89	3.75	0	0.24	0	0	0	0	1	0	0	0	0	0.36	0	7	2.32	0.333333	0.08	0	0	0.333333	0.12	-3.75909	-2.31997	0.0189761	1
chr1	73918601	73918800	6	12	2	4	0	2.68	3.75	0.73	0.96	0	2	3	4	4	0	0.66	1.06	1.31	1.43	0	9	3.215	2	0.563333	2.5	0.86	2.66667	0.913333	-1.98775	-1.8556	0.0314879	1
chr1	73918801	73919000	3	9	0	1	0	1.34	2.81	0	0.24	0	4	3	6	3	0	1.32	1.06	1.97	1.07	0	6	2.075	0.333333	0.08	3.5	1.19	3	1.01333	-3.59377	-2.41252	0.0180157	1
chr1	73980801	73981000	7	15	1	7	0	3.13	4.69	0.36	1.68	0	1	2	0	1	0	0.33	0.71	0	0.36	0	11	3.91	2.66667	0.68	1.5	0.52	0.333333	0.12	-1.95922	-1.65629	0.0265184	1
chr1	73981001	73981200	7	12	0	6	0	3.13	3.75	0	1.44	0	2	0	0	2	0	0.66	0	0	0.71	0	9.5	3.44	2	0.48	1	0.33	0.666667	0.236667	-2.19732	-1.83179	0.0171721	1
chr1	74005601	74005800	5	14	0	2	0	2.24	4.37	0	0.48	0	1	5	1	1	0	0.33	1.77	0.33	0.36	0	9.5	3.305	0.666667	0.16	3	1.05	0.666667	0.23	-3.47764	-1.99249	0.00200685	1
chr1	74005801	74006000	5	17	0	2	0	2.24	5.31	0	0.48	0	3	5	2	0	0	0.99	1.77	0.66	0	0	11	3.775	0.666667	0.16	4	1.38	0.666667	0.22	-3.66645	-1.87163	0.00106117	1
chr1	74047001	74047200	3	6	1	1	0	1.34	1.87	0.36	0.24	0	3	6	0	0	0	0.99	2.13	0	0	0	4.5	1.605	0.666667	0.2	4.5	1.56	0	0	-2.39419	-2.52303	0.0400777	1
chr1	74054001	74054200	6	18	4	7	0	2.68	5.62	1.45	1.68	0	3	3	5	0	0	0.99	1.06	1.64	0	0	12	4.15	3.66667	1.04333	3	1.025	1.66667	0.546667	-1.54022	-1.49587	0.048594	1
chr1	74060001	74060200	4	15	0	5	0	1.79	4.69	0	1.2	0	1	1	3	3	0	0.33	0.35	0.98	1.07	0	9.5	3.24	1.66667	0.4	1	0.34	2	0.683333	-2.3581	-1.90758	0.0306305	1
chr1	74060201	74060400	3	16	0	5	0	1.34	5	0	1.2	0	1	2	5	6	0	0.33	0.71	1.64	2.14	0	9.5	3.17	1.66667	0.4	1.5	0.52	3.66667	1.26	-2.34064	-1.92261	0.0375715	1
chr1	74064201	74064400	14	13	2	3	0	6.26	4.06	0.73	0.72	0	3	5	5	2	1	0.99	1.77	1.64	0.71	0.74	13.5	5.16	1.66667	0.483333	4	1.38	2.66667	1.03	-2.88188	-1.47534	0.000694188	1
chr1	74064401	74064600	16	18	2	3	0	7.16	5.62	0.73	0.72	0	0	5	1	0	0	0	1.77	0.33	0	0	17	6.39	1.66667	0.483333	2.5	0.885	0.333333	0.11	-3.18731	-1.26435	0.000117076	0.609756
chr1	74064601	74064800	6	8	0	0	0	2.68	2.5	0	0	0	0	3	0	0	0	0	1.06	0	0	0	7	2.59	0	0	1.5	0.53	0	0	-5.7676	-2.29116	0.00120911	1
chr1	74067001	74067200	1	16	0	0	0	0.45	5	0	0	0	2	3	1	1	1	0.66	1.06	0.33	0.36	0.74	8.5	2.725	0	0	2.5	0.86	1	0.476667	-5.82704	-2.22594	0.00640333	1
chr1	74067201	74067400	2	18	0	0	0	0.89	5.62	0	0	0	3	2	0	0	1	0.99	0.71	0	0	0.74	10	3.255	0	0	2.5	0.85	0.333333	0.246667	-6.08597	-2.06849	0.00149942	1
chr1	74067401	74067600	2	12	0	0	0	0.89	3.75	0	0	0	6	1	2	0	1	1.99	0.35	0.66	0	0.74	7	2.32	0	0	3.5	1.17	1	0.466667	-5.62063	-2.36539	0.00487516	1
chr1	74068001	74068200	9	10	2	4	0	4.03	3.12	0.73	0.96	0	0	4	0	0	0	0	1.42	0	0	0	9.5	3.575	2	0.563333	2	0.71	0	0	-2.12908	-1.77475	0.0159433	1
chr1	74068201	74068400	7	12	2	3	0	3.13	3.75	0.73	0.72	0	2	4	3	0	0	0.66	1.42	0.98	0	0	9.5	3.44	1.66667	0.483333	3	1.04	1	0.326667	-2.30386	-1.83398	0.0100456	1
chr1	74141801	74142000	17	8	5	6	0	7.61	2.5	1.82	1.44	0	2	0	2	0	1	0.66	0	0.66	0	0.74	12.5	5.055	3.66667	1.08667	1	0.33	1	0.466667	-1.80438	-1.32768	0.0285977	1
chr1	74142001	74142200	15	11	4	5	0	6.71	3.44	1.45	1.2	0	4	2	1	0	1	1.32	0.71	0.33	0	0.74	13	5.075	3	0.883333	3	1.015	0.666667	0.356667	-2.06579	-1.37792	0.0117059	1
chr1	74142201	74142400	4	5	0	1	0	1.79	1.56	0	0.24	0	3	3	0	0	0	0.99	1.06	0	0	0	4.5	1.675	0.333333	0.08	3	1.025	0	0	-3.26365	-2.57783	0.0424034	1
chr1	74199401	74199600	4	8	1	2	0	1.79	2.5	0.36	0.48	0	2	3	2	3	1	0.66	1.06	0.66	1.07	0.74	6	2.145	1	0.28	2.5	0.86	2	0.823333	-2.31573	-2.28307	0.0385257	1
chr1	74214401	74214600	4	17	2	5	0	1.79	5.31	0.73	1.2	0	1	0	2	5	0	0.33	0	0.66	1.78	0	10.5	3.55	2.33333	0.643333	0.5	0.165	2.33333	0.813333	-1.95483	-1.74509	0.0234034	1
chr1	74214601	74214800	4	14	2	5	0	1.79	4.37	0.73	1.2	0	2	2	5	7	0	0.66	0.71	1.64	2.5	0	9	3.08	2.33333	0.643333	2	0.685	4	1.38	-1.75389	-1.85391	0.0402951	1
chr1	74486001	74486200	6	13	2	3	0	2.68	4.06	0.73	0.72	0	8	4	4	6	0	2.65	1.42	1.31	2.14	0	9.5	3.37	1.66667	0.483333	6	2.035	3.33333	1.15	-2.28069	-1.84869	0.010749	1
chr1	74486201	74486400	5	20	4	5	0	2.24	6.25	1.45	1.2	0	7	4	5	5	1	2.32	1.42	1.64	1.78	0.74	12.5	4.245	3	0.883333	5.5	1.87	3.66667	1.38667	-1.81395	-1.52632	0.0280611	1
chr1	74614801	74615000	10	8	0	7	0	4.47	2.5	0	1.68	0	8	5	2	4	2	2.65	1.77	0.66	1.43	1.47	9	3.485	2.33333	0.56	6.5	2.21	2.66667	1.18667	-2.04738	-1.79503	0.033715	1
chr1	74615001	74615200	9	6	0	6	0	4.03	1.87	0	1.44	0	6	3	2	3	1	1.99	1.06	0.66	1.07	0.74	7.5	2.95	2	0.48	4.5	1.525	2	0.823333	-2.01167	-1.95936	0.0478267	1
chr1	74660401	74660600	12	0	0	0	0	5.37	0	0	0	0	1	0	0	0	2	0.33	0	0	0	1.47	6	2.685	0	0	0.5	0.165	0.666667	0.49	-5.86021	-2.28768	0.012224	1
chr1	74674601	74674800	13	11	4	9	0	5.82	3.44	1.45	2.16	0	4	2	6	3	1	1.32	0.71	1.97	1.07	0.74	12	4.63	4.33333	1.20333	3	1.015	3.33333	1.26	-1.48999	-1.36806	0.0465406	1
chr1	74785401	74785600	2	7	1	1	0	0.89	2.19	0.36	0.24	0	2	1	0	1	0	0.66	0.35	0	0.36	0	4.5	1.54	0.666667	0.2	1.5	0.505	0.333333	0.12	-2.35052	-2.54324	0.046825	1
chr1	74828601	74828800	4	8	1	3	0	1.79	2.5	0.36	0.72	0	7	5	6	0	0	2.32	1.77	1.97	0	0	6	2.145	1.33333	0.36	6	2.045	2	0.656667	-1.96643	-2.24009	0.0395888	1
chr1	74840401	74840600	3	6	1	0	0	1.34	1.87	0.36	0	0	1	2	7	6	4	0.33	0.71	2.29	2.14	2.95	4.5	1.605	0.333333	0.12	1.5	0.52	5.66667	2.46	-3.15125	-2.5772	0.0427439	1
chr1	74840601	74840800	2	13	0	2	0	0.89	4.06	0	0.48	0	0	3	4	4	2	0	1.06	1.31	1.43	1.47	7.5	2.475	0.666667	0.16	1.5	0.53	3.33333	1.40333	-3.09746	-2.22548	0.0198203	1
chr1	75477001	75477200	4	6	1	1	0	1.79	1.87	0.36	0.24	0	0	2	3	1	2	0	0.71	0.98	0.36	1.47	5	1.83	0.666667	0.2	1	0.355	2	0.936667	-2.56492	-2.4418	0.0229719	1
chr1	75477201	75477400	3	7	0	2	0	1.34	2.19	0	0.48	0	0	0	2	1	2	0	0	0.66	0.36	1.47	5	1.765	0.666667	0.16	0	0	1.66667	0.83	-2.59608	-2.48152	0.0447323	1
chr1	75494201	75494400	8	14	3	7	0	3.58	4.37	1.09	1.68	0	3	2	2	3	1	0.99	0.71	0.66	1.07	0.74	11	3.975	3.33333	0.923333	2.5	0.85	2	0.823333	-1.61674	-1.56674	0.0255912	1
chr1	75674201	75674400	3	9	1	3	0	1.34	2.81	0.36	0.72	0	2	3	2	4	1	0.66	1.06	0.66	1.43	0.74	6	2.075	1.33333	0.36	2.5	0.86	2.33333	0.943333	-1.93655	-2.25787	0.0442931	1
chr1	75769401	75769600	4	8	1	3	0	1.79	2.5	0.36	0.72	0	3	4	3	4	2	0.99	1.42	0.98	1.43	1.47	6	2.145	1.33333	0.36	3.5	1.205	3	1.29333	-1.96643	-2.24009	0.0395887	1
chr1	75974401	75974600	3	6	0	2	0	1.34	1.87	0	0.48	0	3	4	2	2	1	0.99	1.42	0.66	0.71	0.74	4.5	1.605	0.666667	0.16	3.5	1.205	1.66667	0.703333	-2.45982	-2.5438	0.043259	1
chr1	75982401	75982600	14	11	5	1	0	6.26	3.44	1.82	0.24	0	1	0	2	7	0	0.33	0	0.66	2.5	0	12.5	4.85	2	0.686667	0.5	0.165	3	1.05333	-2.43179	-1.4748	0.0138912	1
chr1	75984001	75984200	8	13	2	9	0	3.58	4.06	0.73	2.16	0	1	1	1	3	1	0.33	0.35	0.33	1.07	0.74	10.5	3.82	3.66667	0.963333	1	0.34	1.66667	0.713333	-1.48651	-1.58481	0.0413687	1
chr1	76531001	76531200	10	10	2	7	0	4.47	3.12	0.73	1.68	0	0	0	4	1	1	0	0	1.31	0.36	0.74	10	3.795	3	0.803333	0	0	2	0.803333	-1.72208	-1.64237	0.0246516	1
chr1	77327601	77327800	5	8	0	2	0	2.24	2.5	0	0.48	0	7	2	3	3	2	2.32	0.71	0.98	1.07	1.47	6.5	2.37	0.666667	0.16	4.5	1.515	2.66667	1.17333	-2.9949	-2.27432	0.00959329	1
chr1	77337001	77337200	7	13	3	5	0	3.13	4.06	1.09	1.2	0	8	5	2	3	0	2.65	1.77	0.66	1.07	0	10	3.595	2.66667	0.763333	6.5	2.21	1.66667	0.576667	-1.74881	-1.6969	0.0274798	1
chr1	77422401	77422600	4	5	1	0	0	1.79	1.56	0.36	0	0	8	2	4	9	1	2.65	0.71	1.31	3.21	0.74	4.5	1.675	0.333333	0.12	5	1.68	4.66667	1.75333	-3.19067	-2.55651	0.043177	1
chr1	77522001	77522200	3	6	0	2	0	1.34	1.87	0	0.48	0	6	2	4	2	1	1.99	0.71	1.31	0.71	0.74	4.5	1.605	0.666667	0.16	4	1.35	2.33333	0.92	-2.45982	-2.5438	0.0432588	1
chr1	78323801	78324000	5	6	1	3	0	2.24	1.87	0.36	0.72	0	2	2	3	3	1	0.66	0.71	0.98	1.07	0.74	5.5	2.055	1.33333	0.36	2	0.685	2.33333	0.93	-1.89104	-2.27381	0.0398683	1
chr1	78846801	78847000	4	6	1	1	0	1.79	1.87	0.36	0.24	0	3	4	5	2	0	0.99	1.42	1.64	0.71	0	5	1.83	0.666667	0.2	3.5	1.205	2.33333	0.783333	-2.56492	-2.4418	0.0229718	1
chr1	78847001	78847200	4	6	1	1	0	1.79	1.87	0.36	0.24	0	5	2	2	3	2	1.65	0.71	0.66	1.07	1.47	5	1.83	0.666667	0.2	3.5	1.18	2.33333	1.06667	-2.56492	-2.4418	0.0229717	1
chr1	78853801	78854000	7	9	0	2	0	3.13	2.81	0	0.48	0	2	2	1	3	2	0.66	0.71	0.33	1.07	1.47	8	2.97	0.666667	0.16	2	0.685	2	0.956667	-3.31337	-2.09215	0.00253254	1
chr1	79185001	79185200	1	13	0	2	0	0.45	4.06	0	0.48	0	0	0	0	1	0	0	0	0	0.36	0	7	2.255	0.666667	0.16	0	0	0.333333	0.12	-2.97761	-2.29409	0.0393024	1
chr1	79185201	79185400	1	13	0	2	0	0.45	4.06	0	0.48	0	1	2	2	2	1	0.33	0.71	0.66	0.71	0.74	7	2.255	0.666667	0.16	1.5	0.52	1.66667	0.703333	-2.97761	-2.29409	0.0393024	1
chr1	79353401	79353600	2	8	0	0	0	0.89	2.5	0	0	0	3	4	6	2	0	0.99	1.42	1.97	0.71	0	5	1.695	0	0	3.5	1.205	2.66667	0.893333	-5.19184	-2.60883	0.0149217	1
chr1	79353601	79353800	2	8	0	0	0	0.89	2.5	0	0	0	3	3	4	2	0	0.99	1.06	1.31	0.71	0	5	1.695	0	0	3	1.025	2	0.673333	-5.19184	-2.60883	0.0149216	1
chr1	79363801	79364000	4	5	1	1	0	1.79	1.56	0.36	0.24	0	0	4	3	0	1	0	1.42	0.98	0	0.74	4.5	1.675	0.666667	0.2	2	0.71	1.33333	0.573333	-2.43212	-2.50287	0.0402158	1
chr1	81070201	81070400	6	8	1	4	0	2.68	2.5	0.36	0.96	0	7	2	1	2	0	2.32	0.71	0.33	0.71	0	7	2.59	1.66667	0.44	4.5	1.515	1	0.346667	-1.9494	-2.07064	0.0379501	1
chr1	81517401	81517600	3	6	1	1	0	1.34	1.87	0.36	0.24	0	1	2	4	6	1	0.33	0.71	1.31	2.14	0.74	4.5	1.605	0.666667	0.2	1.5	0.52	3.66667	1.39667	-2.39419	-2.52303	0.0400776	1
chr1	82188801	82189000	13	17	6	10	0	5.82	5.31	2.18	2.41	0	5	1	1	4	5	1.65	0.35	0.33	1.43	3.68	15	5.565	5.33333	1.53	3	1	3.33333	1.81333	-1.4448	-1.14231	0.0360528	1
chr1	82612801	82613000	5	7	0	4	0	2.24	2.19	0	0.96	0	2	4	3	0	3	0.66	1.42	0.98	0	2.21	6	2.215	1.33333	0.32	3	1.04	2	1.06333	-2.07411	-2.24016	0.0491675	1
chr1	83158601	83158800	2	7	1	1	0	0.89	2.19	0.36	0.24	0	2	2	5	3	0	0.66	0.71	1.64	1.07	0	4.5	1.54	0.666667	0.2	2	0.685	2.66667	0.903333	-2.35052	-2.54324	0.0468249	1
chr1	83554001	83554200	10	17	4	8	0	4.47	5.31	1.45	1.92	0	2	2	5	2	3	0.66	0.71	1.64	0.71	2.21	13.5	4.89	4	1.12333	2	0.685	3.33333	1.52	-1.65647	-1.34446	0.0179548	1
chr1	83554201	83554400	6	12	3	3	0	2.68	3.75	1.09	0.72	0	2	2	5	4	4	0.66	0.71	1.64	1.43	2.95	9	3.215	2	0.603333	2	0.685	4.33333	2.00667	-1.94489	-1.84119	0.0326814	1
chr1	84218401	84218600	2	9	0	2	0	0.89	2.81	0	0.48	0	0	1	4	3	3	0	0.35	1.31	1.07	2.21	5.5	1.85	0.666667	0.16	0.5	0.175	3.33333	1.53	-2.69021	-2.44129	0.0371145	1
chr1	84647801	84648000	2	12	1	1	0	0.89	3.75	0.36	0.24	0	2	1	3	5	3	0.66	0.35	0.98	1.78	2.21	7	2.32	0.666667	0.2	1.5	0.505	3.66667	1.65667	-2.91372	-2.25827	0.0170547	1
chr1	84847601	84847800	17	17	6	12	0	7.61	5.31	2.18	2.89	0	0	3	2	2	1	0	1.06	0.66	0.71	0.74	17	6.46	6	1.69	1.5	0.53	1.66667	0.703333	-1.53384	-0.985218	0.0285703	1
chr1	84866001	84866200	2	11	1	1	0	0.89	3.44	0.36	0.24	0	3	1	1	0	2	0.99	0.35	0.33	0	1.47	6.5	2.165	0.666667	0.2	2	0.67	1	0.6	-2.81851	-2.31052	0.0240333	1
chr1	84918801	84919000	3	6	0	2	0	1.34	1.87	0	0.48	0	2	0	4	2	0	0.66	0	1.31	0.71	0	4.5	1.605	0.666667	0.16	1	0.33	2	0.673333	-2.45982	-2.5438	0.0432587	1
chr1	85115001	85115200	8	36	4	7	0	3.58	11.24	1.45	1.68	0	12	13	4	2	1	3.97	4.61	1.31	0.71	0.74	22	7.41	3.66667	1.04333	12.5	4.29	2.33333	0.92	-2.36429	-0.997405	0.00400497	1
chr1	85115201	85115400	8	36	4	7	0	3.58	11.24	1.45	1.68	0	13	13	4	2	1	4.3	4.61	1.31	0.71	0.74	22	7.41	3.66667	1.04333	13	4.455	2.33333	0.92	-2.36429	-0.997405	0.00400497	1
chr1	85115401	85115600	8	26	4	6	0	3.58	8.12	1.45	1.44	0	4	4	0	0	0	1.32	1.42	0	0	0	17	5.85	3.33333	0.963333	4	1.37	0	0	-2.13836	-1.23219	0.00506375	1
chr1	85201001	85201200	6	16	0	4	1	2.68	5	0	0.96	5.81	6	7	4	1	3	1.99	2.48	1.31	0.36	2.21	11	3.84	1.66667	2.25667	6.5	2.235	2.66667	1.29333	-2.40805	-1.69053	0.048654	1
chr1	85201201	85201400	7	16	0	4	1	3.13	5	0	0.96	5.81	4	6	1	0	2	1.32	2.13	0.33	0	1.47	11.5	4.065	1.66667	2.25667	5	1.725	1	0.6	-2.49124	-1.64261	0.0343168	1
chr1	85528801	85529000	14	14	5	8	0	6.26	4.37	1.82	1.92	0	2	1	2	3	0	0.66	0.35	0.66	1.07	0	14	5.315	4.33333	1.24667	1.5	0.505	1.66667	0.576667	-1.65507	-1.24462	0.0206006	1
chr1	85529001	85529200	4	8	1	3	0	1.79	2.5	0.36	0.72	0	1	0	0	1	0	0.33	0	0	0.36	0	6	2.145	1.33333	0.36	0.5	0.165	0.333333	0.12	-1.96643	-2.24009	0.0395887	1
chr1	85619001	85619200	6	3	1	0	0	2.68	0.94	0.36	0	0	2	1	2	0	3	0.66	0.35	0.66	0	2.21	4.5	1.81	0.333333	0.12	1.5	0.505	1.66667	0.956667	-3.27393	-2.51527	0.0414485	1
chr1	85721001	85721200	6	13	3	5	0	2.68	4.06	1.09	1.2	0	4	3	0	1	3	1.32	1.06	0	0.36	2.21	9.5	3.37	2.66667	0.763333	3.5	1.19	1.33333	0.856667	-1.66209	-1.74519	0.0401785	1
chr1	85802201	85802400	8	11	1	5	0	3.58	3.44	0.36	1.2	0	3	2	4	4	1	0.99	0.71	1.31	1.43	0.74	9.5	3.51	2	0.52	2.5	0.85	3	1.16	-2.15262	-1.80313	0.00817338	1
chr1	85802401	85802600	8	11	1	6	0	3.58	3.44	0.36	1.44	0	7	1	8	3	2	2.32	0.35	2.62	1.07	1.47	9.5	3.51	2.33333	0.6	4	1.335	4.33333	1.72	-1.96442	-1.77339	0.0185553	1
chr1	86202801	86203000	17	16	5	6	0	7.61	5	1.82	1.44	0	1	3	6	3	0	0.33	1.06	1.97	1.07	0	16.5	6.305	3.66667	1.08667	2	0.695	3	1.01333	-2.10103	-1.13408	0.00527392	1
chr1	86788801	86789000	7	5	1	2	0	3.13	1.56	0.36	0.48	0	1	0	0	3	0	0.33	0	0	1.07	0	6	2.345	1	0.28	0.5	0.165	1	0.356667	-2.42941	-2.22889	0.03263	1
chr1	87187801	87188000	4	7	0	2	0	1.79	2.19	0	0.48	0	4	1	3	2	0	1.32	0.35	0.98	0.71	0	5.5	1.99	0.666667	0.16	2.5	0.835	1.66667	0.563333	-2.74901	-2.40289	0.0246625	1
chr1	87188001	87188200	5	9	0	2	0	2.24	2.81	0	0.48	0	5	2	1	3	0	1.65	0.71	0.33	1.07	0	7	2.525	0.666667	0.16	3.5	1.18	1.33333	0.466667	-3.08814	-2.22288	0.00609494	1
chr1	87475001	87475200	3	10	0	0	0	1.34	3.12	0	0	0	1	3	5	3	3	0.33	1.06	1.64	1.07	2.21	6.5	2.23	0	0	2	0.695	3.66667	1.64	-5.57198	-2.40301	0.00284352	1
chr1	87475201	87475400	11	23	0	1	0	4.92	7.18	0	0.24	0	3	3	5	3	2	0.99	1.06	1.64	1.07	1.47	17	6.05	0.333333	0.08	3	1.025	3.33333	1.39333	-5.091	-1.42747	1.59653e-05	0.196895
chr1	87475401	87475600	22	25	0	1	0	9.84	7.81	0	0.24	0	3	2	6	2	1	0.99	0.71	1.97	0.71	0.74	23.5	8.825	0.333333	0.08	2.5	0.85	3	1.14	-5.63936	-1.0027	8.51012e-07	0.0988185
chr1	87475601	87475800	15	12	1	0	0	6.71	3.75	0.36	0	0	2	0	4	1	0	0.66	0	1.31	0.36	0	13.5	5.23	0.333333	0.12	1	0.33	1.66667	0.556667	-4.81617	-1.57307	9.826e-05	0.565768
chr1	88252401	88252600	2	9	0	2	0	0.89	2.81	0	0.48	0	7	7	10	6	4	2.32	2.48	3.28	2.14	2.95	5.5	1.85	0.666667	0.16	7	2.4	6.66667	2.79	-2.69021	-2.44129	0.0371146	1
chr1	88257201	88257400	5	9	1	5	0	2.24	2.81	0.36	1.2	0	13	8	10	8	3	4.3	2.84	3.28	2.85	2.21	7	2.525	2	0.52	10.5	3.57	7	2.78	-1.69658	-2.05027	0.039927	1
chr1	88258601	88258800	5	11	0	3	0	2.24	3.44	0	0.72	0	7	8	4	6	3	2.32	2.84	1.31	2.14	2.21	8	2.84	1	0.24	7.5	2.58	4.33333	1.88667	-2.77699	-2.08772	0.0134486	1
chr1	88628801	88629000	10	8	2	6	0	4.47	2.5	0.73	1.44	0	3	7	4	1	1	0.99	2.48	1.31	0.36	0.74	9	3.485	2.66667	0.723333	5	1.735	2	0.803333	-1.7484	-1.73796	0.0368698	1
chr1	88782001	88782200	25	19	6	9	1	11.18	5.93	2.18	2.16	5.81	1	2	5	7	3	0.33	0.71	1.64	2.5	2.21	22	8.555	5.33333	3.38333	1.5	0.52	5	2.11667	-1.95789	-0.705935	0.021544	1
chr1	88782201	88782400	7	8	2	2	0	3.13	2.5	0.73	0.48	0	1	0	3	7	1	0.33	0	0.98	2.5	0.74	7.5	2.815	1.33333	0.403333	0.5	0.165	3.66667	1.40667	-2.28555	-2.0302	0.0257184	1
chr1	88870001	88870200	2	9	1	1	0	0.89	2.81	0.36	0.24	0	0	0	3	6	2	0	0	0.98	2.14	1.47	5.5	1.85	0.666667	0.2	0	0	3.66667	1.53	-2.60515	-2.42172	0.0330697	1
chr1	88870201	88870400	2	10	0	1	0	0.89	3.12	0	0.24	0	0	0	3	4	1	0	0	0.98	1.43	0.74	6	2.005	0.333333	0.08	0	0	2.66667	1.05	-3.5585	-2.4317	0.0258663	1
chr1	88908601	88908800	2	7	1	1	0	0.89	2.19	0.36	0.24	0	0	1	2	5	1	0	0.35	0.66	1.78	0.74	4.5	1.54	0.666667	0.2	0.5	0.175	2.66667	1.06	-2.35052	-2.54324	0.0468248	1
chr1	88938001	88938200	3	8	0	2	0	1.34	2.5	0	0.48	0	1	3	3	2	2	0.33	1.06	0.98	0.71	1.47	5.5	1.92	0.666667	0.16	2	0.695	2.33333	1.05333	-2.71936	-2.42206	0.0281495	1
chr1	88985601	88985800	2	9	0	2	0	0.89	2.81	0	0.48	0	1	2	1	2	0	0.33	0.71	0.33	0.71	0	5.5	1.85	0.666667	0.16	1.5	0.52	1	0.346667	-2.69021	-2.44129	0.0371146	1
chr1	89034401	89034600	3	16	0	5	0	1.34	5	0	1.2	0	1	3	0	4	3	0.33	1.06	0	1.43	2.21	9.5	3.17	1.66667	0.4	2	0.695	2.33333	1.21333	-2.34064	-1.92261	0.0375715	1
chr1	89184401	89184600	4	12	0	4	0	1.79	3.75	0	0.96	0	3	6	3	4	1	0.99	2.13	0.98	1.43	0.74	8	2.77	1.33333	0.32	4.5	1.56	2.66667	1.05	-2.40692	-2.06709	0.0172245	1
chr1	89885201	89885400	3	7	0	2	0	1.34	2.19	0	0.48	0	3	4	1	1	1	0.99	1.42	0.33	0.36	0.74	5	1.765	0.666667	0.16	3.5	1.205	1	0.476667	-2.59608	-2.48152	0.0447324	1
chr1	89885401	89885600	3	11	0	1	0	1.34	3.44	0	0.24	0	3	3	0	2	2	0.99	1.06	0	0.71	1.47	7	2.39	0.333333	0.08	3	1.025	1.33333	0.726667	-3.79284	-2.30174	0.0136095	1
chr1	90384801	90385000	3	10	0	2	0	1.34	3.12	0	0.48	0	3	3	2	6	3	0.99	1.06	0.66	2.14	2.21	6.5	2.23	0.666667	0.16	3	1.025	3.66667	1.67	-2.9372	-2.31069	0.0198681	1
chr1	90522201	90522400	9	16	7	5	0	4.03	5	2.54	1.2	0	3	1	3	4	0	0.99	0.35	0.98	1.43	0	12.5	4.515	4	1.24667	2	0.67	2.33333	0.803333	-1.45409	-1.37618	0.0460249	1
chr1	90773801	90774000	12	8	3	6	0	5.37	2.5	1.09	1.44	0	3	3	3	4	0	0.99	1.06	0.98	1.43	0	10	3.935	3	0.843333	3	1.025	2.33333	0.803333	-1.74028	-1.60317	0.0472227	1
chr1	90871201	90871400	9	13	4	7	0	4.03	4.06	1.45	1.68	0	5	2	2	7	1	1.65	0.71	0.66	2.5	0.74	11	4.045	3.66667	1.04333	3.5	1.18	3.33333	1.3	-1.48854	-1.51763	0.0412134	1
chr1	90871401	90871600	12	12	5	8	0	5.37	3.75	1.82	1.92	0	4	2	4	4	0	1.32	0.71	1.31	1.43	0	12	4.56	4.33333	1.24667	3	1.015	2.66667	0.913333	-1.43222	-1.36865	0.0423948	1
chr1	90981601	90981800	5	13	0	2	0	2.24	4.06	0	0.48	0	3	1	2	2	0	0.99	0.35	0.66	0.71	0	9	3.15	0.666667	0.16	2	0.67	1.33333	0.456667	-3.40824	-2.03541	0.00288282	1
chr1	90981801	90982000	5	13	0	3	0	2.24	4.06	0	0.72	0	2	2	4	0	1	0.66	0.71	1.31	0	0.74	9	3.15	1	0.24	2	0.685	1.66667	0.683333	-2.92743	-2	0.00960858	1
chr1	90982001	90982200	3	6	0	2	0	1.34	1.87	0	0.48	0	3	2	2	1	1	0.99	0.71	0.66	0.36	0.74	4.5	1.605	0.666667	0.16	2.5	0.85	1.33333	0.586667	-2.45982	-2.5438	0.0432586	1
chr1	91020401	91020600	6	15	5	1	0	2.68	4.69	1.82	0.24	0	3	1	1	0	1	0.99	0.35	0.33	0	0.74	10.5	3.685	2	0.686667	2	0.67	0.666667	0.356667	-2.03561	-1.70555	0.0479669	1
chr1	91079801	91080000	9	6	1	4	0	4.03	1.87	0.36	0.96	0	4	1	3	4	2	1.32	0.35	0.98	1.43	1.47	7.5	2.95	1.66667	0.44	2.5	0.835	3	1.29333	-2.14477	-1.97833	0.0345406	1
chr1	91080001	91080200	10	10	3	7	0	4.47	3.12	1.09	1.68	0	4	0	5	6	2	1.32	0	1.64	2.14	1.47	10	3.795	3.33333	0.923333	2	0.66	4.33333	1.75	-1.5515	-1.60345	0.0389884	1
chr1	91209001	91209200	7	15	2	6	0	3.13	4.69	0.73	1.44	0	4	0	4	10	4	1.32	0	1.31	3.57	2.95	11	3.91	2.66667	0.723333	2	0.66	6	2.61	-1.90918	-1.6435	0.0214586	1
chr1	91471201	91471400	0	13	0	0	0	0	4.06	0	0	0	0	2	0	1	0	0	0.71	0	0.36	0	6.5	2.03	0	0	1	0.355	0.333333	0.12	-5.40334	-2.46055	0.0327052	1
chr1	91478201	91478400	1	14	0	1	0	0.45	4.37	0	0.24	0	0	1	1	2	0	0	0.35	0.33	0.71	0	7.5	2.41	0.333333	0.08	0.5	0.175	1	0.346667	-3.8145	-2.28532	0.0294902	1
chr1	91496201	91496400	2	10	0	2	0	0.89	3.12	0	0.48	0	1	2	3	6	0	0.33	0.71	0.98	2.14	0	6	2.005	0.666667	0.16	1.5	0.52	3	1.04	-2.80348	-2.38393	0.0380574	1
chr1	91537601	91537800	3	9	0	2	0	1.34	2.81	0	0.48	0	1	2	1	0	0	0.33	0.71	0.33	0	0	6	2.075	0.666667	0.16	1.5	0.52	0.333333	0.11	-2.83236	-2.36519	0.0184735	1
chr1	91537801	91538000	4	14	0	3	0	1.79	4.37	0	0.72	0	1	2	2	0	0	0.33	0.71	0.66	0	0	9	3.08	1	0.24	1.5	0.52	0.666667	0.22	-2.90651	-2.01585	0.0118584	1
chr1	91538001	91538200	4	13	0	3	0	1.79	4.06	0	0.72	0	0	2	1	0	0	0	0.71	0.33	0	0	8.5	2.925	1	0.24	1	0.355	0.333333	0.11	-2.8323	-2.05932	0.0163666	1
chr1	91861801	91862000	4	6	1	0	0	1.79	1.87	0.36	0	0	6	2	3	6	1	1.99	0.71	0.98	2.14	0.74	5	1.83	0.333333	0.12	4	1.35	3.33333	1.28667	-3.32396	-2.49277	0.0250288	1
chr1	92208201	92208400	3	11	1	3	0	1.34	3.44	0.36	0.72	0	5	3	2	4	2	1.65	1.06	0.66	1.43	1.47	7	2.39	1.33333	0.36	4	1.355	2.66667	1.18667	-2.13695	-2.15908	0.0322329	1
chr1	92343201	92343400	3	9	1	3	0	1.34	2.81	0.36	0.72	0	6	3	3	4	0	1.99	1.06	0.98	1.43	0	6	2.075	1.33333	0.36	4.5	1.525	2.33333	0.803333	-1.93655	-2.25787	0.0442931	1
chr1	92712801	92713000	3	7	0	2	0	1.34	2.19	0	0.48	0	3	3	5	2	3	0.99	1.06	1.64	0.71	2.21	5	1.765	0.666667	0.16	3	1.025	3.33333	1.52	-2.59608	-2.48152	0.0447325	1
chr1	92717401	92717600	5	10	2	3	0	2.24	3.12	0.73	0.72	0	3	4	5	1	4	0.99	1.42	1.64	0.36	2.95	7.5	2.68	1.66667	0.483333	3.5	1.205	3.33333	1.65	-1.95557	-2.02657	0.0354298	1
chr1	93021601	93021800	11	10	4	7	0	4.92	3.12	1.45	1.68	0	2	2	4	2	0	0.66	0.71	1.31	0.71	0	10.5	4.02	3.66667	1.04333	2	0.685	2	0.673333	-1.48456	-1.52251	0.0478244	1
chr1	93785601	93785800	6	14	3	6	0	2.68	4.37	1.09	1.44	0	5	2	1	4	0	1.65	0.71	0.33	1.43	0	10	3.525	3	0.843333	3.5	1.18	1.66667	0.586667	-1.58378	-1.68304	0.0499012	1
chr1	94081201	94081400	18	9	4	11	0	8.05	2.81	1.45	2.65	0	2	0	3	7	2	0.66	0	0.98	2.5	1.47	13.5	5.43	5	1.36667	1	0.33	4	1.65	-1.58346	-1.19758	0.0426482	1
chr1	94137001	94137200	2	13	1	3	0	0.89	4.06	0.36	0.72	0	6	2	3	3	0	1.99	0.71	0.98	1.07	0	7.5	2.475	1.33333	0.36	4	1.35	2	0.683333	-2.19779	-2.12899	0.0425275	1
chr1	94143601	94143800	4	8	0	3	0	1.79	2.5	0	0.72	0	1	4	1	2	0	0.33	1.42	0.33	0.71	0	6	2.145	1	0.24	2.5	0.875	1	0.346667	-2.38303	-2.30142	0.0456605	1
chr1	94207201	94207400	5	13	1	5	0	2.24	4.06	0.36	1.2	0	4	6	5	3	1	1.32	2.13	1.64	1.07	0.74	9	3.15	2	0.52	5	1.725	3	1.15	-2.01563	-1.88498	0.0198238	1
chr1	95016401	95016600	3	7	0	1	0	1.34	2.19	0	0.24	0	3	8	4	3	2	0.99	2.84	1.31	1.07	1.47	5	1.765	0.333333	0.08	5.5	1.915	3	1.28333	-3.35934	-2.53358	0.0263006	1
chr1	95268401	95268600	7	14	1	6	0	3.13	4.37	0.36	1.44	0	5	2	4	4	2	1.65	0.71	1.31	1.43	1.47	10.5	3.75	2.33333	0.6	3.5	1.18	3.33333	1.40333	-2.06345	-1.7171	0.0131759	1
chr1	95268601	95268800	7	10	1	6	0	3.13	3.12	0.36	1.44	0	4	1	4	2	3	1.32	0.35	1.31	0.71	2.21	8.5	3.125	2.33333	0.6	2.5	0.835	3	1.41	-1.80446	-1.8622	0.0374666	1
chr1	95657001	95657200	3	7	0	1	0	1.34	2.19	0	0.24	0	5	3	3	1	1	1.65	1.06	0.98	0.36	0.74	5	1.765	0.333333	0.08	4	1.355	1.66667	0.693333	-3.35934	-2.53358	0.0263007	1
chr1	96369401	96369600	5	7	1	2	0	2.24	2.19	0.36	0.48	0	2	5	4	3	1	0.66	1.77	1.31	1.07	0.74	6	2.215	1	0.28	3.5	1.215	2.66667	1.04	-2.34801	-2.26495	0.0383469	1
chr1	98120801	98121000	4	5	0	1	0	1.79	1.56	0	0.24	0	1	1	0	4	3	0.33	0.35	0	1.43	2.21	4.5	1.675	0.333333	0.08	1	0.34	2.33333	1.21333	-3.26365	-2.57783	0.0424034	1
chr1	99394001	99394200	2	15	2	1	0	0.89	4.69	0.73	0.24	0	5	1	3	8	3	1.65	0.35	0.98	2.85	2.21	8.5	2.79	1	0.323333	3	1	4.66667	2.01333	-2.61795	-2.0596	0.025386	1
chr1	99577601	99577800	5	12	1	1	0	2.24	3.75	0.36	0.24	0	6	1	7	0	2	1.99	0.35	2.29	0	1.47	8.5	2.995	0.666667	0.2	3.5	1.17	3	1.25333	-3.2678	-2.06348	0.00243847	1
chr1	99577801	99578000	7	12	1	1	0	3.13	3.75	0.36	0.24	0	1	0	7	0	2	0.33	0	2.29	0	1.47	9.5	3.44	0.666667	0.2	0.5	0.165	3	1.25333	-3.46022	-1.94568	0.000829163	1
chr1	100358001	100358200	3	7	1	0	0	1.34	2.19	0.36	0	0	0	2	2	2	1	0	0.71	0.66	0.71	0.74	5	1.765	0.333333	0.12	1	0.355	1.66667	0.703333	-3.28328	-2.51288	0.0266709	1
chr1	101019201	101019400	5	14	4	4	0	2.24	4.37	1.45	0.96	0	2	2	2	1	4	0.66	0.71	0.66	0.36	2.95	9.5	3.305	2.66667	0.803333	2	0.685	2.33333	1.32333	-1.60044	-1.7456	0.0464607	1
chr1	101780001	101780200	8	20	3	8	0	3.58	6.25	1.09	1.92	0	2	2	2	3	1	0.66	0.71	0.66	1.07	0.74	14	4.915	3.66667	1.00333	2	0.685	2	0.823333	-1.80777	-1.37283	0.0207783	1
chr1	101780201	101780400	8	18	3	6	0	3.58	5.62	1.09	1.44	0	2	5	6	2	0	0.66	1.77	1.97	0.71	0	13	4.6	3	0.843333	3.5	1.215	2.66667	0.893333	-1.95615	-1.47225	0.0142937	1
chr1	101916401	101916600	10	7	1	3	0	4.47	2.19	0.36	0.72	0	4	1	7	0	1	1.32	0.35	2.29	0	0.74	8.5	3.33	1.33333	0.36	2.5	0.835	2.66667	1.01	-2.58637	-1.91375	0.00683548	1
chr1	101916601	101916800	22	12	7	8	0	9.84	3.75	2.54	1.92	0	6	2	7	1	1	1.99	0.71	2.29	0.36	0.74	17	6.795	5	1.48667	4	1.35	3	1.13	-1.81459	-0.978362	0.0251531	1
chr1	101916801	101917000	20	9	7	7	0	8.95	2.81	2.54	1.68	0	2	2	5	1	0	0.66	0.71	1.64	0.36	0	14.5	5.88	4.66667	1.40667	2	0.685	2	0.666667	-1.68835	-1.12052	0.0328149	1
chr1	102010001	102010200	9	16	6	5	0	4.03	5	2.18	1.2	0	1	0	2	2	0	0.33	0	0.66	0.71	0	12.5	4.515	3.66667	1.12667	0.5	0.165	1.33333	0.456667	-1.58573	-1.40907	0.0420203	1
chr1	102635201	102635400	4	6	0	1	0	1.79	1.87	0	0.24	0	1	1	7	4	3	0.33	0.35	2.29	1.43	2.21	5	1.83	0.333333	0.08	1	0.34	4.66667	1.97667	-3.39469	-2.51339	0.0244758	1
chr1	104935401	104935600	4	8	2	1	0	1.79	2.5	0.73	0.24	0	3	3	1	2	2	0.99	1.06	0.33	0.71	1.47	6	2.145	1	0.323333	3	1.025	1.66667	0.836667	-2.25701	-2.26484	0.0425409	1
chr1	105629801	105630000	5	12	2	4	0	2.24	3.75	0.73	0.96	0	3	4	6	4	1	0.99	1.42	1.97	1.43	0.74	8.5	2.995	2	0.563333	3.5	1.205	3.66667	1.38	-1.89155	-1.90948	0.0339049	1
chr1	105755001	105755200	3	9	1	2	0	1.34	2.81	0.36	0.48	0	3	4	0	6	6	0.99	1.42	0	2.14	4.42	6	2.075	1	0.28	3.5	1.205	4	2.18667	-2.2838	-2.30126	0.0437063	1
chr1	106439801	106440000	8	11	1	4	0	3.58	3.44	0.36	0.96	0	4	6	1	1	0	1.32	2.13	0.33	0.36	0	9.5	3.51	1.66667	0.44	5	1.725	0.666667	0.23	-2.37663	-1.83363	0.0076664	1
chr1	108293001	108293200	4	10	2	0	0	1.79	3.12	0.73	0	0	1	0	0	0	0	0.33	0	0	0	0	7	2.455	0.666667	0.243333	0.5	0.165	0	0	-2.91249	-2.20516	0.0330161	1
chr1	108293201	108293400	18	21	7	0	0	8.05	6.56	2.54	0	0	2	4	1	0	0	0.66	1.42	0.33	0	0	19.5	7.305	2.33333	0.846667	3	1.04	0.333333	0.11	-2.74531	-1.04498	0.00384534	1
chr1	108293401	108293600	24	29	11	0	0	10.74	9.06	4	0	0	2	5	1	0	0	0.66	1.77	0.33	0	0	26.5	9.9	3.66667	1.33333	3.5	1.215	0.333333	0.11	-2.54862	-0.651052	0.00880476	1
chr1	108959601	108959800	5	14	2	0	0	2.24	4.37	0.73	0	0	1	1	1	0	0	0.33	0.35	0.33	0	0	9.5	3.305	0.666667	0.243333	1	0.34	0.333333	0.11	-3.33245	-1.96153	0.00706612	1
chr1	108959801	108960000	7	14	5	0	0	3.13	4.37	1.82	0	0	1	1	1	0	0	0.33	0.35	0.33	0	0	10.5	3.75	1.66667	0.606667	1	0.34	0.333333	0.11	-2.26207	-1.71985	0.0226504	1
chr1	108967601	108967800	2	11	0	0	0	0.89	3.44	0	0	0	3	4	0	0	0	0.99	1.42	0	0	0	6.5	2.165	0	0	3.5	1.205	0	0	-5.52501	-2.42214	0.00712081	1
chr1	108967801	108968000	1	11	0	0	0	0.45	3.44	0	0	0	3	4	0	0	1	0.99	1.42	0	0	0.74	6	1.945	0	0	3.5	1.205	0.333333	0.246667	-5.36518	-2.50115	0.0166978	1
chr1	108972601	108972800	7	10	4	2	0	3.13	3.12	1.45	0.48	0	0	1	0	0	1	0	0.35	0	0	0.74	8.5	3.125	2	0.643333	0.5	0.175	0.333333	0.246667	-1.85433	-1.85006	0.0384267	1
chr1	108987401	108987600	11	20	10	0	0	4.92	6.25	3.63	0	0	0	1	1	0	0	0	0.35	0.33	0	0	15.5	5.585	3.33333	1.21	0.5	0.175	0.333333	0.11	-1.84917	-1.21232	0.0487011	1
chr1	108988401	108988600	8	14	4	0	0	3.58	4.37	1.45	0	0	1	2	0	0	0	0.33	0.71	0	0	0	11	3.975	1.33333	0.483333	1.5	0.52	0	0	-2.66445	-1.71301	0.013437	1
chr1	108988601	108988800	19	20	7	0	0	8.5	6.25	2.54	0	0	2	4	0	0	0	0.66	1.42	0	0	0	19.5	7.375	2.33333	0.846667	3	1.04	0	0	-2.75987	-1.03537	0.00344805	1
chr1	108988801	108989000	17	20	4	0	0	7.61	6.25	1.45	0	0	2	2	0	0	0	0.66	0.71	0	0	0	18.5	6.93	1.33333	0.483333	2	0.685	0	0	-3.46679	-1.18079	0.000467398	1
chr1	108989001	108989200	8	17	3	0	0	3.58	5.31	1.09	0	0	0	0	1	0	0	0	0	0.33	0	0	12.5	4.445	1	0.363333	0	0	0.333333	0.11	-3.22475	-1.6523	0.00267271	1
chr1	108989201	108989400	6	16	1	0	0	2.68	5	0.36	0	0	1	2	2	0	0	0.33	0.71	0.66	0	0	11	3.84	0.333333	0.12	1.5	0.52	0.666667	0.22	-4.37649	-1.87382	0.000797269	1
chr1	108989401	108989600	4	12	1	0	0	1.79	3.75	0.36	0	0	1	2	2	1	1	0.33	0.71	0.66	0.36	0.74	8	2.77	0.333333	0.12	1.5	0.52	1.33333	0.586667	-3.91086	-2.16509	0.00510961	1
chr1	108998001	108998200	3	11	0	3	0	1.34	3.44	0	0.72	0	3	1	5	5	0	0.99	0.35	1.64	1.78	0	7	2.39	1	0.24	2	0.67	3.33333	1.14	-2.55725	-2.21653	0.0385642	1
chr1	108998201	108998400	5	17	2	4	0	2.24	5.31	0.73	0.96	0	3	3	4	3	0	0.99	1.06	1.31	1.07	0	11	3.775	2	0.563333	3	1.025	2.33333	0.793333	-2.22333	-1.72492	0.0143026	1
chr1	109017601	109017800	4	10	0	1	0	1.79	3.12	0	0.24	0	3	4	2	2	0	0.99	1.42	0.66	0.71	0	7	2.455	0.333333	0.08	3.5	1.205	1.33333	0.456667	-3.82345	-2.28357	0.0105614	1
chr1	109067001	109067200	9	16	6	0	0	4.03	5	2.18	0	0	2	2	1	0	0	0.66	0.71	0.33	0	0	12.5	4.515	2	0.726667	2	0.685	0.333333	0.11	-2.26805	-1.52517	0.019148	1
chr1	109067201	109067400	4	7	1	0	0	1.79	2.19	0.36	0	0	2	1	0	0	0	0.66	0.35	0	0	0	5.5	1.99	0.333333	0.12	1.5	0.505	0	0	-3.44421	-2.43204	0.0250188	1
chr1	109119801	109120000	3	12	0	0	0	1.34	3.75	0	0	0	3	5	5	0	1	0.99	1.77	1.64	0	0.74	7.5	2.545	0	0	4	1.38	2	0.793333	-5.75273	-2.29282	0.00220597	1
chr1	109120001	109120200	3	11	0	0	0	1.34	3.44	0	0	0	4	5	4	2	0	1.32	1.77	1.31	0.71	0	7	2.39	0	0	4.5	1.545	2	0.673333	-5.66539	-2.34675	0.00314174	1
chr1	109135201	109135400	8	9	4	0	0	3.58	2.81	1.45	0	0	0	0	1	0	0	0	0	0.33	0	0	8.5	3.195	1.33333	0.483333	0	0	0.333333	0.11	-2.34273	-1.89922	0.0284413	1
chr1	109497401	109497600	1	16	0	1	0	0.45	5	0	0.24	0	2	3	4	8	3	0.66	1.06	1.31	2.85	2.21	8.5	2.725	0.333333	0.08	2.5	0.86	5	2.12333	-3.98218	-2.18543	0.0224653	1
chr1	109497601	109497800	1	14	0	1	0	0.45	4.37	0	0.24	0	1	2	5	7	4	0.33	0.71	1.64	2.5	2.95	7.5	2.41	0.333333	0.08	1.5	0.52	5.33333	2.36333	-3.8145	-2.28532	0.0294902	1
chr1	110534401	110534600	10	16	4	10	0	4.47	5	1.45	2.41	0	2	1	0	1	1	0.66	0.35	0	0.36	0.74	13	4.735	4.66667	1.28667	1.5	0.505	0.666667	0.366667	-1.42656	-1.32861	0.0462689	1
chr1	110554801	110555000	4	6	0	0	0	1.79	1.87	0	0	0	3	3	3	0	1	0.99	1.06	0.98	0	0.74	5	1.83	0	0	3	1.025	1.33333	0.573333	-5.27934	-2.56732	0.0056697	1
chr1	110555001	110555200	4	8	0	1	0	1.79	2.5	0	0.24	0	5	2	5	0	2	1.65	0.71	1.64	0	1.47	6	2.145	0.333333	0.08	3.5	1.18	2.33333	1.03667	-3.62544	-2.39339	0.0148226	1
chr1	110555201	110555400	4	14	2	3	0	1.79	4.37	0.73	0.72	0	4	1	5	2	2	1.32	0.35	1.64	0.71	1.47	9	3.08	1.66667	0.483333	2.5	0.835	3	1.27333	-2.16251	-1.9175	0.0208172	1
chr1	111019201	111019400	2	9	0	0	0	0.89	2.81	0	0	0	2	1	4	2	0	0.66	0.35	1.31	0.71	0	5.5	1.85	0	0	1.5	0.505	2	0.673333	-5.3122	-2.54359	0.0098204	1
chr1	111019401	111019600	3	8	0	0	0	1.34	2.5	0	0	0	3	2	3	7	1	0.99	0.71	0.98	2.5	0.74	5.5	1.92	0	0	2.5	0.85	3.66667	1.40667	-5.36061	-2.5234	0.00688405	1
chr1	111145001	111145200	7	6	1	3	0	3.13	1.87	0.36	0.72	0	6	4	3	1	0	1.99	1.42	0.98	0.36	0	6.5	2.5	1.33333	0.36	5	1.705	1.33333	0.446667	-2.17286	-2.13844	0.0294996	1
chr1	111278401	111278600	18	13	7	9	0	8.05	4.06	2.54	2.16	0	1	3	1	0	0	0.33	1.06	0.33	0	0	15.5	6.055	5.33333	1.56667	2	0.695	0.333333	0.11	-1.55989	-1.06175	0.0335588	1
chr1	111460401	111460600	11	10	2	5	0	4.92	3.12	0.73	1.2	0	0	5	3	2	2	0	1.77	0.98	0.71	1.47	10.5	4.02	2.33333	0.643333	2.5	0.885	2.33333	1.05333	-2.11108	-1.64961	0.00911726	1
chr1	111465201	111465400	3	13	1	3	0	1.34	4.06	0.36	0.72	0	3	3	0	0	0	0.99	1.06	0	0	0	8	2.7	1.33333	0.36	3	1.025	0	0	-2.31072	-2.06722	0.0236917	1
chr1	111695801	111696000	3	8	0	1	0	1.34	2.5	0	0.24	0	3	0	0	0	1	0.99	0	0	0	0.74	5.5	1.92	0.333333	0.08	1.5	0.495	0.333333	0.246667	-3.48208	-2.47165	0.0279161	1
chr1	111696001	111696200	3	7	0	1	0	1.34	2.19	0	0.24	0	2	0	0	0	1	0.66	0	0	0	0.74	5	1.765	0.333333	0.08	1	0.33	0.333333	0.246667	-3.35934	-2.53358	0.0263009	1
chr1	111703601	111703800	12	6	3	3	0	5.37	1.87	1.09	0.72	0	0	0	0	0	0	0	0	0	0	0	9	3.62	2	0.603333	0	0	0	0	-2.11629	-1.75405	0.0281234	1
chr1	111749201	111749400	16	14	4	7	1	7.16	4.37	1.45	1.68	5.81	6	6	1	1	0	1.99	2.13	0.33	0.36	0	15	5.765	4	2.98	6	2.06	0.666667	0.23	-1.77691	-1.13999	0.0476029	1
chr1	111749401	111749600	20	17	5	10	1	8.95	5.31	1.82	2.41	5.81	6	4	1	0	2	1.99	1.42	0.33	0	1.47	18.5	7.13	5.33333	3.34667	5	1.705	1	0.6	-1.71759	-0.879869	0.0321898	1
chr1	111785801	111786000	4	5	1	1	0	1.79	1.56	0.36	0.24	0	0	2	1	2	0	0	0.71	0.33	0.71	0	4.5	1.675	0.666667	0.2	1	0.355	1	0.346667	-2.43212	-2.50287	0.0402159	1
chr1	112311001	112311200	3	14	1	3	0	1.34	4.37	0.36	0.72	0	2	2	3	3	2	0.66	0.71	0.98	1.07	1.47	8.5	2.855	1.33333	0.36	2	0.685	2.66667	1.17333	-2.38979	-2.0236	0.017062	1
chr1	112362001	112362200	4	8	0	4	0	1.79	2.5	0	0.96	0	2	4	0	4	1	0.66	1.42	0	1.43	0.74	6	2.145	1.33333	0.32	3	1.04	1.66667	0.723333	-2.0386	-2.25797	0.0496768	1
chr1	112593201	112593400	3	9	1	1	0	1.34	2.81	0.36	0.24	0	1	0	0	0	0	0.33	0	0	0	0	6	2.075	0.666667	0.2	0.5	0.165	0	0	-2.76015	-2.34628	0.0167454	1
chr1	112593401	112593600	2	7	1	1	0	0.89	2.19	0.36	0.24	0	1	1	0	0	0	0.33	0.35	0	0	0	4.5	1.54	0.666667	0.2	1	0.34	0	0	-2.35052	-2.54324	0.0468247	1
chr1	112607001	112607200	7	6	0	2	0	3.13	1.87	0	0.48	0	2	2	4	3	1	0.66	0.71	1.31	1.07	0.74	6.5	2.5	0.666667	0.16	2	0.685	2.66667	1.04	-3.07471	-2.23818	0.00800158	1
chr1	112713201	112713400	5	12	2	5	0	2.24	3.75	0.73	1.2	0	5	1	2	0	1	1.65	0.35	0.66	0	0.74	8.5	2.995	2.33333	0.643333	3	1	1	0.466667	-1.70242	-1.87738	0.0485609	1
chr1	112740001	112740200	20	18	8	10	0	8.95	5.62	2.91	2.41	0	3	3	3	1	1	0.99	1.06	0.98	0.36	0.74	19	7.285	6	1.77333	3	1.025	1.66667	0.693333	-1.66529	-0.86539	0.0279316	1
chr1	113750401	113750600	10	10	2	2	0	4.47	3.12	0.73	0.48	0	2	2	0	1	0	0.66	0.71	0	0.36	0	10	3.795	1.33333	0.403333	2	0.685	0.333333	0.12	-2.71325	-1.78348	0.00580926	1
chr1	113750601	113750800	15	14	8	2	0	6.71	4.37	2.91	0.48	0	3	2	0	0	0	0.99	0.71	0	0	0	14.5	5.54	3.33333	1.13	2.5	0.85	0	0	-1.92597	-1.23786	0.032587	1
chr1	114082401	114082600	3	6	1	1	0	1.34	1.87	0.36	0.24	0	3	5	3	2	1	0.99	1.77	0.98	0.71	0.74	4.5	1.605	0.666667	0.2	4	1.38	2	0.81	-2.39419	-2.52303	0.0400776	1
chr1	115045001	115045200	2	7	1	1	0	0.89	2.19	0.36	0.24	0	4	2	7	2	3	1.32	0.71	2.29	0.71	2.21	4.5	1.54	0.666667	0.2	3	1.015	4	1.73667	-2.35052	-2.54324	0.0468245	1
chr1	116457201	116457400	10	15	6	3	0	4.47	4.69	2.18	0.72	0	3	3	0	0	1	0.99	1.06	0	0	0.74	12.5	4.58	3	0.966667	3	1.025	0.333333	0.246667	-1.84083	-1.44216	0.0315409	1
chr1	116903001	116903200	17	18	10	7	0	7.61	5.62	3.63	1.68	0	1	3	1	1	1	0.33	1.06	0.33	0.36	0.74	17.5	6.615	5.66667	1.77	2	0.695	1	0.476667	-1.53657	-0.947275	0.0482405	1
chr1	116903201	116903400	42	28	19	12	0	18.79	8.75	6.9	2.89	0	2	2	3	1	0	0.66	0.71	0.98	0.36	0	35	13.77	10.3333	3.26333	2	0.685	1.33333	0.446667	-1.82561	-0.0788096	0.0358389	1
chr1	116903401	116903600	30	16	10	10	0	13.42	5	3.63	2.41	0	5	4	2	2	1	1.65	1.42	0.66	0.71	0.74	23	9.21	6.66667	2.01333	4.5	1.535	1.66667	0.703333	-1.87327	-0.61058	0.0236146	1
chr1	117684201	117684400	13	11	5	5	0	5.82	3.44	1.82	1.2	0	2	0	2	1	0	0.66	0	0.66	0.36	0	12	4.63	3.33333	1.00667	1	0.33	1	0.34	-1.76846	-1.42305	0.0308081	1
chr1	117746801	117747000	13	8	2	1	1	5.82	2.5	0.73	0.24	5.81	3	1	1	1	1	0.99	0.35	0.33	0.36	0.74	10.5	4.16	1.33333	2.26	2	0.67	1	0.476667	-2.65226	-1.62846	0.0435083	1
chr1	117884601	117884800	5	7	0	3	0	2.24	2.19	0	0.72	0	0	3	1	1	0	0	1.06	0.33	0.36	0	6	2.215	1	0.24	1.5	0.53	0.666667	0.23	-2.41692	-2.28321	0.0449576	1
chr1	118024201	118024400	3	7	1	1	0	1.34	2.19	0.36	0.24	0	2	1	1	0	1	0.66	0.35	0.33	0	0.74	5	1.765	0.666667	0.2	1.5	0.505	0.666667	0.356667	-2.52857	-2.46141	0.0244395	1
chr1	118037801	118038000	2	7	1	1	0	0.89	2.19	0.36	0.24	0	0	4	2	0	3	0	1.42	0.66	0	2.21	4.5	1.54	0.666667	0.2	2	0.71	1.66667	0.956667	-2.35052	-2.54324	0.0468244	1
chr1	118141401	118141600	7	13	4	5	0	3.13	4.06	1.45	1.2	0	2	3	5	2	0	0.66	1.06	1.64	0.71	0	10	3.595	3	0.883333	2.5	0.86	2.33333	0.783333	-1.56961	-1.65665	0.0478124	1
chr1	118142401	118142600	6	10	2	4	0	2.68	3.12	0.73	0.96	0	1	0	2	0	1	0.33	0	0.66	0	0.74	8	2.9	2	0.563333	0.5	0.165	1	0.466667	-1.8393	-1.93432	0.0450429	1
chr1	118714801	118715000	6	13	0	7	0	2.68	4.06	0	1.68	0	4	5	1	4	1	1.32	1.77	0.33	1.43	0.74	9.5	3.37	2.33333	0.56	4.5	1.545	2	0.833333	-1.98791	-1.81591	0.0383085	1
chr1	118742601	118742800	2	14	0	4	0	0.89	4.37	0	0.96	0	5	5	4	6	2	1.65	1.77	1.31	2.14	1.47	8	2.63	1.33333	0.32	5	1.71	4	1.64	-2.36558	-2.09975	0.0391475	1
chr1	118748001	118748200	3	10	0	2	0	1.34	3.12	0	0.48	0	3	2	1	0	2	0.99	0.71	0.33	0	1.47	6.5	2.23	0.666667	0.16	2.5	0.85	1	0.6	-2.9372	-2.31069	0.019868	1
chr1	118753201	118753400	16	13	4	7	0	7.16	4.06	1.45	1.68	0	2	2	3	2	1	0.66	0.71	0.98	0.71	0.74	14.5	5.61	3.66667	1.04333	2	0.685	2	0.81	-1.96865	-1.24809	0.0111854	1
chr1	118753401	118753600	14	11	3	5	0	6.26	3.44	1.09	1.2	0	1	0	2	0	0	0.33	0	0.66	0	0	12.5	4.85	2.66667	0.763333	0.5	0.165	0.666667	0.22	-2.1784	-1.45137	0.00766348	1
chr1	118759001	118759200	4	8	1	3	0	1.79	2.5	0.36	0.72	0	0	3	1	1	2	0	1.06	0.33	0.36	1.47	6	2.145	1.33333	0.36	1.5	0.53	1.33333	0.72	-1.96643	-2.24009	0.0395887	1
chr1	119010601	119010800	5	9	3	2	0	2.24	2.81	1.09	0.48	0	8	1	2	1	1	2.65	0.35	0.66	0.36	0.74	7	2.525	1.66667	0.523333	4.5	1.5	1.33333	0.586667	-1.82024	-2.05449	0.0393082	1
chr1	119079401	119079600	3	9	0	1	0	1.34	2.81	0	0.24	0	0	0	4	3	1	0	0	1.31	1.07	0.74	6	2.075	0.333333	0.08	0	0	2.66667	1.04	-3.59377	-2.41252	0.0180157	1
chr1	119079601	119079800	3	14	0	1	0	1.34	4.37	0	0.24	0	1	0	5	2	1	0.33	0	1.64	0.71	0.74	8.5	2.855	0.333333	0.08	0.5	0.165	2.66667	1.03	-4.04427	-2.15142	0.00734573	1
chr1	119079801	119080000	3	11	0	2	0	1.34	3.44	0	0.48	0	2	0	3	1	0	0.66	0	0.98	0.36	0	7	2.39	0.666667	0.16	1	0.33	1.33333	0.446667	-3.03403	-2.25837	0.0137536	1
chr1	119192401	119192600	3	6	1	1	0	1.34	1.87	0.36	0.24	0	4	5	0	2	1	1.32	1.77	0	0.71	0.74	4.5	1.605	0.666667	0.2	4.5	1.545	1	0.483333	-2.39419	-2.52303	0.0400775	1
chr1	119216001	119216200	9	10	1	8	0	4.03	3.12	0.36	1.92	0	3	2	1	2	1	0.99	0.71	0.33	0.71	0.74	9.5	3.575	3	0.76	2.5	0.85	1.33333	0.593333	-1.69103	-1.70232	0.0404264	1
chr1	120091201	120091400	9	10	4	6	0	4.03	3.12	1.45	1.44	0	3	0	4	1	4	0.99	0	1.31	0.36	2.95	9.5	3.575	3.33333	0.963333	1.5	0.495	3	1.54	-1.42781	-1.63612	0.0499611	1
chr1	120134801	120135000	15	12	2	6	0	6.71	3.75	0.73	1.44	0	1	5	1	2	0	0.33	1.77	0.33	0.71	0	13.5	5.23	2.66667	0.723333	3	1.05	1	0.346667	-2.32991	-1.39489	0.00463096	1
chr1	120201801	120202000	8	8	2	3	0	3.58	2.5	0.73	0.72	0	0	4	0	1	0	0	1.42	0	0.36	0	8	3.04	1.66667	0.483333	2	0.71	0.333333	0.12	-2.12168	-1.93685	0.0176229	1
chr1	120744801	120745000	10	21	4	13	0	4.47	6.56	1.45	3.13	0	7	3	2	4	0	2.32	1.06	0.66	1.43	0	15.5	5.515	5.66667	1.52667	5	1.69	2	0.696667	-1.42095	-1.15102	0.0412748	1
chr1	121190801	121191000	5	14	4	4	0	2.24	4.37	1.45	0.96	0	2	1	1	0	3	0.66	0.35	0.33	0	2.21	9.5	3.305	2.66667	0.803333	1.5	0.505	1.33333	0.846667	-1.60044	-1.7456	0.0464606	1
chr1	121425601	121425800	4	6	0	2	0	1.79	1.87	0	0.48	0	6	0	0	4	1	1.99	0	0	1.43	0.74	5	1.83	0.666667	0.16	3	0.995	1.66667	0.723333	-2.63044	-2.46182	0.025332	1
chr1	121457601	121457800	1	12	0	0	0	0.45	3.75	0	0	0	0	0	0	0	0	0	0	0	0	0	6.5	2.1	0	0	0	0	0	0	-5.46998	-2.44132	0.0119671	1
chr1	121773401	121773600	5	27	5	7	0	2.24	8.43	1.82	1.68	0	2	2	3	2	0	0.66	0.71	0.98	0.71	0	16	5.335	4	1.16667	2	0.685	1.66667	0.563333	-1.7637	-1.26339	0.0335252	1
chr1	121773601	121773800	2	22	2	4	0	0.89	6.87	0.73	0.96	0	1	2	3	2	0	0.33	0.71	0.98	0.71	0	12	3.88	2	0.563333	1.5	0.52	1.66667	0.563333	-2.27426	-1.69788	0.0315136	1
chr1	121906401	121906600	3	6	0	2	0	1.34	1.87	0	0.48	0	0	0	0	2	0	0	0	0	0.71	0	4.5	1.605	0.666667	0.16	0	0	0.666667	0.236667	-2.45982	-2.5438	0.0432585	1
chr1	122694801	122695000	5	8	1	0	0	2.24	2.5	0.36	0	0	7	5	2	2	2	2.32	1.77	0.66	0.71	1.47	6.5	2.37	0.333333	0.12	6	2.045	2	0.946667	-3.68807	-2.30006	0.00937803	1
chr1	122695001	122695200	4	8	1	0	0	1.79	2.5	0.36	0	0	7	1	2	1	2	2.32	0.35	0.66	0.36	1.47	6	2.145	0.333333	0.12	4	1.335	1.66667	0.83	-3.55439	-2.37405	0.0151377	1
chr1	122807201	122807400	3	9	1	3	0	1.34	2.81	0.36	0.72	0	6	6	1	1	3	1.99	2.13	0.33	0.36	2.21	6	2.075	1.33333	0.36	6	2.06	1.66667	0.966667	-1.93655	-2.25787	0.0442931	1
chr1	123167201	123167400	15	27	8	14	0	6.71	8.43	2.91	3.37	0	3	2	5	2	3	0.99	0.71	1.64	0.71	2.21	21	7.57	7.33333	2.09333	2.5	0.85	3.33333	1.52	-1.48197	-0.780274	0.0410078	1
chr1	123373201	123373400	2	10	0	2	0	0.89	3.12	0	0.48	0	1	1	5	3	1	0.33	0.35	1.64	1.07	0.74	6	2.005	0.666667	0.16	1	0.34	3	1.15	-2.80348	-2.38393	0.0380573	1
chr1	123756401	123756600	3	11	0	3	0	1.34	3.44	0	0.72	0	6	5	2	4	0	1.99	1.77	0.66	1.43	0	7	2.39	1	0.24	5.5	1.88	2	0.696667	-2.55725	-2.21653	0.0385643	1
chr1	123800001	123800200	2	8	0	0	0	0.89	2.5	0	0	0	1	4	2	2	2	0.33	1.42	0.66	0.71	1.47	5	1.695	0	0	2.5	0.875	2	0.946667	-5.19184	-2.60883	0.0149216	1
chr1	124183601	124183800	6	16	0	5	0	2.68	5	0	1.2	0	1	2	5	2	4	0.33	0.71	1.64	0.71	2.95	11	3.84	1.66667	0.4	1.5	0.52	3.66667	1.76667	-2.58086	-1.76653	0.00884534	1
chr1	124447001	124447200	6	5	0	0	0	2.68	1.56	0	0	0	4	1	0	0	0	1.32	0.35	0	0	0	5.5	2.12	0	0	2.5	0.835	0	0	-5.47711	-2.46312	0.00460739	1
chr1	124447201	124447400	6	8	0	0	0	2.68	2.5	0	0	0	4	1	0	0	0	1.32	0.35	0	0	0	7	2.59	0	0	2.5	0.835	0	0	-5.7676	-2.29116	0.00120911	1
chr1	124972001	124972200	0	13	0	0	0	0	4.06	0	0	0	0	0	0	0	0	0	0	0	0	0	6.5	2.03	0	0	0	0	0	0	-5.40334	-2.46055	0.0327052	1
chr1	124972201	124972400	0	14	0	0	0	0	4.37	0	0	0	0	0	0	0	0	0	0	0	0	0	7	2.185	0	0	0	0	0	0	-5.50578	-2.40283	0.0238569	1
chr1	124972401	124972600	0	12	0	0	0	0	3.75	0	0	0	0	1	3	1	1	0	0.35	0.98	0.36	0.74	6	1.875	0	0	0.5	0.175	1.66667	0.693333	-5.29442	-2.52089	0.0323636	1
chr1	125175201	125175400	4	9	0	4	0	1.79	2.81	0	0.96	0	0	2	0	3	0	0	0.71	0	1.07	0	6.5	2.3	1.33333	0.32	1	0.355	1	0.356667	-2.14073	-2.20758	0.034108	1
chr1	125208201	125208400	5	5	1	1	0	2.24	1.56	0.36	0.24	0	1	1	0	0	0	0.33	0.35	0	0	0	5	1.9	0.666667	0.2	1	0.34	0	0	-2.6029	-2.42224	0.0253083	1
chr1	125208401	125208600	5	6	2	1	0	2.24	1.87	0.73	0.24	0	0	1	0	2	1	0	0.35	0	0.71	0.74	5.5	2.055	1	0.323333	0.5	0.175	1	0.483333	-2.18288	-2.29957	0.0429469	1
chr1	125308001	125308200	5	12	0	5	0	2.24	3.75	0	1.2	0	2	0	2	2	1	0.66	0	0.66	0.71	0.74	8.5	2.995	1.66667	0.4	1	0.33	1.66667	0.703333	-2.23485	-1.97297	0.0354045	1
chr1	125308201	125308400	5	18	0	6	0	2.24	5.62	0	1.44	0	3	1	2	2	2	0.99	0.35	0.66	0.71	1.47	11.5	3.93	2	0.48	2	0.67	2	0.946667	-2.39935	-1.71722	0.0118844	1
chr1	125308401	125308600	5	14	0	7	0	2.24	4.37	0	1.68	0	3	3	2	2	2	0.99	1.06	0.66	0.71	1.47	9.5	3.305	2.33333	0.56	3	1.025	2	0.946667	-1.96754	-1.83033	0.042169	1
chr1	125630801	125631000	5	15	1	6	0	2.24	4.69	0.36	1.44	0	7	3	2	3	0	2.32	1.06	0.66	1.07	0	10	3.465	2.33333	0.6	5	1.69	1.66667	0.576667	-1.96292	-1.77999	0.0306349	1
chr1	125641001	125641200	5	7	1	3	0	2.24	2.19	0.36	0.72	0	4	3	6	3	1	1.32	1.06	1.97	1.07	0.74	6	2.215	1.33333	0.36	3.5	1.19	3.33333	1.26	-1.99846	-2.22236	0.0390067	1
chr1	125702401	125702600	23	11	7	8	0	10.29	3.44	2.54	1.92	0	1	0	6	1	1	0.33	0	1.97	0.36	0.74	17	6.865	5	1.48667	0.5	0.165	2.66667	1.02333	-1.83528	-0.969102	0.0237736	1
chr1	125994201	125994400	5	10	1	5	0	2.24	3.12	0.36	1.2	0	6	1	1	2	1	1.99	0.35	0.33	0.71	0.74	7.5	2.68	2	0.52	3.5	1.17	1.33333	0.593333	-1.78329	-2.00694	0.0398665	1
chr1	126031001	126031200	3	9	0	2	0	1.34	2.81	0	0.48	0	1	2	0	6	3	0.33	0.71	0	2.14	2.21	6	2.075	0.666667	0.16	1.5	0.52	3	1.45	-2.83236	-2.36519	0.0184735	1
chr1	126148001	126148200	5	9	0	1	0	2.24	2.81	0	0.24	0	5	4	3	1	3	1.65	1.42	0.98	0.36	2.21	7	2.525	0.333333	0.08	4.5	1.535	2.33333	1.18333	-3.85289	-2.26546	0.00590497	1
chr1	126148201	126148400	5	9	0	1	0	2.24	2.81	0	0.24	0	3	2	4	3	2	0.99	0.71	1.31	1.07	1.47	7	2.525	0.333333	0.08	2.5	0.85	3	1.28333	-3.85289	-2.26546	0.00590495	1
chr1	126377201	126377400	8	9	1	3	0	3.58	2.81	0.36	0.72	0	4	3	4	4	4	1.32	1.06	1.31	1.43	2.95	8.5	3.195	1.33333	0.36	3.5	1.19	4	1.89667	-2.51826	-1.94482	0.00709451	1
chr1	126377401	126377600	7	11	1	3	0	3.13	3.44	0.36	0.72	0	4	10	2	5	1	1.32	3.55	0.66	1.78	0.74	9	3.285	1.33333	0.36	7	2.435	2.66667	1.06	-2.55984	-1.91956	0.00424462	1
chr1	126400001	126400200	10	15	3	8	0	4.47	4.69	1.09	1.92	0	1	1	1	5	3	0.33	0.35	0.33	1.78	2.21	12.5	4.58	3.66667	1.00333	1	0.34	3	1.44	-1.70017	-1.43092	0.0242112	1
chr1	126400201	126400400	10	15	3	7	0	4.47	4.69	1.09	1.68	0	4	2	3	5	2	1.32	0.71	0.98	1.78	1.47	12.5	4.58	3.33333	0.923333	3	1.015	3.33333	1.41	-1.81527	-1.4536	0.013669	1
chr1	126763201	126763400	4	7	1	0	0	1.79	2.19	0.36	0	0	1	0	0	5	0	0.33	0	0	1.78	0	5.5	1.99	0.333333	0.12	0.5	0.165	1.66667	0.593333	-3.44421	-2.43204	0.0250188	1
chr1	126763401	126763600	5	7	1	0	0	2.24	2.19	0.36	0	0	1	1	2	5	1	0.33	0.35	0.66	1.78	0.74	6	2.215	0.333333	0.12	1	0.34	2.66667	1.06	-3.58823	-2.35507	0.0150228	1
chr1	126828801	126829000	3	9	1	3	0	1.34	2.81	0.36	0.72	0	2	1	6	6	1	0.66	0.35	1.97	2.14	0.74	6	2.075	1.33333	0.36	1.5	0.505	4.33333	1.61667	-1.93655	-2.25787	0.0442931	1
chr1	126874201	126874400	6	17	4	5	0	2.68	5.31	1.45	1.2	0	2	1	4	5	1	0.66	0.35	1.31	1.78	0.74	11.5	3.995	3	0.883333	1.5	0.505	3.33333	1.27667	-1.72628	-1.57418	0.0299992	1
chr1	127016201	127016400	5	7	1	3	0	2.24	2.19	0.36	0.72	0	2	0	1	2	1	0.66	0	0.33	0.71	0.74	6	2.215	1.33333	0.36	1	0.33	1.33333	0.593333	-1.99846	-2.22236	0.0390066	1
chr1	127396801	127397000	3	8	1	0	0	1.34	2.5	0.36	0	0	4	5	4	2	4	1.32	1.77	1.31	0.71	2.95	5.5	1.92	0.333333	0.12	4.5	1.545	3.33333	1.65667	-3.4013	-2.4516	0.0283671	1
chr1	127523401	127523600	8	6	1	4	0	3.58	1.87	0.36	0.96	0	3	1	6	1	0	0.99	0.35	1.97	0.36	0	7	2.725	1.66667	0.44	2	0.67	2.33333	0.776667	-2.02808	-2.03781	0.0464844	1
chr1	127703201	127703400	7	9	1	5	0	3.13	2.81	0.36	1.2	0	2	1	0	6	1	0.66	0.35	0	2.14	0.74	8	2.97	2	0.52	1.5	0.505	2.33333	0.96	-1.91938	-1.93405	0.0266164	1
chr1	127852401	127852600	9	5	2	2	0	4.03	1.56	0.73	0.48	0	4	2	5	1	3	1.32	0.71	1.64	0.36	2.21	7	2.795	1.33333	0.403333	3	1.015	3	1.40333	-2.2774	-2.04178	0.0381151	1
chr1	127956201	127956400	2	8	0	0	0	0.89	2.5	0	0	0	1	2	1	2	1	0.33	0.71	0.33	0.71	0.74	5	1.695	0	0	1.5	0.52	1.33333	0.593333	-5.19184	-2.60883	0.0149216	1
chr1	127956401	127956600	3	8	0	0	0	1.34	2.5	0	0	0	3	2	2	4	1	0.99	0.71	0.66	1.43	0.74	5.5	1.92	0	0	2.5	0.85	2.33333	0.943333	-5.36061	-2.5234	0.00688403	1
chr1	128048401	128048600	3	10	1	3	0	1.34	3.12	0.36	0.72	0	3	7	6	2	2	0.99	2.48	1.97	0.71	1.47	6.5	2.23	1.33333	0.36	5	1.735	3.33333	1.38333	-2.04066	-2.20754	0.0464361	1
chr1	128063601	128063800	4	9	1	3	0	1.79	2.81	0.36	0.72	0	2	3	1	0	0	0.66	1.06	0.33	0	0	6.5	2.3	1.33333	0.36	2.5	0.86	0.333333	0.11	-2.06924	-2.19018	0.0262115	1
chr1	128066801	128067000	9	8	4	2	0	4.03	2.5	1.45	0.48	0	4	3	1	0	2	1.32	1.06	0.33	0	1.47	8.5	3.265	2	0.643333	3.5	1.19	1	0.6	-1.91053	-1.82044	0.0318823	1
chr1	128067001	128067200	7	13	2	2	0	3.13	4.06	0.73	0.48	0	3	3	2	0	2	0.99	1.06	0.66	0	1.47	10	3.595	1.33333	0.403333	3	1.025	1.33333	0.71	-2.6417	-1.82713	0.00721921	1
chr1	128067201	128067400	2	10	0	1	0	0.89	3.12	0	0.24	0	5	6	1	0	3	1.65	2.13	0.33	0	2.21	6	2.005	0.333333	0.08	5.5	1.89	1.33333	0.846667	-3.5585	-2.4317	0.0258662	1
chr1	128088801	128089000	7	6	0	0	0	3.13	1.87	0	0	0	1	1	0	0	0	0.33	0.35	0	0	0	6.5	2.5	0	0	1	0.34	0	0	-5.713	-2.32705	0.00167671	1
chr1	128301401	128301600	5	5	0	2	0	2.24	1.56	0	0.48	0	4	3	0	7	0	1.32	1.06	0	2.5	0	5	1.9	0.666667	0.16	3.5	1.19	2.33333	0.833333	-2.67739	-2.44218	0.0283013	1
chr1	128305401	128305600	8	8	2	5	0	3.58	2.5	0.73	1.2	0	3	2	2	2	3	0.99	0.71	0.66	0.71	2.21	8	3.04	2.33333	0.643333	2.5	0.85	2.33333	1.19333	-1.71021	-1.87133	0.0354577	1
chr1	128345601	128345800	6	16	3	5	0	2.68	5	1.09	1.2	0	0	3	3	2	1	0	1.06	0.98	0.71	0.74	11	3.84	2.66667	0.763333	1.5	0.53	2	0.81	-1.84948	-1.64397	0.0223576	1
chr1	128579601	128579800	3	9	1	3	0	1.34	2.81	0.36	0.72	0	1	2	3	3	3	0.33	0.71	0.98	1.07	2.21	6	2.075	1.33333	0.36	1.5	0.52	3	1.42	-1.93655	-2.25787	0.0442932	1
chr1	128595801	128596000	3	6	1	0	0	1.34	1.87	0.36	0	0	1	1	1	1	0	0.33	0.35	0.33	0.36	0	4.5	1.605	0.333333	0.12	1	0.34	0.666667	0.23	-3.15125	-2.5772	0.0427438	1
chr1	128678401	128678600	2	15	2	2	0	0.89	4.69	0.73	0.48	0	2	3	2	0	0	0.66	1.06	0.66	0	0	8.5	2.79	1.33333	0.403333	2.5	0.86	0.666667	0.22	-2.29077	-2.02378	0.0471923	1
chr1	128759401	128759600	11	15	6	8	0	4.92	4.69	2.18	1.92	0	4	2	5	2	0	1.32	0.71	1.64	0.71	0	13	4.805	4.66667	1.36667	3	1.015	2.33333	0.783333	-1.38885	-1.29655	0.0464833	1
chr1	129121201	129121400	3	9	1	3	0	1.34	2.81	0.36	0.72	0	4	3	4	2	0	1.32	1.06	1.31	0.71	0	6	2.075	1.33333	0.36	3.5	1.19	2	0.673333	-1.93655	-2.25787	0.0442932	1
chr1	129546401	129546600	4	10	1	2	0	1.79	3.12	0.36	0.48	0	3	4	3	1	2	0.99	1.42	0.98	0.36	1.47	7	2.455	1	0.28	3.5	1.205	2	0.936667	-2.5133	-2.18178	0.0269433	1
chr1	129836401	129836600	6	10	1	5	0	2.68	3.12	0.36	1.2	0	1	2	2	4	5	0.33	0.71	0.66	1.43	3.68	8	2.9	2	0.52	1.5	0.52	3.66667	1.92333	-1.89058	-1.9495	0.0263069	1
chr1	129836601	129836800	6	8	1	5	0	2.68	2.5	0.36	1.2	0	0	3	4	2	8	0	1.06	1.31	0.71	5.89	7	2.59	2	0.52	1.5	0.53	4.66667	2.63667	-1.72771	-2.03408	0.0400409	1
chr1	130159401	130159600	3	17	0	2	0	1.34	5.31	0	0.48	0	4	4	2	6	3	1.32	1.42	0.66	2.14	2.21	10	3.325	0.666667	0.16	4	1.37	3.66667	1.67	-3.50064	-1.98197	0.00402363	1
chr1	130159601	130159800	3	17	0	2	0	1.34	5.31	0	0.48	0	4	3	2	4	4	1.32	1.06	0.66	1.43	2.95	10	3.325	0.666667	0.16	3.5	1.19	3.33333	1.68	-3.50064	-1.98197	0.00402366	1
chr1	130547601	130547800	3	12	2	2	0	1.34	3.75	0.73	0.48	0	2	1	3	2	1	0.66	0.35	0.98	0.71	0.74	7.5	2.545	1.33333	0.403333	1.5	0.505	2	0.81	-2.16458	-2.09586	0.0483962	1
chr1	131966801	131967000	4	21	1	3	0	1.79	6.56	0.36	0.72	0	5	7	4	2	3	1.65	2.48	1.31	0.71	2.21	12.5	4.175	1.33333	0.36	6	2.065	3	1.41	-2.9172	-1.7051	0.00774148	1
chr1	131967001	131967200	4	22	0	4	0	1.79	6.87	0	0.96	0	5	5	1	3	2	1.65	1.77	0.33	1.07	1.47	13	4.33	1.33333	0.32	5	1.71	2	0.956667	-3.04018	-1.68466	0.00330299	1
chr1	132035201	132035400	15	18	10	2	0	6.71	5.62	3.63	0.48	0	4	3	3	5	0	1.32	1.06	0.98	1.78	0	16.5	6.165	4	1.37	3.5	1.19	2.66667	0.92	-1.81245	-1.08959	0.0378055	1
chr1	132035401	132035600	17	15	7	2	0	7.61	4.69	2.54	0.48	0	4	6	5	6	0	1.32	2.13	1.64	2.14	0	16	6.15	3	1.00667	5	1.725	3.66667	1.26	-2.22942	-1.17437	0.0106491	1
chr1	132035601	132035800	8	6	1	2	0	3.58	1.87	0.36	0.48	0	2	4	3	6	1	0.66	1.42	0.98	2.14	0.74	7	2.725	1	0.28	3	1.04	3.33333	1.28667	-2.64432	-2.11311	0.0210696	1
chr1	132063401	132063600	6	6	1	1	0	2.68	1.87	0.36	0.24	0	2	3	4	2	1	0.66	1.06	1.31	0.71	0.74	6	2.275	0.666667	0.2	2.5	0.86	2.33333	0.92	-2.86409	-2.29066	0.00993614	1
chr1	132063601	132063800	9	10	1	2	0	4.03	3.12	0.36	0.48	0	1	4	5	3	1	0.33	1.42	1.64	1.07	0.74	9.5	3.575	1	0.28	2.5	0.875	3	1.15	-3.02868	-1.88188	0.00310803	1
chr1	132063801	132064000	5	6	1	3	0	2.24	1.87	0.36	0.72	0	1	4	4	3	0	0.33	1.42	1.31	1.07	0	5.5	2.055	1.33333	0.36	2.5	0.875	2.33333	0.793333	-1.89104	-2.27381	0.0398682	1
chr1	132089601	132089800	9	12	3	5	0	4.03	3.75	1.09	1.2	0	6	6	2	4	2	1.99	2.13	0.66	1.43	1.47	10.5	3.89	2.66667	0.763333	6	2.06	2.66667	1.18667	-1.85405	-1.63675	0.0195202	1
chr1	132089801	132090000	8	11	3	7	0	3.58	3.44	1.09	1.68	0	5	10	2	3	1	1.65	3.55	0.66	1.07	0.74	9.5	3.51	3.33333	0.923333	7.5	2.6	2	0.823333	-1.43659	-1.66233	0.0485817	1
chr1	132613801	132614000	6	9	2	3	0	2.68	2.81	0.73	0.72	0	0	4	2	6	0	0	1.42	0.66	2.14	0	7.5	2.745	1.66667	0.483333	2	0.71	2.66667	0.933333	-1.98324	-2.0105	0.0233506	1
chr1	132913401	132913600	4	9	0	4	0	1.79	2.81	0	0.96	0	6	7	2	4	1	1.99	2.48	0.66	1.43	0.74	6.5	2.3	1.33333	0.32	6.5	2.235	2.33333	0.943333	-2.14073	-2.20758	0.034108	1
chr1	133004001	133004200	4	5	0	2	0	1.79	1.56	0	0.48	0	5	5	4	5	0	1.65	1.77	1.31	1.78	0	4.5	1.675	0.666667	0.16	5	1.71	3	1.03	-2.5013	-2.52356	0.0438882	1
chr1	133011201	133011400	3	10	0	0	0	1.34	3.12	0	0	0	2	4	2	3	0	0.66	1.42	0.66	1.07	0	6.5	2.23	0	0	3	1.04	1.66667	0.576667	-5.57198	-2.40301	0.0028435	1
chr1	133011401	133011600	4	10	0	0	0	1.79	3.12	0	0	0	1	3	3	3	0	0.33	1.06	0.98	1.07	0	7	2.455	0	0	2	0.695	2	0.683333	-5.70358	-2.32816	0.00225532	1
chr1	133027401	133027600	3	13	0	0	0	1.34	4.06	0	0	0	3	1	4	6	4	0.99	0.35	1.31	2.14	2.95	8	2.7	0	0	2	0.67	4.66667	2.13333	-5.83474	-2.24103	0.00237912	1
chr1	133027601	133027800	3	12	0	0	0	1.34	3.75	0	0	0	4	1	3	5	4	1.32	0.35	0.98	1.78	2.95	7.5	2.545	0	0	2.5	0.835	4	1.90333	-5.75273	-2.29282	0.00220596	1
chr1	133101401	133101600	9	9	2	5	0	4.03	2.81	0.73	1.2	0	1	1	3	1	0	0.33	0.35	0.98	0.36	0	9	3.42	2.33333	0.643333	1	0.34	1.33333	0.446667	-1.87733	-1.78141	0.0243264	1
chr1	133173801	133174000	2	14	1	3	0	0.89	4.37	0.36	0.72	0	6	2	2	0	2	1.99	0.71	0.66	0	1.47	8	2.63	1.33333	0.36	4	1.35	1.33333	0.71	-2.28281	-2.0835	0.0311042	1
chr1	133187001	133187200	6	9	2	2	0	2.68	2.81	0.73	0.48	0	1	0	2	1	0	0.33	0	0.66	0.36	0	7.5	2.745	1.33333	0.403333	0.5	0.165	1	0.34	-2.25604	-2.04652	0.0242077	1
chr1	133322201	133322400	2	17	2	3	0	0.89	5.31	0.73	0.72	0	0	1	5	2	1	0	0.35	1.64	0.71	0.74	9.5	3.1	1.66667	0.483333	0.5	0.175	2.66667	1.03	-2.17731	-1.90815	0.0351404	1
chr1	133507601	133507800	3	7	1	1	0	1.34	2.19	0.36	0.24	0	1	1	2	5	3	0.33	0.35	0.66	1.78	2.21	5	1.765	0.666667	0.2	1	0.34	3.33333	1.55	-2.52857	-2.46141	0.0244394	1
chr1	133720401	133720600	12	22	4	14	0	5.37	6.87	1.45	3.37	0	5	3	3	1	1	1.65	1.06	0.98	0.36	0.74	17	6.12	6	1.60667	4	1.355	1.66667	0.693333	-1.50387	-1.04949	0.0409711	1
chr1	133720801	133721000	7	19	1	12	0	3.13	5.93	0.36	2.89	0	3	3	0	1	1	0.99	1.06	0	0.36	0.74	13	4.53	4.33333	1.08333	3	1.025	0.666667	0.366667	-1.59009	-1.41651	0.0469798	1
chr1	133731201	133731400	21	28	5	19	0	9.39	8.75	1.82	4.57	0	3	4	0	1	1	0.99	1.42	0	0.36	0.74	24.5	9.07	8	2.13	3.5	1.205	0.666667	0.366667	-1.73377	-0.617379	0.0259881	1
chr1	133752601	133752800	4	14	1	2	0	1.79	4.37	0.36	0.48	0	4	1	3	3	1	1.32	0.35	0.98	1.07	0.74	9	3.08	1	0.28	2.5	0.835	2.33333	0.93	-2.83577	-2.0002	0.00958695	1
chr1	133947201	133947400	3	10	1	2	0	1.34	3.12	0.36	0.48	0	3	1	2	1	4	0.99	0.35	0.66	0.36	2.95	6.5	2.23	1	0.28	2	0.67	2.33333	1.32333	-2.38689	-2.24918	0.0459942	1
chr1	134000401	134000600	13	11	0	8	0	5.82	3.44	0	1.92	0	2	1	1	6	0	0.66	0.35	0.33	2.14	0	12	4.63	2.66667	0.64	1.5	0.505	2.33333	0.823333	-2.27681	-1.5284	0.0105679	1
chr1	134000601	134000800	32	24	0	16	0	14.32	7.5	0	3.85	0	2	3	1	8	0	0.66	1.06	0.33	2.85	0	28	10.91	5.33333	1.28333	2.5	0.86	3	1.06	-2.70428	-0.560894	0.00472048	1
chr1	134000801	134001000	53	34	0	20	0	23.71	10.62	0	4.81	0	4	4	0	8	0	1.32	1.42	0	2.85	0	43.5	17.165	6.66667	1.60333	4	1.37	2.66667	0.95	-3.10813	-0.0265072	0.00253508	1
chr1	134001001	134001200	32	23	0	15	0	14.32	7.18	0	3.61	0	5	2	0	4	0	1.65	0.71	0	1.43	0	27.5	10.75	5	1.20333	3.5	1.18	1.33333	0.476667	-2.76128	-0.587365	0.00426181	1
chr1	134001201	134001400	15	18	0	14	0	6.71	5.62	0	3.37	0	3	2	0	2	0	0.99	0.71	0	0.71	0	16.5	6.165	4.66667	1.12333	2.5	0.85	0.666667	0.236667	-2.0032	-1.14759	0.0202386	1
chr1	134001401	134001600	11	16	0	12	0	4.92	5	0	2.89	0	1	3	0	0	0	0.33	1.06	0	0	0	13.5	4.96	4	0.963333	2	0.695	0	0	-1.87263	-1.3762	0.0291095	1
chr1	134001601	134001800	10	10	0	7	0	4.47	3.12	0	1.68	0	0	1	0	0	0	0	0.35	0	0	0	10	3.795	2.33333	0.56	0.5	0.175	0	0	-2.15558	-1.72358	0.0217295	1
chr1	134081801	134082000	1	9	0	0	0	0.45	2.81	0	0	0	2	4	2	2	0	0.66	1.42	0.66	0.71	0	5	1.63	0	0	3	1.04	1.33333	0.456667	-5.12898	-2.62964	0.0228746	1
chr1	134113601	134113800	19	19	7	8	0	8.5	5.93	2.54	1.92	0	2	3	1	1	0	0.66	1.06	0.33	0.36	0	19	7.215	5	1.48667	2.5	0.86	0.666667	0.23	-1.87936	-0.927215	0.011851	1
chr1	134153601	134153800	10	12	3	4	0	4.47	3.75	1.09	0.96	0	3	1	1	3	1	0.99	0.35	0.33	1.07	0.74	11	4.11	2.33333	0.683333	2	0.67	1.66667	0.713333	-2.09742	-1.61746	0.0145562	1
chr1	134172601	134172800	2	8	0	0	0	0.89	2.5	0	0	0	1	1	0	0	0	0.33	0.35	0	0	0	5	1.695	0	0	1	0.34	0	0	-5.19184	-2.60883	0.0149215	1
chr1	134245401	134245600	19	21	8	9	0	8.5	6.56	2.91	2.16	0	4	5	4	3	0	1.32	1.77	1.31	1.07	0	20	7.53	5.66667	1.69	4.5	1.545	2.33333	0.793333	-1.77157	-0.852066	0.0156852	1
chr1	134304201	134304400	21	27	8	13	0	9.39	8.43	2.91	3.13	0	2	3	1	2	0	0.66	1.06	0.33	0.71	0	24	8.91	7	2.01333	2.5	0.86	1	0.346667	-1.78123	-0.648703	0.0151475	1
chr1	134304401	134304600	19	23	3	5	0	8.5	7.18	1.09	1.2	0	6	4	0	0	0	1.99	1.42	0	0	0	21	7.84	2.66667	0.763333	5	1.705	0	0	-2.86655	-0.992489	0.000208685	0.881762
chr1	134304601	134304800	33	24	3	6	0	14.76	7.5	1.09	1.44	0	9	4	0	2	0	2.98	1.42	0	0.71	0	28.5	11.13	3	0.843333	6.5	2.2	0.666667	0.236667	-3.26273	-0.601334	0.000215359	0.904013
chr1	134304801	134305000	48	38	18	26	0	21.47	11.87	6.54	6.25	0	4	6	3	2	0	1.32	2.13	0.98	0.71	0	43	16.67	14.6667	4.26333	5	1.725	1.66667	0.563333	-1.74616	0.188643	0.0367679	1
chr1	134305201	134305400	21	18	5	5	0	9.39	5.62	1.82	1.2	0	6	3	1	2	2	1.99	1.06	0.33	0.71	1.47	19.5	7.505	3.33333	1.00667	4.5	1.525	1.66667	0.836667	-2.47238	-0.984793	0.00226511	1
chr1	134307401	134307600	15	17	6	11	0	6.71	5.31	2.18	2.65	0	1	6	4	5	1	0.33	2.13	1.31	1.78	0.74	16	6.01	5.66667	1.61	3.5	1.23	3.33333	1.27667	-1.48998	-1.06161	0.03699	1
chr1	134308801	134309000	18	15	0	3	0	8.05	4.69	0	0.72	0	3	3	2	0	0	0.99	1.06	0.66	0	0	16.5	6.37	1	0.24	3	1.025	0.666667	0.22	-3.92503	-1.3296	8.35817e-05	0.496311
chr1	134309001	134309200	26	25	1	4	0	11.63	7.81	0.36	0.96	0	2	5	1	0	0	0.66	1.77	0.33	0	0	25.5	9.72	1.66667	0.44	3.5	1.215	0.333333	0.11	-3.85566	-0.821757	1.27287e-05	0.180757
chr1	134309201	134309400	19	14	3	6	0	8.5	4.37	1.09	1.44	0	2	5	5	1	0	0.66	1.77	1.64	0.36	0	16.5	6.435	3	0.843333	3.5	1.215	2	0.666667	-2.45039	-1.1694	0.00275246	1
chr1	134331001	134331200	3	12	1	4	0	1.34	3.75	0.36	0.96	0	4	1	1	2	2	1.32	0.35	0.33	0.71	1.47	7.5	2.545	1.66667	0.44	2.5	0.835	1.66667	0.836667	-1.95639	-2.07501	0.0495975	1
chr1	134354401	134354600	8	11	4	6	0	3.58	3.44	1.45	1.44	0	2	2	2	8	2	0.66	0.71	0.66	2.85	1.47	9.5	3.51	3.33333	0.963333	2	0.685	4	1.66	-1.40157	-1.64942	0.0477802	1
chr1	134400001	134400200	4	8	0	0	0	1.79	2.5	0	0	0	2	3	0	0	1	0.66	1.06	0	0	0.74	6	2.145	0	0	2.5	0.86	0.333333	0.246667	-5.50924	-2.44222	0.00340217	1
chr1	134400201	134400400	4	7	0	0	0	1.79	2.19	0	0	0	1	2	0	0	1	0.33	0.71	0	0	0.74	5.5	1.99	0	0	1.5	0.52	0.333333	0.246667	-5.39947	-2.50326	0.00328571	1
chr1	134440401	134440600	3	9	1	3	0	1.34	2.81	0.36	0.72	0	4	1	5	2	2	1.32	0.35	1.64	0.71	1.47	6	2.075	1.33333	0.36	2.5	0.835	3	1.27333	-1.93655	-2.25787	0.0442932	1
chr1	134440601	134440800	3	9	1	3	0	1.34	2.81	0.36	0.72	0	5	0	4	4	1	1.65	0	1.31	1.43	0.74	6	2.075	1.33333	0.36	2.5	0.825	3	1.16	-1.93655	-2.25787	0.0442932	1
chr1	134533801	134534000	9	8	0	2	0	4.03	2.5	0	0.48	0	3	2	0	0	0	0.99	0.71	0	0	0	8.5	3.265	0.666667	0.16	2.5	0.85	0	0	-3.45122	-2.01435	0.00212868	1
chr1	134534001	134534200	18	15	5	10	0	8.05	4.69	1.82	2.41	0	1	0	0	0	0	0.33	0	0	0	0	16.5	6.37	5	1.41	0.5	0.165	0	0	-1.75748	-1.0544	0.0165255	1
chr1	134540601	134540800	9	8	3	0	0	4.03	2.5	1.09	0	0	2	2	1	2	0	0.66	0.71	0.33	0.71	0	8.5	3.265	1	0.363333	2	0.685	1	0.346667	-2.76746	-1.9323	0.0198451	1
chr1	134593601	134593800	12	10	5	3	0	5.37	3.12	1.82	0.72	0	1	4	1	3	1	0.33	1.42	0.33	1.07	0.74	11	4.245	2.66667	0.846667	2.5	0.875	1.66667	0.713333	-1.9091	-1.54115	0.0287249	1
chr1	135138001	135138200	2	12	0	1	0	0.89	3.75	0	0.24	0	0	3	0	0	0	0	1.06	0	0	0	7	2.32	0.333333	0.08	1.5	0.53	0	0	-3.75909	-2.31997	0.0189761	1
chr1	135138201	135138400	2	12	0	1	0	0.89	3.75	0	0.24	0	1	2	2	0	0	0.33	0.71	0.66	0	0	7	2.32	0.333333	0.08	1.5	0.52	0.666667	0.22	-3.75909	-2.31997	0.0189761	1
chr1	135140201	135140400	1	10	0	0	0	0.45	3.12	0	0	0	2	5	3	2	1	0.66	1.77	0.98	0.71	0.74	5.5	1.785	0	0	3.5	1.215	2	0.81	-5.25209	-2.56383	0.0159245	1
chr1	135140401	135140600	1	13	0	2	0	0.45	4.06	0	0.48	0	2	2	1	3	1	0.66	0.71	0.33	1.07	0.74	7	2.255	0.666667	0.16	2	0.685	1.66667	0.713333	-2.97761	-2.29409	0.0393024	1
chr1	135170801	135171000	9	5	2	0	0	4.03	1.56	0.73	0	0	3	0	0	0	1	0.99	0	0	0	0.74	7	2.795	0.666667	0.243333	1.5	0.495	0.333333	0.246667	-3.07082	-2.11807	0.022805	1
chr1	135263201	135263400	13	15	2	3	0	5.82	4.69	0.73	0.72	0	2	3	2	5	0	0.66	1.06	0.66	1.78	0	14	5.255	1.66667	0.483333	2.5	0.86	2.33333	0.813333	-2.90365	-1.45867	0.000536301	1
chr1	135263401	135263600	9	11	0	1	0	4.03	3.44	0	0.24	0	2	2	2	6	1	0.66	0.71	0.66	2.14	0.74	10	3.735	0.333333	0.08	2	0.685	3	1.18	-4.40173	-1.92255	0.000663062	1
chr1	135362801	135363000	8	16	2	9	0	3.58	5	0.73	2.16	0	4	2	4	1	1	1.32	0.71	1.31	0.36	0.74	12	4.29	3.66667	0.963333	3	1.015	2	0.803333	-1.65192	-1.49479	0.0235061	1
chr1	135363001	135363200	8	13	2	8	0	3.58	4.06	0.73	1.92	0	3	2	3	1	1	0.99	0.71	0.98	0.36	0.74	10.5	3.82	3.33333	0.883333	2.5	0.85	1.66667	0.693333	-1.60052	-1.6103	0.0391417	1
chr1	135453801	135454000	11	15	1	8	0	4.92	4.69	0.36	1.92	0	5	3	1	4	1	1.65	1.06	0.33	1.43	0.74	13	4.805	3	0.76	4	1.355	2	0.833333	-2.10203	-1.45909	0.00818745	1
chr1	135499001	135499200	6	8	1	4	0	2.68	2.5	0.36	0.96	0	5	3	3	1	1	1.65	1.06	0.98	0.36	0.74	7	2.59	1.66667	0.44	4	1.355	1.66667	0.693333	-1.9494	-2.07064	0.0379501	1
chr1	135501401	135501600	16	14	1	3	1	7.16	4.37	0.36	0.72	5.81	5	1	2	2	1	1.65	0.35	0.66	0.71	0.74	15	5.765	1.66667	2.29667	3	1	1.66667	0.703333	-2.9433	-1.30976	0.00847376	1
chr1	135565801	135566000	9	10	3	4	0	4.03	3.12	1.09	0.96	0	3	4	4	2	1	0.99	1.42	1.31	0.71	0.74	9.5	3.575	2.33333	0.683333	3.5	1.205	2.33333	0.92	-1.89797	-1.73189	0.0296894	1
chr1	135566001	135566200	11	11	3	5	0	4.92	3.44	1.09	1.2	0	1	0	2	2	1	0.33	0	0.66	0.71	0.74	11	4.18	2.66667	0.763333	0.5	0.165	1.66667	0.703333	-1.95843	-1.57861	0.0158306	1
chr1	135566201	135566400	5	11	2	2	0	2.24	3.44	0.73	0.48	0	0	0	0	1	0	0	0	0	0.36	0	8	2.84	1.33333	0.403333	0	0	0.333333	0.12	-2.30933	-2.01891	0.0254142	1
chr1	135592801	135593000	4	13	1	4	0	1.79	4.06	0.36	0.96	0	3	2	4	2	1	0.99	0.71	1.31	0.71	0.74	8.5	2.925	1.66667	0.44	2.5	0.85	2.33333	0.92	-2.14311	-1.97319	0.03084	1
chr1	135601601	135601800	4	9	0	1	0	1.79	2.81	0	0.24	0	1	3	0	0	0	0.33	1.06	0	0	0	6.5	2.3	0.333333	0.08	2	0.695	0	0	-3.7283	-2.33732	0.00983175	1
chr1	135601801	135602000	4	8	0	1	0	1.79	2.5	0	0.24	0	1	1	1	0	0	0.33	0.35	0.33	0	0	6	2.145	0.333333	0.08	1	0.34	0.333333	0.11	-3.62544	-2.39339	0.0148226	1
chr1	135605601	135605800	8	9	0	2	0	3.58	2.81	0	0.48	0	2	4	1	1	0	0.66	1.42	0.33	0.36	0	8.5	3.195	0.666667	0.16	3	1.04	0.666667	0.23	-3.41689	-2.03061	0.00265004	1
chr1	135605801	135606000	10	13	0	2	0	4.47	4.06	0	0.48	0	2	2	1	0	0	0.66	0.71	0.33	0	0	11.5	4.265	0.666667	0.16	2	0.685	0.333333	0.11	-3.82456	-1.76174	0.000258451	1
chr1	135606001	135606200	7	8	0	0	0	3.13	2.5	0	0	0	2	2	1	0	1	0.66	0.71	0.33	0	0.74	7.5	2.815	0	0	2	0.685	0.666667	0.356667	-5.88349	-2.22068	0.000819487	1
chr1	135609201	135609400	15	20	4	8	1	6.71	6.25	1.45	1.92	5.81	1	3	0	0	0	0.33	1.06	0	0	0	17.5	6.48	4.33333	3.06	2	0.695	0	0	-1.8509	-1.02233	0.0221826	1
chr1	135609401	135609600	13	18	4	9	0	5.82	5.62	1.45	2.16	0	1	5	3	4	0	0.33	1.77	0.98	1.43	0	15.5	5.72	4.33333	1.20333	3	1.05	2.33333	0.803333	-1.78537	-1.19373	0.0113894	1
chr1	135662801	135663000	2	10	1	1	0	0.89	3.12	0.36	0.24	0	3	3	2	3	2	0.99	1.06	0.66	1.07	1.47	6	2.005	0.666667	0.2	3	1.025	2.33333	1.06667	-2.71631	-2.36494	0.0346358	1
chr1	135689601	135689800	7	11	3	5	0	3.13	3.44	1.09	1.2	0	4	5	3	2	3	1.32	1.77	0.98	0.71	2.21	9	3.285	2.66667	0.763333	4.5	1.545	2.66667	1.3	-1.61718	-1.76658	0.0387667	1
chr1	135694001	135694200	16	19	4	11	1	7.16	5.93	1.45	2.65	5.81	1	2	0	1	0	0.33	0.71	0	0.36	0	17.5	6.545	5.33333	3.30333	1.5	0.52	0.333333	0.12	-1.61749	-0.963618	0.0462458	1
chr1	135694201	135694400	16	21	6	7	1	7.16	6.56	2.18	1.68	5.81	2	4	1	3	0	0.66	1.42	0.33	1.07	0	18.5	6.86	4.66667	3.22333	3	1.04	1.33333	0.466667	-1.78845	-0.938461	0.0275275	1
chr1	135703201	135703400	6	7	0	0	0	2.68	2.19	0	0	0	5	2	0	2	2	1.65	0.71	0	0.71	1.47	6.5	2.435	0	0	3.5	1.18	1.33333	0.726667	-5.67646	-2.34595	0.00207466	1
chr1	135703401	135703600	6	7	0	0	0	2.68	2.19	0	0	0	1	1	0	1	1	0.33	0.35	0	0.36	0.74	6.5	2.435	0	0	1	0.34	0.666667	0.366667	-5.67646	-2.34595	0.00207465	1
chr1	135756201	135756400	5	5	0	1	0	2.24	1.56	0	0.24	0	0	3	6	2	2	0	1.06	1.97	0.71	1.47	5	1.9	0.333333	0.08	1.5	0.53	3.33333	1.38333	-3.43872	-2.49324	0.0276572	1
chr1	135756401	135756600	6	11	1	3	0	2.68	3.44	0.36	0.72	0	1	2	5	4	0	0.33	0.71	1.64	1.43	0	8.5	3.06	1.33333	0.36	1.5	0.52	3	1.02333	-2.4635	-1.97615	0.00663169	1
chr1	135756601	135756800	5	10	1	4	0	2.24	3.12	0.36	0.96	0	2	2	6	5	3	0.66	0.71	1.97	1.78	2.21	7.5	2.68	1.66667	0.44	2	0.685	4.66667	1.98667	-2.00632	-2.04254	0.0381034	1
chr1	135848001	135848200	13	14	1	8	1	5.82	4.37	0.36	1.92	5.81	3	2	1	1	0	0.99	0.71	0.33	0.36	0	13.5	5.095	3.33333	2.69667	2.5	0.85	0.666667	0.23	-1.91882	-1.31709	0.0385415	1
chr1	135848601	135848800	22	21	11	9	0	9.84	6.56	4	2.16	0	3	0	0	0	1	0.99	0	0	0	0.74	21.5	8.2	6.66667	2.05333	1.5	0.495	0.333333	0.246667	-1.65507	-0.712095	0.0360305	1
chr1	135851401	135851600	6	11	2	2	0	2.68	3.44	0.73	0.48	0	2	3	3	0	0	0.66	1.06	0.98	0	0	8.5	3.06	1.33333	0.403333	2.5	0.86	1	0.326667	-2.4129	-1.96069	0.016259	1
chr1	135851601	135851800	4	10	1	1	0	1.79	3.12	0.36	0.24	0	2	2	1	0	0	0.66	0.71	0.33	0	0	7	2.455	0.666667	0.2	2	0.685	0.333333	0.11	-2.99133	-2.22283	0.0097676	1
chr1	135862801	135863000	9	11	3	5	0	4.03	3.44	1.09	1.2	0	6	1	1	5	2	1.99	0.35	0.33	1.78	1.47	10	3.735	2.66667	0.763333	3.5	1.17	2.66667	1.19333	-1.79543	-1.66974	0.0203086	1
chr1	135933201	135933400	5	13	2	1	0	2.24	4.06	0.73	0.24	0	3	3	1	1	0	0.99	1.06	0.33	0.36	0	9	3.15	1	0.323333	3	1.025	0.666667	0.23	-2.8006	-1.96894	0.0085953	1
chr1	135933401	135933600	5	13	2	1	0	2.24	4.06	0.73	0.24	0	6	2	1	3	0	1.99	0.71	0.33	1.07	0	9	3.15	1	0.323333	4	1.35	1.33333	0.466667	-2.8006	-1.96894	0.00859523	1
chr1	135949601	135949800	3	9	1	1	0	1.34	2.81	0.36	0.24	0	1	2	3	3	1	0.33	0.71	0.98	1.07	0.74	6	2.075	0.666667	0.2	1.5	0.52	2.33333	0.93	-2.76015	-2.34628	0.0167454	1
chr1	135949801	135950000	8	10	1	2	0	3.58	3.12	0.36	0.48	0	0	3	3	6	0	0	1.06	0.98	2.14	0	9	3.35	1	0.28	1.5	0.53	3	1.04	-2.93707	-1.93746	0.004458	1
chr1	135953401	135953600	5	7	0	1	0	2.24	2.19	0	0.24	0	3	3	1	2	1	0.99	1.06	0.33	0.71	0.74	6	2.215	0.333333	0.08	3	1.025	1.33333	0.593333	-3.65826	-2.37432	0.0145981	1
chr1	135957001	135957200	24	20	4	6	0	10.74	6.25	1.45	1.44	0	7	4	0	2	2	2.32	1.42	0	0.71	1.47	22	8.495	3.33333	0.963333	5.5	1.87	1.33333	0.726667	-2.68986	-0.869802	0.00112833	1
chr1	135957201	135957400	23	19	2	12	0	10.29	5.93	0.73	2.89	0	6	2	0	4	1	1.99	0.71	0	1.43	0.74	21	8.11	4.66667	1.20667	4	1.35	1.66667	0.723333	-2.30599	-0.872568	0.0040756	1
chr1	135979601	135979800	7	11	1	3	0	3.13	3.44	0.36	0.72	0	3	5	1	1	0	0.99	1.77	0.33	0.36	0	9	3.285	1.33333	0.36	4	1.38	0.666667	0.23	-2.55984	-1.91956	0.00424459	1
chr1	135979801	135980000	15	18	1	4	0	6.71	5.62	0.36	0.96	0	1	3	0	3	0	0.33	1.06	0	1.07	0	16.5	6.165	1.66667	0.44	2	0.695	1	0.356667	-3.18117	-1.31102	0.000166384	0.778698
chr1	135980001	135980200	14	13	1	3	0	6.26	4.06	0.36	0.72	0	3	2	0	3	0	0.99	0.71	0	1.07	0	13.5	5.16	1.33333	0.36	2.5	0.85	1	0.356667	-3.20583	-1.5111	0.000747346	1
chr1	135983601	135983800	4	5	0	1	0	1.79	1.56	0	0.24	0	5	1	3	0	0	1.65	0.35	0.98	0	0	4.5	1.675	0.333333	0.08	3	1	1	0.326667	-3.26365	-2.57783	0.0424033	1
chr1	136003001	136003200	5	17	0	4	0	2.24	5.31	0	0.96	0	3	5	4	2	3	0.99	1.77	1.31	0.71	2.21	11	3.775	1.33333	0.32	4	1.38	3	1.41	-2.83685	-1.81019	0.00402489	1
chr1	136003201	136003400	6	18	0	4	0	2.68	5.62	0	0.96	0	3	5	5	1	2	0.99	1.77	1.64	0.36	1.47	12	4.15	1.33333	0.32	4	1.38	2.66667	1.15667	-2.96547	-1.72512	0.0023779	1
chr1	136004401	136004600	8	11	3	3	0	3.58	3.44	1.09	0.72	0	1	3	1	2	0	0.33	1.06	0.33	0.71	0	9.5	3.51	2	0.603333	2	0.695	1	0.346667	-2.06112	-1.77515	0.015523	1
chr1	136058001	136058200	5	5	1	1	0	2.24	1.56	0.36	0.24	0	2	2	2	3	1	0.66	0.71	0.66	1.07	0.74	5	1.9	0.666667	0.2	2	0.685	2	0.823333	-2.6029	-2.42224	0.0253083	1
chr1	136429201	136429400	3	7	0	2	0	1.34	2.19	0	0.48	0	7	2	2	2	1	2.32	0.71	0.66	0.71	0.74	5	1.765	0.666667	0.16	4.5	1.515	1.66667	0.703333	-2.59608	-2.48152	0.0447326	1
chr1	136536401	136536600	6	7	0	2	0	2.68	2.19	0	0.48	0	4	4	4	9	2	1.32	1.42	1.31	3.21	1.47	6.5	2.435	0.666667	0.16	4	1.37	5	1.99667	-3.03104	-2.25622	0.0103038	1
chr1	136536601	136536800	11	13	5	6	0	4.92	4.06	1.82	1.44	0	5	3	2	7	1	1.65	1.06	0.66	2.5	0.74	12	4.49	3.66667	1.08667	4	1.355	3.33333	1.3	-1.6075	-1.42431	0.0254826	1
chr1	136536801	136537000	12	15	6	7	0	5.37	4.69	2.18	1.68	0	5	5	3	4	2	1.65	1.77	0.98	1.43	1.47	13.5	5.03	4.33333	1.28667	5	1.71	3	1.29333	-1.54203	-1.2807	0.0375503	1
chr1	136588601	136588800	9	7	2	3	0	4.03	2.19	0.73	0.72	0	4	3	4	2	0	1.32	1.06	1.31	0.71	0	8	3.11	1.66667	0.483333	3.5	1.19	2	0.673333	-2.15538	-1.92132	0.0204046	1
chr1	136922001	136922200	5	11	2	2	0	2.24	3.44	0.73	0.48	0	2	3	3	3	1	0.66	1.06	0.98	1.07	0.74	8	2.84	1.33333	0.403333	2.5	0.86	2.33333	0.93	-2.30933	-2.01891	0.0254142	1
chr1	136922201	136922400	4	11	2	1	0	1.79	3.44	0.73	0.24	0	5	0	6	2	0	1.65	0	1.97	0.71	0	7.5	2.615	1	0.323333	2.5	0.825	2.66667	0.893333	-2.53791	-2.11717	0.0202744	1
chr1	136945601	136945800	3	7	1	1	0	1.34	2.19	0.36	0.24	0	2	2	3	1	1	0.66	0.71	0.98	0.36	0.74	5	1.765	0.666667	0.2	2	0.685	1.66667	0.693333	-2.52857	-2.46141	0.0244393	1
chr1	136945801	136946000	5	8	2	1	0	2.24	2.5	0.73	0.24	0	0	5	4	4	2	0	1.77	1.31	1.43	1.47	6.5	2.37	1	0.323333	2.5	0.885	3.33333	1.40333	-2.39151	-2.19612	0.0270454	1
chr1	137203801	137204000	8	8	2	4	0	3.58	2.5	0.73	0.96	0	4	2	0	2	3	1.32	0.71	0	0.71	2.21	8	3.04	2	0.563333	3	1.015	1.66667	0.973333	-1.89827	-1.90364	0.0348114	1
chr1	137238401	137238600	6	5	1	3	0	2.68	1.56	0.36	0.72	0	3	8	6	1	2	0.99	2.84	1.97	0.36	1.47	5.5	2.12	1.33333	0.36	5.5	1.915	3	1.26667	-1.93678	-2.2557	0.0453157	1
chr1	137781201	137781400	3	12	1	4	0	1.34	3.75	0.36	0.96	0	4	5	3	2	2	1.32	1.77	0.98	0.71	1.47	7.5	2.545	1.66667	0.44	4.5	1.545	2.33333	1.05333	-1.95639	-2.07501	0.0495977	1
chr1	137816801	137817000	12	15	3	11	0	5.37	4.69	1.09	2.65	0	5	3	7	8	3	1.65	1.06	2.29	2.85	2.21	13.5	5.03	4.66667	1.24667	4	1.355	6	2.45	-1.5489	-1.2916	0.0279822	1
chr1	138365401	138365600	2	13	1	3	0	0.89	4.06	0.36	0.72	0	3	1	6	2	2	0.99	0.35	1.97	0.71	1.47	7.5	2.475	1.33333	0.36	2	0.67	3.33333	1.38333	-2.19779	-2.12899	0.0425275	1
chr1	138488201	138488400	3	12	1	4	0	1.34	3.75	0.36	0.96	0	3	2	3	4	0	0.99	0.71	0.98	1.43	0	7.5	2.545	1.66667	0.44	2.5	0.85	2.33333	0.803333	-1.95639	-2.07501	0.0495979	1
chr1	138507401	138507600	7	5	1	3	0	3.13	1.56	0.36	0.72	0	2	4	3	3	1	0.66	1.42	0.98	1.07	0.74	6	2.345	1.33333	0.36	3	1.04	2.33333	0.93	-2.08399	-2.18709	0.0325508	1
chr1	138765201	138765400	8	16	2	7	0	3.58	5	0.73	1.68	0	5	2	2	2	0	1.65	0.71	0.66	0.71	0	12	4.29	3	0.803333	3.5	1.18	1.33333	0.456667	-1.89396	-1.54269	0.0115309	1
chr1	138803001	138803200	0	21	0	0	0	0	6.56	0	0	0	0	1	0	1	0	0	0.35	0	0.36	0	10.5	3.28	0	0	0.5	0.175	0.333333	0.12	-6.06811	-2.0568	0.00778128	1
chr1	138803201	138803400	0	21	0	0	0	0	6.56	0	0	0	0	0	0	0	0	0	0	0	0	0	10.5	3.28	0	0	0	0	0	0	-6.06811	-2.0568	0.00778131	1
chr1	138863801	138864000	13	52	10	15	1	5.82	16.24	3.63	3.61	5.81	3	9	1	1	0	0.99	3.19	0.33	0.36	0	32.5	11.03	8.66667	4.35	6	2.09	0.666667	0.23	-1.66438	-0.350046	0.0415417	1
chr1	138864001	138864200	5	15	3	4	0	2.24	4.69	1.09	0.96	0	2	6	2	1	1	0.66	2.13	0.66	0.36	0.74	10	3.465	2.33333	0.683333	4	1.395	1.33333	0.586667	-1.86804	-1.75269	0.0457609	1
chr1	138865401	138865600	2	49	2	8	0	0.89	15.3	0.73	1.92	0	3	15	5	1	0	0.99	5.32	1.64	0.36	0	25.5	8.095	3.33333	0.883333	9	3.155	2	0.666667	-2.71086	-0.947615	0.0101115	1
chr1	138865601	138865800	2	56	2	8	0	0.89	17.49	0.73	1.92	0	3	14	3	2	0	0.99	4.97	0.98	0.71	0	29	9.19	3.33333	0.883333	8.5	2.98	1.66667	0.563333	-2.89338	-0.82091	0.00663116	1
chr1	138865801	138866000	1	28	0	3	0	0.45	8.75	0	0.72	0	2	7	1	2	0	0.66	2.48	0.33	0.71	0	14.5	4.6	1	0.24	4.5	1.57	1	0.346667	-3.49427	-1.65293	0.00899875	1
chr1	139024001	139024200	2	9	1	1	0	0.89	2.81	0.36	0.24	0	7	2	5	5	0	2.32	0.71	1.64	1.78	0	5.5	1.85	0.666667	0.2	4.5	1.515	3.33333	1.14	-2.60515	-2.42172	0.0330696	1
chr1	139024201	139024400	2	9	1	1	0	0.89	2.81	0.36	0.24	0	6	2	3	10	0	1.99	0.71	0.98	3.57	0	5.5	1.85	0.666667	0.2	4	1.35	4.33333	1.51667	-2.60515	-2.42172	0.0330695	1
chr1	139661401	139661600	0	12	0	0	0	0	3.75	0	0	0	0	3	1	0	0	0	1.06	0.33	0	0	6	1.875	0	0	1.5	0.53	0.333333	0.11	-5.29442	-2.52089	0.0323636	1
chr1	139661601	139661800	0	18	1	0	0	0	5.62	0.36	0	0	0	2	0	0	0	0	0.71	0	0	0	9	2.81	0.333333	0.12	1	0.355	0	0	-3.84969	-2.13823	0.0391078	1
chr1	140247601	140247800	5	9	1	5	0	2.24	2.81	0.36	1.2	0	4	2	8	5	2	1.32	0.71	2.62	1.78	1.47	7	2.525	2	0.52	3	1.015	5	1.95667	-1.69658	-2.05027	0.0399269	1
chr1	140796001	140796200	11	0	0	0	0	4.92	0	0	0	0	0	0	0	0	0	0	0	0	0	0	5.5	2.46	0	0	0	0	0	0	-5.7341	-2.3639	0.0156749	1
chr1	140796201	140796400	11	0	0	0	0	4.92	0	0	0	0	0	0	0	0	0	0	0	0	0	0	5.5	2.46	0	0	0	0	0	0	-5.7341	-2.3639	0.0156749	1
chr1	140797001	140797200	12	0	0	0	0	5.37	0	0	0	0	2	0	0	0	0	0.66	0	0	0	0	6	2.685	0	0	1	0.33	0	0	-5.86021	-2.28768	0.0122239	1
chr1	140797201	140797400	14	0	0	0	0	6.26	0	0	0	0	1	0	0	0	0	0.33	0	0	0	0	7	3.13	0	0	0.5	0.165	0	0	-6.08329	-2.14589	0.00912144	1
chr1	140816601	140816800	15	0	0	0	0	6.71	0	0	0	0	3	0	3	1	0	0.99	0	0.98	0.36	0	7.5	3.355	0	0	1.5	0.495	1.33333	0.446667	-6.18314	-2.07972	0.0071437	1
chr1	140816801	140817000	15	0	0	0	0	6.71	0	0	0	0	0	0	0	0	0	0	0	0	0	0	7.5	3.355	0	0	0	0	0	0	-6.18314	-2.07972	0.0071437	1
chr1	140823601	140823800	9	2	0	2	0	4.03	0.62	0	0.48	0	1	0	0	1	0	0.33	0	0	0.36	0	5.5	2.325	0.666667	0.16	0.5	0.165	0.333333	0.12	-3.03329	-2.30789	0.030139	1
chr1	140823801	140824000	9	2	0	2	0	4.03	0.62	0	0.48	0	1	0	0	2	2	0.33	0	0	0.71	1.47	5.5	2.325	0.666667	0.16	0.5	0.165	1.33333	0.726667	-3.03329	-2.30789	0.0301391	1
chr1	141645401	141645600	4	5	0	1	0	1.79	1.56	0	0.24	0	9	5	5	4	1	2.98	1.77	1.64	1.43	0.74	4.5	1.675	0.333333	0.08	7	2.375	3.33333	1.27	-3.26365	-2.57783	0.0424032	1
chr1	141645601	141645800	3	6	0	1	0	1.34	1.87	0	0.24	0	5	5	6	2	0	1.65	1.77	1.97	0.71	0	4.5	1.605	0.333333	0.08	5	1.71	2.66667	0.893333	-3.22377	-2.59861	0.0419545	1
chr1	141763001	141763200	7	11	4	3	0	3.13	3.44	1.45	0.72	0	3	3	2	5	3	0.99	1.06	0.66	1.78	2.21	9	3.285	2.33333	0.723333	3	1.025	3.33333	1.55	-1.74186	-1.78219	0.043394	1
chr1	142613401	142613600	5	9	3	2	0	2.24	2.81	1.09	0.48	0	1	2	1	1	1	0.33	0.71	0.33	0.36	0.74	7	2.525	1.66667	0.523333	1.5	0.52	1	0.476667	-1.82024	-2.05449	0.0393083	1
chr1	143720001	143720200	4	19	2	1	0	1.79	5.93	0.73	0.24	0	2	9	1	0	0	0.66	3.19	0.33	0	0	11.5	3.86	1	0.323333	5.5	1.925	0.333333	0.11	-3.08165	-1.79001	0.00451034	1
chr1	143720201	143720400	2	14	0	0	0	0.89	4.37	0	0	0	1	8	1	0	0	0.33	2.84	0.33	0	0	8	2.63	0	0	4.5	1.585	0.333333	0.11	-5.79325	-2.25878	0.00367281	1
chr1	143745801	143746000	3	11	1	3	0	1.34	3.44	0.36	0.72	0	1	5	6	2	0	0.33	1.77	1.97	0.71	0	7	2.39	1.33333	0.36	3	1.05	2.66667	0.893333	-2.13695	-2.15908	0.032233	1
chr1	143930601	143930800	1	18	0	3	0	0.45	5.62	0	0.72	0	3	4	3	4	0	0.99	1.42	0.98	1.43	0	9.5	3.035	1	0.24	3.5	1.205	2.33333	0.803333	-2.91912	-2.0207	0.0410348	1
chr1	144218801	144219000	5	7	2	1	0	2.24	2.19	0.73	0.24	0	1	3	4	0	1	0.33	1.06	1.31	0	0.74	6	2.215	1	0.323333	2	0.695	1.66667	0.683333	-2.29134	-2.2468	0.0419048	1
chr1	144247201	144247400	2	15	2	2	0	0.89	4.69	0.73	0.48	0	4	3	2	3	0	1.32	1.06	0.66	1.07	0	8.5	2.79	1.33333	0.403333	3.5	1.19	1.66667	0.576667	-2.29077	-2.02378	0.0471923	1
chr1	144252601	144252800	6	4	1	0	0	2.68	1.25	0.36	0	0	0	1	0	0	0	0	0.35	0	0	0	5	1.965	0.333333	0.12	0.5	0.175	0	0	-3.39789	-2.45271	0.0351844	1
chr1	145350201	145350400	6	10	2	5	0	2.68	3.12	0.73	1.2	0	4	2	1	1	0	1.32	0.71	0.33	0.36	0	8	2.9	2.33333	0.643333	3	1.015	0.666667	0.23	-1.64997	-1.90146	0.0459443	1
chr1	146000801	146001000	6	3	0	2	0	2.68	0.94	0	0.48	0	1	6	0	2	0	0.33	2.13	0	0.71	0	4.5	1.81	0.666667	0.16	3.5	1.23	0.666667	0.236667	-2.63307	-2.48322	0.0412562	1
chr1	146218401	146218600	10	11	5	2	0	4.47	3.44	1.82	0.48	0	1	1	0	4	1	0.33	0.35	0	1.43	0.74	10.5	3.955	2.33333	0.766667	1	0.34	1.66667	0.723333	-1.96163	-1.62432	0.0294613	1
chr1	146385401	146385600	6	11	0	5	0	2.68	3.44	0	1.2	0	5	1	4	6	1	1.65	0.35	1.31	2.14	0.74	8.5	3.06	1.66667	0.4	3	1	3.66667	1.39667	-2.25834	-1.95742	0.0234481	1
chr1	146465401	146465600	8	6	2	2	0	3.58	1.87	0.73	0.48	0	2	4	1	4	2	0.66	1.42	0.33	1.43	1.47	7	2.725	1.33333	0.403333	3	1.04	2.33333	1.07667	-2.23809	-2.05835	0.0451668	1
chr1	146465601	146465800	14	15	6	2	0	6.26	4.69	2.18	0.48	0	2	1	1	2	2	0.66	0.35	0.33	0.71	1.47	14.5	5.475	2.66667	0.886667	1.5	0.505	1.66667	0.836667	-2.23294	-1.30987	0.00898445	1
chr1	146465801	146466000	14	11	5	2	0	6.26	3.44	1.82	0.48	0	1	0	1	1	1	0.33	0	0.33	0.36	0.74	12.5	4.85	2.33333	0.766667	0.5	0.165	1	0.476667	-2.25674	-1.45137	0.0114003	1
chr1	146470401	146470600	7	6	2	0	0	3.13	1.87	0.73	0	0	1	1	3	0	0	0.33	0.35	0.98	0	0	6.5	2.5	0.666667	0.243333	1	0.34	1	0.326667	-2.9198	-2.20224	0.0361158	1
chr1	146470601	146470800	10	10	4	0	0	4.47	3.12	1.45	0	0	1	2	1	0	0	0.33	0.71	0.33	0	0	10	3.795	1.33333	0.483333	1.5	0.52	0.333333	0.11	-2.59333	-1.75552	0.0211545	1
chr1	146470801	146471000	9	6	3	0	0	4.03	1.87	1.09	0	0	0	5	1	0	0	0	1.77	0.33	0	0	7.5	2.95	1	0.363333	2.5	0.885	0.333333	0.11	-2.61567	-2.01765	0.0454249	1
chr1	146489201	146489400	4	14	1	2	0	1.79	4.37	0.36	0.48	0	4	3	5	1	2	1.32	1.06	1.64	0.36	1.47	9	3.08	1	0.28	3.5	1.19	2.66667	1.15667	-2.83577	-2.0002	0.00958695	1
chr1	146489401	146489600	4	14	3	2	0	1.79	4.37	1.09	0.48	0	3	5	3	2	3	0.99	1.77	0.98	0.71	2.21	9	3.08	1.66667	0.523333	4	1.38	2.66667	1.3	-2.10785	-1.90265	0.0440424	1
chr1	146536001	146536200	1	10	0	0	0	0.45	3.12	0	0	0	3	3	2	3	3	0.99	1.06	0.66	1.07	2.21	5.5	1.785	0	0	3	1.025	2.66667	1.31333	-5.25209	-2.56383	0.0159244	1
chr1	146817801	146818000	4	10	1	0	0	1.79	3.12	0.36	0	0	1	2	0	0	0	0.33	0.71	0	0	0	7	2.455	0.333333	0.12	1.5	0.52	0	0	-3.7448	-2.26535	0.0107822	1
chr1	146818001	146818200	4	10	1	0	0	1.79	3.12	0.36	0	0	3	1	0	0	0	0.99	0.35	0	0	0	7	2.455	0.333333	0.12	2	0.67	0	0	-3.7448	-2.26535	0.0107822	1
chr1	147180401	147180600	1	12	0	1	0	0.45	3.75	0	0.24	0	1	3	4	3	2	0.33	1.06	1.31	1.07	1.47	6.5	2.1	0.333333	0.08	2	0.695	3	1.28333	-3.62392	-2.39338	0.0388655	1
chr1	147204601	147204800	4	8	1	0	0	1.79	2.5	0.36	0	0	3	3	1	0	0	0.99	1.06	0.33	0	0	6	2.145	0.333333	0.12	3	1.025	0.333333	0.11	-3.55439	-2.37405	0.0151378	1
chr1	147204801	147205000	4	8	1	0	0	1.79	2.5	0.36	0	0	5	3	2	0	0	1.65	1.06	0.66	0	0	6	2.145	0.333333	0.12	4	1.355	0.666667	0.22	-3.55439	-2.37405	0.0151379	1
chr1	147388401	147388600	3	13	1	2	0	1.34	4.06	0.36	0.48	0	6	6	3	2	5	1.99	2.13	0.98	0.71	3.68	8	2.7	1	0.28	6	2.06	3.33333	1.79	-2.65488	-2.10437	0.0238311	1
chr1	147388601	147388800	3	12	1	2	0	1.34	3.75	0.36	0.48	0	4	4	1	3	5	1.32	1.42	0.33	1.07	3.68	7.5	2.545	1	0.28	4	1.37	3	1.69333	-2.57144	-2.15088	0.0229129	1
chr1	147416001	147416200	6	13	0	0	0	2.68	4.06	0	0	0	1	2	0	1	0	0.33	0.71	0	0.36	0	9.5	3.37	0	0	1.5	0.52	0.333333	0.12	-6.14823	-2.04768	0.000295974	1
chr1	147416201	147416400	5	10	0	0	0	2.24	3.12	0	0	0	0	0	0	0	0	0	0	0	0	0	7.5	2.68	0	0	0	0	0	0	-5.8229	-2.25663	0.00122869	1
chr1	147417001	147417200	9	6	0	0	0	4.03	1.87	0	0	0	2	0	0	0	0	0.66	0	0	0	0	7.5	2.95	0	0	1	0.33	0	0	-5.95139	-2.185	0.00141576	1
chr1	147417201	147417400	7	5	0	0	0	3.13	1.56	0	0	0	2	0	0	0	0	0.66	0	0	0	0	6	2.345	0	0	1	0.33	0	0	-5.62069	-2.38377	0.00318815	1
chr1	147417801	147418000	5	6	0	0	0	2.24	1.87	0	0	0	1	2	0	0	0	0.33	0.71	0	0	0	5.5	2.055	0	0	1.5	0.52	0	0	-5.43571	-2.48316	0.0035	1
chr1	147418001	147418200	19	9	1	0	0	8.5	2.81	0.36	0	0	0	2	0	0	0	0	0.71	0	0	0	14	5.655	0.333333	0.12	1	0.355	0	0	-4.93079	-1.4911	0.000144402	0.697388
chr1	147418201	147418400	26	17	1	2	0	11.63	5.31	0.36	0.48	0	2	3	0	0	0	0.66	1.06	0	0	0	21.5	8.47	1	0.28	2.5	0.86	0	0	-4.28637	-1.00534	1.80939e-05	0.211973
chr1	147418401	147418600	21	12	1	1	0	9.39	3.75	0.36	0.24	0	2	1	0	0	0	0.66	0.35	0	0	0	16.5	6.57	0.666667	0.2	1.5	0.505	0	0	-4.39589	-1.30584	0.000112594	0.594535
chr1	147418601	147418800	9	8	0	0	0	4.03	2.5	0	0	0	3	1	0	0	0	0.99	0.35	0	0	0	8.5	3.265	0	0	2	0.67	0	0	-6.09392	-2.08856	0.000414278	1
chr1	147418801	147419000	6	5	0	0	0	2.68	1.56	0	0	0	3	2	0	0	0	0.99	0.71	0	0	0	5.5	2.12	0	0	2.5	0.85	0	0	-5.47711	-2.46312	0.00460738	1
chr1	147506801	147507000	4	6	0	0	0	1.79	1.87	0	0	0	3	0	0	0	1	0.99	0	0	0	0.74	5	1.83	0	0	1.5	0.495	0.333333	0.246667	-5.27934	-2.56732	0.00566968	1
chr1	147507001	147507200	4	6	0	0	0	1.79	1.87	0	0	0	1	1	0	0	0	0.33	0.35	0	0	0	5	1.83	0	0	1	0.34	0	0	-5.27934	-2.56732	0.00566965	1
chr1	147827001	147827200	5	11	3	0	0	2.24	3.44	1.09	0	0	1	2	4	0	0	0.33	0.71	1.31	0	0	8	2.84	1	0.363333	1.5	0.52	1.33333	0.436667	-2.5763	-2.03889	0.0356268	1
chr1	148096401	148096600	11	9	5	0	0	4.92	2.81	1.82	0	0	5	1	4	0	0	1.65	0.35	1.31	0	0	10	3.865	1.66667	0.606667	3	1	1.33333	0.436667	-2.30297	-1.69889	0.026816	1
chr1	148207001	148207200	15	4	5	0	0	6.71	1.25	1.82	0	0	2	1	3	2	2	0.66	0.35	0.98	0.71	1.47	9.5	3.98	1.66667	0.606667	1.5	0.505	2.33333	1.05333	-2.34995	-1.67774	0.0413899	1
chr1	148283001	148283200	8	8	2	3	0	3.58	2.5	0.73	0.72	0	3	3	5	3	4	0.99	1.06	1.64	1.07	2.95	8	3.04	1.66667	0.483333	3	1.025	4	1.88667	-2.12168	-1.93685	0.0176228	1
chr1	148369401	148369600	4	6	0	0	0	1.79	1.87	0	0	0	0	1	0	0	0	0	0.35	0	0	0	5	1.83	0	0	0.5	0.175	0	0	-5.27934	-2.56732	0.00566962	1
chr1	148369601	148369800	5	6	0	0	0	2.24	1.87	0	0	0	1	2	0	0	0	0.33	0.71	0	0	0	5.5	2.055	0	0	1.5	0.52	0	0	-5.43571	-2.48316	0.00350003	1
chr1	148436601	148436800	5	11	3	0	0	2.24	3.44	1.09	0	0	5	1	4	0	0	1.65	0.35	1.31	0	0	8	2.84	1	0.363333	3	1	1.33333	0.436667	-2.5763	-2.03889	0.0356268	1
chr1	148484201	148484400	3	10	1	2	0	1.34	3.12	0.36	0.48	0	1	1	3	1	0	0.33	0.35	0.98	0.36	0	6.5	2.23	1	0.28	1	0.34	1.33333	0.446667	-2.38689	-2.24918	0.0459942	1
chr1	148484401	148484600	4	10	1	2	0	1.79	3.12	0.36	0.48	0	1	3	2	1	2	0.33	1.06	0.66	0.36	1.47	7	2.455	1	0.28	2	0.695	1.66667	0.83	-2.5133	-2.18178	0.0269432	1
chr1	149163001	149163200	3	10	1	0	0	1.34	3.12	0.36	0	0	5	6	1	0	0	1.65	2.13	0.33	0	0	6.5	2.23	0.333333	0.12	5.5	1.89	0.333333	0.11	-3.60922	-2.3371	0.019697	1
chr1	149163201	149163400	3	10	1	0	0	1.34	3.12	0.36	0	0	4	5	2	0	0	1.32	1.77	0.66	0	0	6.5	2.23	0.333333	0.12	4.5	1.545	0.666667	0.22	-3.60922	-2.3371	0.0196971	1
chr1	149250401	149250600	13	20	6	7	0	5.82	6.25	2.18	1.68	0	2	2	4	0	3	0.66	0.71	1.31	0	2.21	16.5	6.035	4.33333	1.28667	2	0.685	2.33333	1.17333	-1.80332	-1.12908	0.0149888	1
chr1	149266601	149266800	5	9	1	5	0	2.24	2.81	0.36	1.2	0	1	4	5	1	2	0.33	1.42	1.64	0.36	1.47	7	2.525	2	0.52	2.5	0.875	2.66667	1.15667	-1.69658	-2.05027	0.0399269	1
chr1	149393401	149393600	16	6	5	1	0	7.16	1.87	1.82	0.24	0	0	0	1	0	0	0	0	0.33	0	0	11	4.515	2	0.686667	0	0	0.333333	0.11	-2.33711	-1.53981	0.0310375	1
chr1	149544601	149544800	5	18	4	0	0	2.24	5.62	1.45	0	0	2	5	4	2	0	0.66	1.77	1.31	0.71	0	11.5	3.93	1.33333	0.483333	3.5	1.215	2	0.673333	-2.63337	-1.71995	0.0247674	1
chr1	149544801	149545000	5	14	3	0	0	2.24	4.37	1.09	0	0	2	2	3	3	2	0.66	0.71	0.98	1.07	1.47	9.5	3.305	1	0.363333	2	0.685	2.66667	1.17333	-2.79235	-1.91291	0.0189757	1
chr1	149805001	149805200	8	11	1	1	0	3.58	3.44	0.36	0.24	0	4	2	1	1	1	1.32	0.71	0.33	0.36	0.74	9.5	3.51	0.666667	0.2	3	1.015	1	0.476667	-3.48465	-1.93013	0.000849068	1
chr1	149805201	149805400	7	8	1	0	0	3.13	2.5	0.36	0	0	0	3	0	0	0	0	1.06	0	0	0	7.5	2.815	0.333333	0.12	1.5	0.53	0	0	-3.92552	-2.16167	0.00419973	1
chr1	149866401	149866600	2	7	1	1	0	0.89	2.19	0.36	0.24	0	3	3	1	2	3	0.99	1.06	0.33	0.71	2.21	4.5	1.54	0.666667	0.2	3	1.025	2	1.08333	-2.35052	-2.54324	0.0468243	1
chr1	149866601	149866800	2	7	1	1	0	0.89	2.19	0.36	0.24	0	2	2	5	2	4	0.66	0.71	1.64	0.71	2.95	4.5	1.54	0.666667	0.2	2	0.685	3.66667	1.76667	-2.35052	-2.54324	0.0468242	1
chr1	149891801	149892000	5	7	1	1	0	2.24	2.19	0.36	0.24	0	4	1	5	4	0	1.32	0.35	1.64	1.43	0	6	2.215	0.666667	0.2	2.5	0.835	3	1.02333	-2.82887	-2.30914	0.0140292	1
chr1	149892001	149892200	6	6	1	1	0	2.68	1.87	0.36	0.24	0	4	0	4	3	0	1.32	0	1.31	1.07	0	6	2.275	0.666667	0.2	2	0.66	2.33333	0.793333	-2.86409	-2.29066	0.00993615	1
chr1	150082801	150083000	1	9	0	0	0	0.45	2.81	0	0	0	5	5	6	0	2	1.65	1.77	1.97	0	1.47	5	1.63	0	0	5	1.71	2.66667	1.14667	-5.12898	-2.62964	0.0228747	1
chr1	150105201	150105400	4	19	4	4	0	1.79	5.93	1.45	0.96	0	2	4	6	1	0	0.66	1.42	1.97	0.36	0	11.5	3.86	2.66667	0.803333	3	1.04	2.33333	0.776667	-1.82281	-1.6254	0.0334617	1
chr1	150105401	150105600	6	13	1	2	0	2.68	4.06	0.36	0.48	0	3	4	11	4	0	0.99	1.42	3.61	1.43	0	9.5	3.37	1	0.28	3.5	1.205	5	1.68	-2.9549	-1.92767	0.00454988	1
chr1	150229401	150229600	8	7	3	0	0	3.58	2.19	1.09	0	0	5	3	3	1	2	1.65	1.06	0.98	0.36	1.47	7.5	2.885	1	0.363333	4	1.355	2	0.936667	-2.58691	-2.03408	0.039989	1
chr1	150243001	150243200	4	13	3	1	0	1.79	4.06	1.09	0.24	0	1	2	0	5	1	0.33	0.71	0	1.78	0.74	8.5	2.925	1.33333	0.443333	1.5	0.52	2	0.84	-2.29229	-1.9766	0.0358517	1
chr1	150243201	150243400	6	14	4	1	0	2.68	4.37	1.45	0.24	0	2	3	1	3	0	0.66	1.06	0.33	1.07	0	10	3.525	1.66667	0.563333	2.5	0.86	1.33333	0.466667	-2.23993	-1.7832	0.0241059	1
chr1	150349801	150350000	4	9	0	4	0	1.79	2.81	0	0.96	0	2	3	4	3	0	0.66	1.06	1.31	1.07	0	6.5	2.3	1.33333	0.32	2.5	0.86	2.33333	0.793333	-2.14073	-2.20758	0.0341081	1
chr1	150350001	150350200	5	9	0	4	0	2.24	2.81	0	0.96	0	0	3	3	1	0	0	1.06	0.98	0.36	0	7	2.525	1.33333	0.32	1.5	0.53	1.33333	0.446667	-2.26205	-2.14206	0.0214432	1
chr1	150354801	150355000	2	16	2	0	0	0.89	5	0.73	0	0	2	2	3	0	0	0.66	0.71	0.98	0	0	9	2.945	0.666667	0.243333	2	0.685	1	0.326667	-3.13369	-2.05187	0.0296786	1
chr1	150355001	150355200	1	13	1	0	0	0.45	4.06	0.36	0	0	1	2	2	0	0	0.33	0.71	0.66	0	0	7	2.255	0.333333	0.12	1.5	0.52	0.666667	0.22	-3.58322	-2.31978	0.0396462	1
chr1	150366401	150366600	1	10	0	0	0	0.45	3.12	0	0	0	2	3	2	4	1	0.66	1.06	0.66	1.43	0.74	5.5	1.785	0	0	2.5	0.86	2.33333	0.943333	-5.25209	-2.56383	0.0159244	1
chr1	150366601	150366800	1	10	0	0	0	0.45	3.12	0	0	0	2	4	3	4	1	0.66	1.42	0.98	1.43	0.74	5.5	1.785	0	0	3	1.04	2.66667	1.05	-5.25209	-2.56383	0.0159243	1
chr1	150390601	150390800	1	9	0	0	0	0.45	2.81	0	0	0	2	2	3	1	1	0.66	0.71	0.98	0.36	0.74	5	1.63	0	0	2	0.685	1.66667	0.693333	-5.12898	-2.62964	0.0228747	1
chr1	150510401	150510600	4	10	0	4	0	1.79	3.12	0	0.96	0	4	1	6	5	0	1.32	0.35	1.97	1.78	0	7	2.455	1.33333	0.32	2.5	0.835	3.66667	1.25	-2.23536	-2.15905	0.0346275	1
chr1	150650001	150650200	5	11	2	4	0	2.24	3.44	0.73	0.96	0	2	3	3	4	1	0.66	1.06	0.98	1.43	0.74	8	2.84	2	0.563333	2.5	0.86	2.66667	1.05	-1.81408	-1.94975	0.047404	1
chr1	150658001	150658200	3	8	0	1	0	1.34	2.5	0	0.24	0	4	3	8	1	0	1.32	1.06	2.62	0.36	0	5.5	1.92	0.333333	0.08	3.5	1.19	3	0.993333	-3.48208	-2.47165	0.0279161	1
chr1	150685201	150685400	1	9	0	0	0	0.45	2.81	0	0	0	5	2	2	3	4	1.65	0.71	0.66	1.07	2.95	5	1.63	0	0	3.5	1.18	3	1.56	-5.12898	-2.62964	0.0228747	1
chr1	150721801	150722000	3	14	1	5	0	1.34	4.37	0.36	1.2	0	6	3	4	5	2	1.99	1.06	1.31	1.78	1.47	8.5	2.855	2	0.52	4.5	1.525	3.66667	1.52	-1.89909	-1.95494	0.0387522	1
chr1	150762601	150762800	2	12	1	1	0	0.89	3.75	0.36	0.24	0	3	4	3	2	4	0.99	1.42	0.98	0.71	2.95	7	2.32	0.666667	0.2	3.5	1.205	3	1.54667	-2.91372	-2.25827	0.0170547	1
chr1	150762801	150763000	1	12	1	1	0	0.45	3.75	0.36	0.24	0	5	4	5	3	3	1.65	1.42	1.64	1.07	2.21	6.5	2.1	0.666667	0.2	4.5	1.535	3.66667	1.64	-2.76847	-2.32877	0.034597	1
chr1	150923801	150924000	4	16	1	4	0	1.79	5	0.36	0.96	0	3	2	6	3	1	0.99	0.71	1.97	1.07	0.74	10	3.395	1.66667	0.44	2.5	0.85	3.33333	1.26	-2.35454	-1.85452	0.0170951	1
chr1	150985201	150985400	4	9	0	1	0	1.79	2.81	0	0.24	0	4	2	4	2	0	1.32	0.71	1.31	0.71	0	6.5	2.3	0.333333	0.08	3	1.015	2	0.673333	-3.7283	-2.33732	0.00983174	1
chr1	150985401	150985600	4	11	0	1	0	1.79	3.44	0	0.24	0	2	5	3	1	1	0.66	1.77	0.98	0.36	0.74	7.5	2.615	0.333333	0.08	3.5	1.215	1.66667	0.693333	-3.91198	-2.23196	0.00725024	1
chr1	151002401	151002600	5	8	1	2	0	2.24	2.5	0.36	0.48	0	4	4	6	3	1	1.32	1.42	1.97	1.07	0.74	6.5	2.37	1	0.28	4	1.37	3.33333	1.26	-2.44856	-2.21376	0.0243901	1
chr1	151002601	151002800	4	11	1	2	0	1.79	3.44	0.36	0.48	0	2	3	5	2	2	0.66	1.06	1.64	0.71	1.47	7.5	2.615	1	0.28	2.5	0.86	3	1.27333	-2.60166	-2.13396	0.0183965	1
chr1	151014401	151014600	5	9	1	3	0	2.24	2.81	0.36	0.72	0	3	7	5	2	1	0.99	2.48	1.64	0.71	0.74	7	2.525	1.33333	0.36	5	1.735	2.66667	1.03	-2.19203	-2.1252	0.0160341	1
chr1	151014601	151014800	5	11	0	6	0	2.24	3.44	0	1.44	0	2	7	6	2	1	0.66	2.48	1.97	0.71	0.74	8	2.84	2	0.48	4.5	1.57	3	1.14	-1.93879	-1.98036	0.0386557	1
chr1	151046001	151046200	5	7	1	2	0	2.24	2.19	0.36	0.48	0	4	4	0	1	0	1.32	1.42	0	0.36	0	6	2.215	1	0.28	4	1.37	0.333333	0.12	-2.34801	-2.26495	0.038347	1
chr1	151074401	151074600	6	13	3	1	0	2.68	4.06	1.09	0.24	0	3	1	1	1	2	0.99	0.35	0.33	0.36	1.47	9.5	3.37	1.33333	0.443333	2	0.67	1.33333	0.72	-2.49608	-1.86558	0.0142513	1
chr1	151271601	151271800	7	5	1	2	0	3.13	1.56	0.36	0.48	0	4	3	6	4	3	1.32	1.06	1.97	1.43	2.21	6	2.345	1	0.28	3.5	1.19	4.33333	1.87	-2.42941	-2.22889	0.0326301	1
chr1	151318201	151318400	9	14	1	4	1	4.03	4.37	0.36	0.96	5.81	0	2	2	2	0	0	0.71	0.66	0.71	0	11.5	4.2	2	2.37667	1	0.355	1.33333	0.456667	-2.274	-1.57615	0.0313046	1
chr1	151336201	151336400	5	9	3	1	0	2.24	2.81	1.09	0.24	0	1	4	1	1	1	0.33	1.42	0.33	0.36	0.74	7	2.525	1.33333	0.443333	2.5	0.875	1	0.476667	-2.08239	-2.09179	0.044261	1
chr1	151403001	151403200	8	7	3	1	0	3.58	2.19	1.09	0.24	0	4	4	2	2	3	1.32	1.42	0.66	0.71	2.21	7.5	2.885	1.33333	0.443333	4	1.37	2.33333	1.19333	-2.26034	-1.99796	0.0349284	1
chr1	151539401	151539600	0	11	0	0	0	0	3.44	0	0	0	1	3	0	0	0	0.33	1.06	0	0	0	5.5	1.72	0	0	2	0.695	0	0	-5.17633	-2.58411	0.0435836	1
chr1	151539601	151539800	0	11	0	0	0	0	3.44	0	0	0	1	2	0	0	0	0.33	0.71	0	0	0	5.5	1.72	0	0	1.5	0.52	0	0	-5.17633	-2.58411	0.0435836	1
chr1	151550601	151550800	7	18	5	4	0	3.13	5.62	1.82	0.96	0	3	4	3	5	2	0.99	1.42	0.98	1.78	1.47	12.5	4.375	3	0.926667	3.5	1.205	3.33333	1.41	-1.81631	-1.48999	0.0236061	1
chr1	151602601	151602800	5	7	1	2	0	2.24	2.19	0.36	0.48	0	3	0	1	1	2	0.99	0	0.33	0.36	1.47	6	2.215	1	0.28	1.5	0.495	1.33333	0.72	-2.34801	-2.26495	0.0383471	1
chr1	151655001	151655200	2	12	0	0	0	0.89	3.75	0	0	0	3	1	2	0	0	0.99	0.35	0.66	0	0	7	2.32	0	0	2	0.67	0.666667	0.22	-5.62063	-2.36539	0.00487514	1
chr1	151655201	151655400	15	24	5	1	0	6.71	7.5	1.82	0.24	0	6	2	2	1	1	1.99	0.71	0.66	0.36	0.74	19.5	7.105	2	0.686667	4	1.35	1.33333	0.586667	-2.97823	-1.10993	0.00104764	1
chr1	151698001	151698200	4	8	0	0	0	1.79	2.5	0	0	0	6	3	8	5	1	1.99	1.06	2.62	1.78	0.74	6	2.145	0	0	4.5	1.525	4.66667	1.71333	-5.50924	-2.44222	0.00340215	1
chr1	151708401	151708600	3	7	1	0	0	1.34	2.19	0.36	0	0	2	6	4	3	1	0.66	2.13	1.31	1.07	0.74	5	1.765	0.333333	0.12	4	1.395	2.66667	1.04	-3.28328	-2.51288	0.0266707	1
chr1	151849201	151849400	5	8	0	4	0	2.24	2.5	0	0.96	0	1	5	5	5	6	0.33	1.77	1.64	1.78	4.42	6.5	2.37	1.33333	0.32	3	1.05	5.33333	2.61333	-2.17093	-2.19019	0.0321751	1
chr1	151892201	151892400	3	15	3	3	0	1.34	4.69	1.09	0.72	0	4	0	3	0	2	1.32	0	0.98	0	1.47	9	3.015	2	0.603333	2	0.66	1.66667	0.816667	-1.8635	-1.88559	0.0495322	1
chr1	151913201	151913400	4	5	0	2	0	1.79	1.56	0	0.48	0	3	4	3	5	2	0.99	1.42	0.98	1.78	1.47	4.5	1.675	0.666667	0.16	3.5	1.205	3.33333	1.41	-2.5013	-2.52356	0.0438882	1
chr1	152082201	152082400	1	9	0	0	0	0.45	2.81	0	0	0	5	1	7	3	1	1.65	0.35	2.29	1.07	0.74	5	1.63	0	0	3	1	3.66667	1.36667	-5.12898	-2.62964	0.0228748	1
chr1	152375401	152375600	7	10	2	4	0	3.13	3.12	0.73	0.96	0	1	1	2	4	0	0.33	0.35	0.66	1.43	0	8.5	3.125	2	0.563333	1	0.34	2	0.696667	-1.94116	-1.8793	0.0312589	1
chr1	152795601	152795800	4	5	1	0	0	1.79	1.56	0.36	0	0	3	2	2	2	2	0.99	0.71	0.66	0.71	1.47	4.5	1.675	0.333333	0.12	2.5	0.85	2	0.946667	-3.19067	-2.55651	0.0431774	1
chr1	152952001	152952200	10	3	2	1	0	4.47	0.94	0.73	0.24	0	2	5	3	4	0	0.66	1.77	0.98	1.43	0	6.5	2.705	1	0.323333	3.5	1.215	2.33333	0.803333	-2.57578	-2.10913	0.0401884	1
chr1	153016001	153016200	12	17	4	13	0	5.37	5.31	1.45	3.13	0	4	6	4	4	1	1.32	2.13	1.31	1.43	0.74	14.5	5.34	5.66667	1.52667	5	1.725	3	1.16	-1.37333	-1.17601	0.0492326	1
chr1	153043201	153043400	10	18	4	11	0	4.47	5.62	1.45	2.65	0	1	4	2	5	4	0.33	1.42	0.66	1.78	2.95	14	5.045	5	1.36667	2.5	0.875	3.66667	1.79667	-1.43759	-1.25851	0.0385468	1
chr1	153082801	153083000	13	0	1	0	0	5.82	0	0.36	0	0	1	0	0	0	0	0.33	0	0	0	0	6.5	2.91	0.333333	0.12	0.5	0.165	0	0	-3.96496	-2.15456	0.0341738	1
chr1	153112801	153113000	4	17	1	5	0	1.79	5.31	0.36	1.2	0	5	1	0	2	1	1.65	0.35	0	0.71	0.74	10.5	3.55	2	0.52	3	1	1	0.483333	-2.19608	-1.78755	0.0133046	1
chr1	153144801	153145000	21	17	8	13	0	9.39	5.31	2.91	3.13	0	0	1	3	1	1	0	0.35	0.98	0.36	0.74	19	7.35	7	2.01333	0.5	0.175	1.66667	0.693333	-1.51165	-0.813935	0.0416542	1
chr1	153145001	153145200	16	11	7	7	0	7.16	3.44	2.54	1.68	0	0	0	3	1	2	0	0	0.98	0.36	1.47	13.5	5.3	4.66667	1.40667	0	0	2	0.936667	-1.51856	-1.20795	0.0429566	1
chr1	153196801	153197000	18	14	7	11	0	8.05	4.37	2.54	2.65	0	3	1	2	0	3	0.99	0.35	0.66	0	2.21	16	6.21	6	1.73	2	0.67	1.66667	0.956667	-1.4608	-1.00761	0.0385372	1
chr1	153245801	153246000	11	27	5	15	0	4.92	8.43	1.82	3.61	0	2	2	2	3	2	0.66	0.71	0.66	1.07	1.47	19	6.675	6.66667	1.81	2	0.685	2.33333	1.06667	-1.48108	-0.938658	0.0439411	1
chr1	153246001	153246200	5	12	1	5	0	2.24	3.75	0.36	1.2	0	3	4	2	2	0	0.99	1.42	0.66	0.71	0	8.5	2.995	2	0.52	3.5	1.205	1.33333	0.456667	-1.94224	-1.92438	0.0194356	1
chr1	153307601	153307800	5	8	0	4	0	2.24	2.5	0	0.96	0	4	8	2	1	2	1.32	2.84	0.66	0.36	1.47	6.5	2.37	1.33333	0.32	6	2.08	1.66667	0.83	-2.17093	-2.19019	0.032175	1
chr1	153378001	153378200	11	10	1	10	0	4.92	3.12	0.36	2.41	0	5	3	0	1	1	1.65	1.06	0	0.36	0.74	10.5	4.02	3.66667	0.923333	4	1.355	0.666667	0.366667	-1.62515	-1.55878	0.0453991	1
chr1	153404401	153404600	1	12	0	1	0	0.45	3.75	0	0.24	0	4	2	2	2	5	1.32	0.71	0.66	0.71	3.68	6.5	2.1	0.333333	0.08	3	1.015	3	1.68333	-3.62392	-2.39338	0.0388654	1
chr1	153406801	153407000	2	7	1	1	0	0.89	2.19	0.36	0.24	0	5	1	3	0	1	1.65	0.35	0.98	0	0.74	4.5	1.54	0.666667	0.2	3	1	1.33333	0.573333	-2.35052	-2.54324	0.0468241	1
chr1	153407201	153407400	9	7	2	3	0	4.03	2.19	0.73	0.72	0	2	1	0	1	0	0.66	0.35	0	0.36	0	8	3.11	1.66667	0.483333	1.5	0.505	0.333333	0.12	-2.15538	-1.92132	0.0204047	1
chr1	153411801	153412000	18	16	5	15	0	8.05	5	1.82	3.61	0	2	3	1	1	0	0.66	1.06	0.33	0.36	0	17	6.525	6.66667	1.81	2.5	0.86	0.666667	0.23	-1.4632	-0.953031	0.0465796	1
chr1	153412001	153412200	19	18	6	16	0	8.5	5.62	2.18	3.85	0	1	2	0	1	0	0.33	0.71	0	0.36	0	18.5	7.06	7.33333	2.01	1.5	0.52	0.333333	0.12	-1.44283	-0.849995	0.0466761	1
chr1	153412201	153412400	6	14	1	6	0	2.68	4.37	0.36	1.44	0	0	3	0	1	0	0	1.06	0	0.36	0	10	3.525	2.33333	0.6	1.5	0.53	0.333333	0.12	-1.98194	-1.76591	0.0197403	1
chr1	153430801	153431000	9	7	3	2	0	4.03	2.19	1.09	0.48	0	1	4	1	2	2	0.33	1.42	0.33	0.71	1.47	8	3.11	1.66667	0.523333	2.5	0.875	1.66667	0.836667	-2.10499	-1.90615	0.0435071	1
chr1	153458601	153458800	6	12	2	5	0	2.68	3.75	0.73	1.2	0	4	3	0	2	0	1.32	1.06	0	0.71	0	9	3.215	2.33333	0.643333	3.5	1.19	0.666667	0.236667	-1.798	-1.82473	0.0319943	1
chr1	153458801	153459000	6	12	1	5	0	2.68	3.75	0.36	1.2	0	8	6	1	0	0	2.65	2.13	0.33	0	0	9	3.215	2	0.52	7	2.39	0.333333	0.11	-2.03753	-1.87009	0.0179331	1
chr1	153467001	153467200	9	7	3	2	0	4.03	2.19	1.09	0.48	0	1	3	2	1	3	0.33	1.06	0.66	0.36	2.21	8	3.11	1.66667	0.523333	2	0.695	2	1.07667	-2.10499	-1.90615	0.043507	1
chr1	153585401	153585600	9	11	3	4	0	4.03	3.44	1.09	0.96	0	3	2	2	2	0	0.99	0.71	0.66	0.71	0	10	3.735	2.33333	0.683333	2.5	0.85	1.33333	0.456667	-1.95917	-1.69726	0.020517	1
chr1	153641201	153641400	5	5	1	1	0	2.24	1.56	0.36	0.24	0	6	1	5	1	2	1.99	0.35	1.64	0.36	1.47	5	1.9	0.666667	0.2	3.5	1.17	2.66667	1.15667	-2.6029	-2.42224	0.0253084	1
chr1	153734801	153735000	3	12	1	4	0	1.34	3.75	0.36	0.96	0	2	3	4	6	1	0.66	1.06	1.31	2.14	0.74	7.5	2.545	1.66667	0.44	2.5	0.86	3.66667	1.39667	-1.95639	-2.07501	0.0495981	1
chr1	153735001	153735200	3	20	1	6	0	1.34	6.25	0.36	1.44	0	3	6	5	7	1	0.99	2.13	1.64	2.5	0.74	11.5	3.795	2.33333	0.6	4.5	1.56	4.33333	1.62667	-2.11171	-1.70364	0.0274093	1
chr1	153844401	153844600	5	6	1	1	0	2.24	1.87	0.36	0.24	0	3	3	3	3	2	0.99	1.06	0.98	1.07	1.47	5.5	2.055	0.666667	0.2	3	1.025	2.66667	1.17333	-2.72007	-2.36445	0.0142039	1
chr1	153858201	153858400	2	11	0	1	0	0.89	3.44	0	0.24	0	4	0	5	0	1	1.32	0	1.64	0	0.74	6.5	2.165	0.333333	0.08	2	0.66	2	0.793333	-3.66239	-2.37464	0.0264371	1
chr1	153892601	153892800	3	8	0	2	0	1.34	2.5	0	0.48	0	3	1	1	2	3	0.99	0.35	0.33	0.71	2.21	5.5	1.92	0.666667	0.16	2	0.67	2	1.08333	-2.71936	-2.42206	0.0281495	1
chr1	153892801	153893000	6	9	1	3	0	2.68	2.81	0.36	0.72	0	4	3	3	1	3	1.32	1.06	0.98	0.36	2.21	7.5	2.745	1.33333	0.36	3.5	1.19	2.33333	1.18333	-2.30729	-2.06277	0.0103165	1
chr1	154755401	154755600	2	9	0	1	0	0.89	2.81	0	0.24	0	7	5	4	3	2	2.32	1.77	1.31	1.07	1.47	5.5	1.85	0.333333	0.08	6	2.045	3	1.28333	-3.4456	-2.49134	0.0366366	1
chr1	154925801	154926000	12	19	4	12	0	5.37	5.93	1.45	2.89	0	4	1	1	4	5	1.32	0.35	0.33	1.43	3.68	15.5	5.65	5.33333	1.44667	2.5	0.835	3.33333	1.81333	-1.52438	-1.14887	0.0380039	1
chr1	155033401	155033600	12	4	1	4	0	5.37	1.25	0.36	0.96	0	3	1	2	5	1	0.99	0.35	0.66	1.78	0.74	8	3.31	1.66667	0.44	2	0.67	2.66667	1.06	-2.34244	-1.89015	0.0285824	1
chr1	155276201	155276400	4	6	1	1	0	1.79	1.87	0.36	0.24	0	2	4	5	2	2	0.66	1.42	1.64	0.71	1.47	5	1.83	0.666667	0.2	3	1.04	3	1.27333	-2.56492	-2.4418	0.0229716	1
chr1	155634001	155634200	5	13	2	5	0	2.24	4.06	0.73	1.2	0	3	4	2	3	2	0.99	1.42	0.66	1.07	1.47	9	3.15	2.33333	0.643333	3.5	1.205	2.33333	1.06667	-1.77582	-1.83929	0.034939	1
chr1	156235401	156235600	6	9	1	2	0	2.68	2.81	0.36	0.48	0	3	3	0	1	0	0.99	1.06	0	0.36	0	7.5	2.745	1	0.28	3	1.025	0.333333	0.12	-2.65758	-2.10029	0.0101787	1
chr1	156235601	156235800	7	12	3	3	0	3.13	3.75	1.09	0.72	0	2	1	0	1	0	0.66	0.35	0	0.36	0	9.5	3.44	2	0.603333	1.5	0.505	0.333333	0.12	-2.03706	-1.78948	0.0218935	1
chr1	156306801	156307000	12	16	7	4	0	5.37	5	2.54	0.96	0	2	3	1	3	1	0.66	1.06	0.33	1.07	0.74	14	5.185	3.66667	1.16667	2.5	0.86	1.66667	0.713333	-1.7525	-1.28561	0.030813	1
chr1	156307001	156307200	9	9	3	2	0	4.03	2.81	1.09	0.48	0	2	2	1	3	1	0.66	0.71	0.33	1.07	0.74	9	3.42	1.66667	0.523333	2	0.685	1.66667	0.713333	-2.24282	-1.82796	0.0269162	1
chr1	156349201	156349400	6	6	1	0	0	2.68	1.87	0.36	0	0	1	1	2	1	0	0.33	0.35	0.66	0.36	0	6	2.275	0.333333	0.12	1	0.34	1	0.34	-3.61989	-2.33614	0.0108826	1
chr1	156362001	156362200	6	13	0	5	0	2.68	4.06	0	1.2	0	3	3	2	0	0	0.99	1.06	0.66	0	0	9.5	3.37	1.66667	0.4	3	1.025	0.666667	0.22	-2.39587	-1.87768	0.0165264	1
chr1	156362201	156362400	5	13	0	5	0	2.24	4.06	0	1.2	0	2	3	4	0	0	0.66	1.06	1.31	0	0	9	3.15	1.66667	0.4	2.5	0.86	1.33333	0.436667	-2.30727	-1.93217	0.0256864	1
chr1	156366001	156366200	15	0	0	0	0	6.71	0	0	0	0	0	0	0	0	0	0	0	0	0	0	7.5	3.355	0	0	0	0	0	0	-6.18314	-2.07972	0.00714369	1
chr1	156366201	156366400	14	0	0	0	0	6.26	0	0	0	0	0	0	0	0	0	0	0	0	0	0	7	3.13	0	0	0	0	0	0	-6.08329	-2.14589	0.00912144	1
chr1	156397201	156397400	1	13	0	2	0	0.45	4.06	0	0.48	0	1	0	9	3	0	0.33	0	2.95	1.07	0	7	2.255	0.666667	0.16	0.5	0.165	4	1.34	-2.97761	-2.29409	0.0393024	1
chr1	156517601	156517800	15	0	0	0	0	6.71	0	0	0	0	0	0	0	0	0	0	0	0	0	0	7.5	3.355	0	0	0	0	0	0	-6.18314	-2.07972	0.0071437	1
chr1	156517801	156518000	13	0	0	0	0	5.82	0	0	0	0	0	0	0	0	0	0	0	0	0	0	6.5	2.91	0	0	0	0	0	0	-5.97608	-2.21512	0.0117563	1
chr1	156524001	156524200	22	0	0	0	0	9.84	0	0	0	0	1	0	0	0	0	0.33	0	0	0	0	11	4.92	0	0	0.5	0.165	0	0	-6.73811	-1.68462	0.00165117	1
chr1	156524201	156524400	10	0	0	0	0	4.47	0	0	0	0	0	0	0	0	0	0	0	0	0	0	5	2.235	0	0	0	0	0	0	-5.59711	-2.44411	0.0213136	1
chr1	156524801	156525000	11	0	0	0	0	4.92	0	0	0	0	0	0	0	0	0	0	0	0	0	0	5.5	2.46	0	0	0	0	0	0	-5.7341	-2.3639	0.0156749	1
chr1	156525001	156525200	12	0	0	0	0	5.37	0	0	0	0	1	0	0	0	0	0.33	0	0	0	0	6	2.685	0	0	0.5	0.165	0	0	-5.86021	-2.28768	0.0122239	1
chr1	156525201	156525400	11	0	0	0	0	4.92	0	0	0	0	0	0	0	0	0	0	0	0	0	0	5.5	2.46	0	0	0	0	0	0	-5.7341	-2.3639	0.0156749	1
chr1	156527801	156528000	10	2	0	0	0	4.47	0.62	0	0	0	1	0	1	0	0	0.33	0	0.33	0	0	6	2.545	0	0	0.5	0.165	0.333333	0.11	-5.76197	-2.3259	0.00684515	1
chr1	156528601	156528800	5	7	1	0	0	2.24	2.19	0.36	0	0	1	1	1	0	0	0.33	0.35	0.33	0	0	6	2.215	0.333333	0.12	1	0.34	0.333333	0.11	-3.58823	-2.35507	0.0150228	1
chr1	156634001	156634200	4	5	1	1	0	1.79	1.56	0.36	0.24	0	5	1	1	1	0	1.65	0.35	0.33	0.36	0	4.5	1.675	0.666667	0.2	3	1	0.666667	0.23	-2.43212	-2.50287	0.040216	1
chr1	156655601	156655800	0	18	1	1	0	0	5.62	0.36	0.24	0	2	2	6	6	0	0.66	0.71	1.97	2.14	0	9	2.81	0.666667	0.2	2	0.685	4	1.37	-3.15647	-2.10049	0.0339569	1
chr1	156742001	156742200	3	6	1	1	0	1.34	1.87	0.36	0.24	0	0	7	3	6	1	0	2.48	0.98	2.14	0.74	4.5	1.605	0.666667	0.2	3.5	1.24	3.33333	1.28667	-2.39419	-2.52303	0.0400775	1
chr1	156815201	156815400	2	12	1	3	0	0.89	3.75	0.36	0.72	0	10	2	2	3	1	3.31	0.71	0.66	1.07	0.74	7	2.32	1.33333	0.36	6	2.01	2	0.823333	-2.10711	-2.1761	0.0412307	1
chr1	156853001	156853200	10	11	2	9	0	4.47	3.44	0.73	2.16	0	3	2	2	3	3	0.99	0.71	0.66	1.07	2.21	10.5	3.955	3.66667	0.963333	2.5	0.85	2.66667	1.31333	-1.53737	-1.55929	0.043672	1
chr1	156865601	156865800	5	9	2	1	0	2.24	2.81	0.73	0.24	0	1	4	4	1	1	0.33	1.42	1.31	0.36	0.74	7	2.525	1	0.323333	2.5	0.875	2	0.803333	-2.4845	-2.14736	0.0177551	1
chr1	156865801	156866000	5	7	2	0	0	2.24	2.19	0.73	0	0	0	3	0	0	0	0	1.06	0	0	0	6	2.215	0.666667	0.243333	1.5	0.53	0	0	-2.75764	-2.29051	0.0463182	1
chr1	156883401	156883600	2	15	1	2	0	0.89	4.69	0.36	0.48	0	7	3	1	4	0	2.32	1.06	0.33	1.43	0	8.5	2.79	1	0.28	5	1.69	1.66667	0.586667	-2.70212	-2.0757	0.0234665	1
chr1	156883601	156883800	2	14	1	3	0	0.89	4.37	0.36	0.72	0	3	4	3	3	0	0.99	1.42	0.98	1.07	0	8	2.63	1.33333	0.36	3.5	1.205	2	0.683333	-2.28281	-2.0835	0.031104	1
chr1	156925201	156925400	4	9	0	4	0	1.79	2.81	0	0.96	0	0	2	4	1	5	0	0.71	1.31	0.36	3.68	6.5	2.3	1.33333	0.32	1	0.355	3.33333	1.78333	-2.14073	-2.20758	0.0341081	1
chr1	157703801	157704000	8	19	2	11	0	3.58	5.93	0.73	2.65	0	2	4	3	2	1	0.66	1.42	0.98	0.71	0.74	13.5	4.755	4.33333	1.12667	3	1.04	2	0.81	-1.6028	-1.36742	0.0271796	1
chr1	157801401	157801600	3	8	1	1	0	1.34	2.5	0.36	0.24	0	5	6	5	1	1	1.65	2.13	1.64	0.36	0.74	5.5	1.92	0.666667	0.2	5.5	1.89	2.33333	0.913333	-2.65011	-2.40257	0.0252465	1
chr1	158019401	158019600	3	7	1	1	0	1.34	2.19	0.36	0.24	0	6	2	4	1	1	1.99	0.71	1.31	0.36	0.74	5	1.765	0.666667	0.2	4	1.35	2	0.803333	-2.52857	-2.46141	0.0244393	1
chr1	158224601	158224800	4	10	2	1	0	1.79	3.12	0.73	0.24	0	1	4	4	2	2	0.33	1.42	1.31	0.71	1.47	7	2.455	1	0.323333	2.5	0.875	2.66667	1.16333	-2.45098	-2.16454	0.0294159	1
chr1	158358801	158359000	6	13	1	6	0	2.68	4.06	0.36	1.44	0	4	2	6	2	2	1.32	0.71	1.97	0.71	1.47	9.5	3.37	2.33333	0.6	3	1.015	3.33333	1.38333	-1.91696	-1.80192	0.0270569	1
chr1	158359001	158359200	6	9	1	4	0	2.68	2.81	0.36	0.96	0	4	1	2	1	1	1.32	0.35	0.66	0.36	0.74	7.5	2.745	1.66667	0.44	2.5	0.835	1.33333	0.586667	-2.03375	-2.02639	0.025253	1
chr1	158616201	158616400	7	7	0	3	0	3.13	2.19	0	0.72	0	4	2	0	5	1	1.32	0.71	0	1.78	0.74	7	2.66	1	0.24	3	1.015	2	0.84	-2.6799	-2.14728	0.0218447	1
chr1	158648401	158648600	3	8	0	0	0	1.34	2.5	0	0	0	1	0	0	0	0	0.33	0	0	0	0	5.5	1.92	0	0	0.5	0.165	0	0	-5.36061	-2.5234	0.00688401	1
chr1	158648601	158648800	4	12	0	0	0	1.79	3.75	0	0	0	2	0	0	0	0	0.66	0	0	0	0	8	2.77	0	0	1	0.33	0	0	-5.87165	-2.22335	0.00104983	1
chr1	158648801	158649000	4	12	0	0	0	1.79	3.75	0	0	0	4	1	1	1	1	1.32	0.35	0.33	0.36	0.74	8	2.77	0	0	2.5	0.835	1	0.476667	-5.87165	-2.22335	0.00104983	1
chr1	159022401	159022600	25	16	10	11	0	11.18	5	3.63	2.65	0	2	1	0	0	0	0.66	0.35	0	0	0	20.5	8.09	7	2.09333	1.5	0.505	0	0	-1.61951	-0.715424	0.0399727	1
chr1	159022601	159022800	17	9	0	5	0	7.61	2.81	0	1.2	0	0	1	0	0	0	0	0.35	0	0	0	13	5.21	1.66667	0.4	0.5	0.175	0	0	-3.04259	-1.49122	0.00259585	1
chr1	159295201	159295400	3	9	0	1	0	1.34	2.81	0	0.24	0	5	3	5	1	3	1.65	1.06	1.64	0.36	2.21	6	2.075	0.333333	0.08	4	1.355	3	1.40333	-3.59377	-2.41252	0.0180156	1
chr1	159295401	159295600	6	16	0	5	0	2.68	5	0	1.2	0	4	2	6	1	3	1.32	0.71	1.97	0.36	2.21	11	3.84	1.66667	0.4	3	1.015	3.33333	1.51333	-2.58086	-1.76653	0.0088453	1
chr1	159295601	159295800	6	14	0	4	0	2.68	4.37	0	0.96	0	2	1	3	0	4	0.66	0.35	0.98	0	2.95	10	3.525	1.33333	0.32	1.5	0.505	2.33333	1.31	-2.73285	-1.87071	0.00442981	1
chr1	159383201	159383400	1	12	0	2	0	0.45	3.75	0	0.48	0	1	7	1	12	1	0.33	2.48	0.33	4.28	0.74	6.5	2.1	0.666667	0.16	4	1.405	4.66667	1.78333	-2.8786	-2.34729	0.0384735	1
chr1	159383401	159383600	1	12	0	2	0	0.45	3.75	0	0.48	0	3	6	2	8	0	0.99	2.13	0.66	2.85	0	6.5	2.1	0.666667	0.16	4.5	1.56	3.33333	1.17	-2.8786	-2.34729	0.0384734	1
chr1	159383601	159383800	4	10	0	2	0	1.79	3.12	0	0.48	0	6	2	2	3	0	1.99	0.71	0.66	1.07	0	7	2.455	0.666667	0.16	4	1.35	1.66667	0.576667	-3.06082	-2.2406	0.0109384	1
chr1	159383801	159384000	9	19	0	1	0	4.03	5.93	0	0.24	0	4	2	1	1	0	1.32	0.71	0.33	0.36	0	14	4.98	0.333333	0.08	3	1.015	0.666667	0.23	-4.81453	-1.63259	7.49255e-05	0.45934
chr1	159384001	159384200	8	21	0	0	0	3.58	6.56	0	0	0	2	2	2	2	0	0.66	0.71	0.66	0.71	0	14.5	5.07	0	0	2	0.685	1.33333	0.456667	-6.72611	-1.63977	1.47048e-05	0.193884
chr1	159384201	159384400	4	8	0	0	0	1.79	2.5	0	0	0	2	3	2	2	0	0.66	1.06	0.66	0.71	0	6	2.145	0	0	2.5	0.86	1.33333	0.456667	-5.50924	-2.44222	0.00340214	1
chr1	159395601	159395800	5	16	0	0	0	2.24	5	0	0	0	1	4	0	0	0	0.33	1.42	0	0	0	10.5	3.62	0	0	2.5	0.875	0	0	-6.24713	-1.97756	0.000279892	1
chr1	159395801	159396000	11	16	0	0	0	4.92	5	0	0	0	0	2	0	0	0	0	0.71	0	0	0	13.5	4.96	0	0	1	0.355	0	0	-6.69459	-1.66558	9.62005e-06	0.159507
chr1	159396001	159396200	9	10	0	0	0	4.03	3.12	0	0	0	2	1	0	1	1	0.66	0.35	0	0.36	0.74	9.5	3.575	0	0	1.5	0.505	0.666667	0.366667	-6.22509	-1.99895	0.000198498	0.854742
chr1	159420401	159420600	5	14	3	0	0	2.24	4.37	1.09	0	0	4	4	0	3	1	1.32	1.42	0	1.07	0.74	9.5	3.305	1	0.363333	4	1.37	1.33333	0.603333	-2.79235	-1.91291	0.0189757	1
chr1	159425601	159425800	3	15	1	0	0	1.34	4.69	0.36	0	0	2	5	0	0	2	0.66	1.77	0	0	1.47	9	3.015	0.333333	0.12	3.5	1.215	0.666667	0.49	-4.01729	-2.0885	0.00535373	1
chr1	159425801	159426000	3	17	0	0	0	1.34	5.31	0	0	0	3	5	0	0	1	0.99	1.77	0	0	0.74	10	3.325	0	0	4	1.38	0.333333	0.246667	-6.12212	-2.05229	0.000903458	1
chr1	159500801	159501000	0	19	1	0	0	0	5.93	0.36	0	0	1	4	0	7	1	0.33	1.42	0	2.5	0.74	9.5	2.965	0.333333	0.12	2.5	0.875	2.66667	1.08	-3.92522	-2.09266	0.0308225	1
chr1	159501001	159501200	0	21	1	0	0	0	6.56	0.36	0	0	2	1	2	3	0	0.66	0.35	0.66	1.07	0	10.5	3.28	0.333333	0.12	1.5	0.505	1.66667	0.576667	-4.06516	-2.00597	0.024228	1
chr1	161371401	161371600	3	11	0	3	0	1.34	3.44	0	0.72	0	7	1	3	4	1	2.32	0.35	0.98	1.43	0.74	7	2.39	1	0.24	4	1.335	2.66667	1.05	-2.55725	-2.21653	0.0385643	1
chr1	161650401	161650600	4	5	1	1	0	1.79	1.56	0.36	0.24	0	3	3	3	4	2	0.99	1.06	0.98	1.43	1.47	4.5	1.675	0.666667	0.2	3	1.025	3	1.29333	-2.43212	-2.50287	0.040216	1
chr1	161896601	161896800	5	8	0	4	0	2.24	2.5	0	0.96	0	0	2	5	3	2	0	0.71	1.64	1.07	1.47	6.5	2.37	1.33333	0.32	1	0.355	3.33333	1.39333	-2.17093	-2.19019	0.0321748	1
chr1	162016401	162016600	3	6	0	2	0	1.34	1.87	0	0.48	0	4	3	4	8	1	1.32	1.06	1.31	2.85	0.74	4.5	1.605	0.666667	0.16	3.5	1.19	4.33333	1.63333	-2.45982	-2.5438	0.0432584	1
chr1	162218001	162218200	6	12	1	4	0	2.68	3.75	0.36	0.96	0	5	4	4	5	1	1.65	1.42	1.31	1.78	0.74	9	3.215	1.66667	0.44	4.5	1.535	3.33333	1.27667	-2.26128	-1.90207	0.0169262	1
chr1	162244401	162244600	4	5	0	2	0	1.79	1.56	0	0.48	0	2	1	3	4	0	0.66	0.35	0.98	1.43	0	4.5	1.675	0.666667	0.16	1.5	0.505	2.33333	0.803333	-2.5013	-2.52356	0.0438882	1
chr1	162462801	162463000	3	6	0	2	0	1.34	1.87	0	0.48	0	1	5	2	5	0	0.33	1.77	0.66	1.78	0	4.5	1.605	0.666667	0.16	3	1.05	2.33333	0.813333	-2.45982	-2.5438	0.0432583	1
chr1	162864601	162864800	5	7	1	3	0	2.24	2.19	0.36	0.72	0	3	4	1	2	3	0.99	1.42	0.33	0.71	2.21	6	2.215	1.33333	0.36	3.5	1.205	2	1.08333	-1.99846	-2.22236	0.0390066	1
chr1	163266001	163266200	2	7	1	1	0	0.89	2.19	0.36	0.24	0	1	3	6	3	1	0.33	1.06	1.97	1.07	0.74	4.5	1.54	0.666667	0.2	2	0.695	3.33333	1.26	-2.35052	-2.54324	0.046824	1
chr1	163841401	163841600	2	12	0	3	0	0.89	3.75	0	0.72	0	7	2	2	6	4	2.32	0.71	0.66	2.14	2.95	7	2.32	1	0.24	4.5	1.515	4	1.91667	-2.53286	-2.23399	0.0492695	1
chr1	163924601	163924800	3	6	0	1	0	1.34	1.87	0	0.24	0	1	4	3	3	1	0.33	1.42	0.98	1.07	0.74	4.5	1.605	0.333333	0.08	2.5	0.875	2.33333	0.93	-3.22377	-2.59861	0.0419544	1
chr1	164320801	164321000	4	6	1	1	0	1.79	1.87	0.36	0.24	0	7	2	5	7	1	2.32	0.71	1.64	2.5	0.74	5	1.83	0.666667	0.2	4.5	1.515	4.33333	1.62667	-2.56492	-2.4418	0.0229715	1
chr1	165045201	165045400	6	8	1	4	0	2.68	2.5	0.36	0.96	0	3	1	2	1	1	0.99	0.35	0.66	0.36	0.74	7	2.59	1.66667	0.44	2	0.67	1.33333	0.586667	-1.9494	-2.07064	0.0379502	1
chr1	165045401	165045600	6	8	1	4	0	2.68	2.5	0.36	0.96	0	3	1	5	7	1	0.99	0.35	1.64	2.5	0.74	7	2.59	1.66667	0.44	2	0.67	4.33333	1.62667	-1.9494	-2.07064	0.0379502	1
chr1	166068601	166068800	4	7	0	1	0	1.79	2.19	0	0.24	0	1	6	2	4	1	0.33	2.13	0.66	1.43	0.74	5.5	1.99	0.333333	0.08	3.5	1.23	2.33333	0.943333	-3.51532	-2.452	0.0246544	1
chr1	166068801	166069000	4	8	0	2	0	1.79	2.5	0	0.48	0	2	5	2	5	1	0.66	1.77	0.66	1.78	0.74	6	2.145	0.666667	0.16	3.5	1.215	2.66667	1.06	-2.86134	-2.34651	0.0156476	1
chr1	166239401	166239600	6	4	1	1	0	2.68	1.25	0.36	0.24	0	0	3	2	2	2	0	1.06	0.66	0.71	1.47	5	1.965	0.666667	0.2	1.5	0.53	2	0.946667	-2.64895	-2.40275	0.0309557	1
chr1	166465001	166465200	3	7	0	1	0	1.34	2.19	0	0.24	0	4	1	3	3	1	1.32	0.35	0.98	1.07	0.74	5	1.765	0.333333	0.08	2.5	0.835	2.33333	0.93	-3.35934	-2.53358	0.026301	1
chr1	166486601	166486800	5	6	1	3	0	2.24	1.87	0.36	0.72	0	0	3	1	4	1	0	1.06	0.33	1.43	0.74	5.5	2.055	1.33333	0.36	1.5	0.53	2	0.833333	-1.89104	-2.27381	0.039868	1
chr1	166547201	166547400	9	14	6	4	0	4.03	4.37	2.18	0.96	0	0	3	2	0	0	0	1.06	0.66	0	0	11.5	4.2	3.33333	1.04667	1.5	0.53	0.666667	0.22	-1.59483	-1.48843	0.0491197	1
chr1	166866401	166866600	5	11	2	4	0	2.24	3.44	0.73	0.96	0	5	1	6	2	2	1.65	0.35	1.97	0.71	1.47	8	2.84	2	0.563333	3	1	3.33333	1.38333	-1.81408	-1.94975	0.047404	1
chr1	167156001	167156200	2	7	1	1	0	0.89	2.19	0.36	0.24	0	4	3	1	3	2	1.32	1.06	0.33	1.07	1.47	4.5	1.54	0.666667	0.2	3.5	1.19	2	0.956667	-2.35052	-2.54324	0.0468239	1
chr1	167242601	167242800	5	6	1	3	0	2.24	1.87	0.36	0.72	0	3	1	5	3	0	0.99	0.35	1.64	1.07	0	5.5	2.055	1.33333	0.36	2	0.67	2.66667	0.903333	-1.89104	-2.27381	0.0398678	1
chr1	167621801	167622000	4	6	0	2	0	1.79	1.87	0	0.48	0	1	0	5	1	1	0.33	0	1.64	0.36	0.74	5	1.83	0.666667	0.16	0.5	0.165	2.33333	0.913333	-2.63044	-2.46182	0.025332	1
chr1	168006001	168006200	25	11	4	12	1	11.18	3.44	1.45	2.89	5.81	2	2	0	6	1	0.66	0.71	0	2.14	0.74	18	7.31	5.66667	3.38333	2	0.685	2.33333	0.96	-1.72617	-0.847724	0.0466428	1
chr1	168150201	168150400	3	6	1	1	0	1.34	1.87	0.36	0.24	0	5	2	3	0	3	1.65	0.71	0.98	0	2.21	4.5	1.605	0.666667	0.2	3.5	1.18	2	1.06333	-2.39419	-2.52303	0.0400774	1
chr1	168241601	168241800	5	5	1	1	0	2.24	1.56	0.36	0.24	0	4	1	3	5	0	1.32	0.35	0.98	1.78	0	5	1.9	0.666667	0.2	2.5	0.835	2.66667	0.92	-2.60291	-2.42224	0.0253084	1
chr1	168255801	168256000	7	8	2	4	0	3.13	2.5	0.73	0.96	0	2	2	3	3	2	0.66	0.71	0.98	1.07	1.47	7.5	2.815	2	0.563333	2	0.685	2.66667	1.17333	-1.78974	-1.95985	0.0479556	1
chr1	168400601	168400800	4	11	1	5	0	1.79	3.44	0.36	1.2	0	1	1	3	3	1	0.33	0.35	0.98	1.07	0.74	7.5	2.615	2	0.52	1	0.34	2.33333	0.93	-1.75874	-2.02284	0.043841	1
chr1	169077201	169077400	0	11	0	0	0	0	3.44	0	0	0	0	1	0	0	1	0	0.35	0	0	0.74	5.5	1.72	0	0	0.5	0.175	0.333333	0.246667	-5.17633	-2.58411	0.0435835	1
chr1	169077401	169077600	0	11	0	0	0	0	3.44	0	0	0	0	3	0	2	0	0	1.06	0	0.71	0	5.5	1.72	0	0	1.5	0.53	0.666667	0.236667	-5.17633	-2.58411	0.0435835	1
chr1	169174601	169174800	0	11	0	0	0	0	3.44	0	0	0	0	1	1	2	1	0	0.35	0.33	0.71	0.74	5.5	1.72	0	0	0.5	0.175	1.33333	0.593333	-5.17633	-2.58411	0.0435835	1
chr1	169174801	169175000	0	12	0	0	0	0	3.75	0	0	0	0	1	0	0	0	0	0.35	0	0	0	6	1.875	0	0	0.5	0.175	0	0	-5.29442	-2.52089	0.0323635	1
chr1	169257001	169257200	3	6	0	2	0	1.34	1.87	0	0.48	0	1	2	1	4	0	0.33	0.71	0.33	1.43	0	4.5	1.605	0.666667	0.16	1.5	0.52	1.66667	0.586667	-2.45982	-2.5438	0.0432582	1
chr1	169284601	169284800	1	11	0	0	0	0.45	3.44	0	0	0	0	1	0	0	0	0	0.35	0	0	0	6	1.945	0	0	0.5	0.175	0	0	-5.36518	-2.50115	0.0166978	1
chr1	169326401	169326600	18	17	8	4	0	8.05	5.31	2.91	0.96	0	0	1	0	4	1	0	0.35	0	1.43	0.74	17.5	6.68	4	1.29	0.5	0.175	1.66667	0.723333	-1.99421	-1.03596	0.015038	1
chr1	169326601	169326800	19	18	11	5	0	8.5	5.62	4	1.2	0	5	1	1	2	1	1.65	0.35	0.33	0.71	0.74	18.5	7.06	5.33333	1.73333	3	1	1.33333	0.593333	-1.67819	-0.898103	0.0448514	1
chr1	169525001	169525200	0	16	0	0	0	0	5	0	0	0	2	3	2	1	3	0.66	1.06	0.66	0.36	2.21	8	2.5	0	0	2.5	0.86	2	1.07667	-5.69025	-2.29443	0.0175456	1
chr1	169525201	169525400	0	19	0	1	0	0	5.93	0	0.24	0	1	3	0	3	2	0.33	1.06	0	1.07	1.47	9.5	2.965	0.333333	0.08	2	0.695	1.66667	0.846667	-4.10461	-2.1089	0.0309442	1
chr1	169557001	169557200	1	16	0	1	0	0.45	5	0	0.24	0	3	3	0	0	0	0.99	1.06	0	0	0	8.5	2.725	0.333333	0.08	3	1.025	0	0	-3.98218	-2.18543	0.0224653	1
chr1	169768601	169768800	0	14	0	0	0	0	4.37	0	0	0	4	2	0	1	3	1.32	0.71	0	0.36	2.21	7	2.185	0	0	3	1.015	1.33333	0.856667	-5.50578	-2.40283	0.0238569	1
chr1	169768801	169769000	0	12	0	0	0	0	3.75	0	0	0	5	3	0	3	1	1.65	1.06	0	1.07	0.74	6	1.875	0	0	4	1.355	1.33333	0.603333	-5.29442	-2.52089	0.0323635	1
chr1	169773201	169773400	2	13	1	3	0	0.89	4.06	0.36	0.72	0	0	0	0	0	0	0	0	0	0	0	7.5	2.475	1.33333	0.36	0	0	0	0	-2.19779	-2.12899	0.0425274	1
chr1	169776201	169776400	0	12	0	0	0	0	3.75	0	0	0	1	8	3	3	0	0.33	2.84	0.98	1.07	0	6	1.875	0	0	4.5	1.585	2	0.683333	-5.29442	-2.52089	0.0323634	1
chr1	169849201	169849400	7	9	3	3	0	3.13	2.81	1.09	0.72	0	5	3	2	7	1	1.65	1.06	0.66	2.5	0.74	8	2.97	2	0.603333	4	1.355	3.33333	1.3	-1.82429	-1.90393	0.0474025	1
chr1	169908801	169909000	2	7	1	1	0	0.89	2.19	0.36	0.24	0	3	4	0	5	2	0.99	1.42	0	1.78	1.47	4.5	1.54	0.666667	0.2	3.5	1.205	2.33333	1.08333	-2.35052	-2.54324	0.0468238	1
chr1	170019001	170019200	1	13	0	2	0	0.45	4.06	0	0.48	0	2	3	0	0	0	0.66	1.06	0	0	0	7	2.255	0.666667	0.16	2.5	0.86	0	0	-2.97761	-2.29409	0.0393024	1
chr1	170019201	170019400	1	18	0	1	0	0.45	5.62	0	0.24	0	2	3	0	0	1	0.66	1.06	0	0	0.74	9.5	3.035	0.333333	0.08	2.5	0.86	0.333333	0.246667	-4.13187	-2.09255	0.0131246	1
chr1	170122801	170123000	0	12	0	0	0	0	3.75	0	0	0	2	1	3	2	1	0.66	0.35	0.98	0.71	0.74	6	1.875	0	0	1.5	0.505	2	0.81	-5.29442	-2.52089	0.0323634	1
chr1	170123001	170123200	1	10	0	0	0	0.45	3.12	0	0	0	5	1	3	4	4	1.65	0.35	0.98	1.43	2.95	5.5	1.785	0	0	3	1	3.66667	1.78667	-5.25209	-2.56383	0.0159243	1
chr1	170153801	170154000	1	11	0	0	0	0.45	3.44	0	0	0	0	2	0	1	0	0	0.71	0	0.36	0	6	1.945	0	0	1	0.355	0.333333	0.12	-5.36518	-2.50115	0.0166978	1
chr1	170154001	170154200	1	14	0	0	0	0.45	4.37	0	0	0	0	3	0	0	0	0	1.06	0	0	0	7.5	2.41	0	0	1.5	0.53	0	0	-5.6602	-2.32924	0.00851762	1
chr1	170178801	170179000	6	6	0	0	0	2.68	1.87	0	0	0	1	0	3	2	3	0.33	0	0.98	0.71	2.21	6	2.275	0	0	0.5	0.165	2.66667	1.3	-5.57936	-2.40319	0.00227178	1
chr1	170183801	170184000	14	16	3	12	0	6.26	5	1.09	2.89	0	2	2	0	0	2	0.66	0.71	0	0	1.47	15	5.63	5	1.32667	2	0.685	0.666667	0.49	-1.63441	-1.17904	0.029616	1
chr1	170262001	170262200	0	13	0	0	0	0	4.06	0	0	0	0	1	0	0	0	0	0.35	0	0	0	6.5	2.03	0	0	0.5	0.175	0	0	-5.40334	-2.46055	0.0327052	1
chr1	170262201	170262400	0	15	0	0	0	0	4.69	0	0	0	0	2	0	0	0	0	0.71	0	0	0	7.5	2.345	0	0	1	0.355	0	0	-5.60106	-2.34752	0.0179099	1
chr1	170359201	170359400	0	18	0	0	0	0	5.62	0	0	0	1	1	1	1	1	0.33	0.35	0.33	0.36	0.74	9	2.81	0	0	1	0.34	1	0.476667	-5.8534	-2.19421	0.0132325	1
chr1	170359401	170359600	0	13	0	0	0	0	4.06	0	0	0	1	0	1	0	1	0.33	0	0.33	0	0.74	6.5	2.03	0	0	0.5	0.165	0.666667	0.356667	-5.40334	-2.46055	0.0327052	1
chr1	170466801	170467000	3	11	2	1	0	1.34	3.44	0.73	0.24	0	4	2	2	1	1	1.32	0.71	0.66	0.36	0.74	7	2.39	1	0.323333	3	1.015	1.33333	0.586667	-2.41177	-2.18178	0.0352236	1
chr1	170506601	170506800	3	13	1	3	0	1.34	4.06	0.36	0.72	0	2	2	1	1	2	0.66	0.71	0.33	0.36	1.47	8	2.7	1.33333	0.36	2	0.685	1.33333	0.72	-2.31072	-2.06722	0.0236917	1
chr1	170514001	170514200	0	13	0	0	0	0	4.06	0	0	0	0	1	0	0	0	0	0.35	0	0	0	6.5	2.03	0	0	0.5	0.175	0	0	-5.40334	-2.46055	0.0327052	1
chr1	170514201	170514400	0	23	1	0	0	0	7.18	0.36	0	0	1	1	0	0	0	0.33	0.35	0	0	0	11.5	3.59	0.333333	0.12	1	0.34	0	0	-4.19277	-1.92461	0.0157965	1
chr1	170594801	170595000	0	13	0	0	0	0	4.06	0	0	0	3	1	0	1	0	0.99	0.35	0	0.36	0	6.5	2.03	0	0	2	0.67	0.333333	0.12	-5.40334	-2.46055	0.0327052	1
chr1	170657001	170657200	1	14	0	2	0	0.45	4.37	0	0.48	0	1	4	6	4	0	0.33	1.42	1.97	1.43	0	7.5	2.41	0.666667	0.16	2.5	0.875	3.33333	1.13333	-3.07009	-2.24295	0.0291573	1
chr1	170679601	170679800	6	11	3	3	0	2.68	3.44	1.09	0.72	0	1	3	1	1	2	0.33	1.06	0.33	0.36	1.47	8.5	3.06	2	0.603333	2	0.695	1.33333	0.72	-1.8729	-1.87962	0.0327179	1
chr1	170728801	170729000	1	13	0	1	0	0.45	4.06	0	0.24	0	3	5	0	1	3	0.99	1.77	0	0.36	2.21	7	2.255	0.333333	0.08	4	1.38	1.33333	0.856667	-3.72244	-2.33825	0.0396738	1
chr1	170774601	170774800	4	5	1	1	0	1.79	1.56	0.36	0.24	0	4	0	3	2	7	1.32	0	0.98	0.71	5.16	4.5	1.675	0.666667	0.2	2	0.66	4	2.28333	-2.43212	-2.50287	0.0402161	1
chr1	170798401	170798600	3	12	1	3	0	1.34	3.75	0.36	0.72	0	0	4	1	2	1	0	1.42	0.33	0.71	0.74	7.5	2.545	1.33333	0.36	2	0.71	1.33333	0.593333	-2.22661	-2.11235	0.0227448	1
chr1	170875001	170875200	1	27	0	3	0	0.45	8.43	0	0.72	0	1	4	2	1	1	0.33	1.42	0.66	0.36	0.74	14	4.44	1	0.24	2.5	0.875	1.33333	0.586667	-3.44611	-1.68546	0.0108823	1
chr1	170875201	170875400	2	15	0	3	0	0.89	4.69	0	0.72	0	1	3	1	2	1	0.33	1.06	0.33	0.71	0.74	8.5	2.79	1	0.24	2	0.695	1.33333	0.593333	-2.78972	-2.09189	0.0283862	1
chr1	170879001	170879200	0	16	0	0	0	0	5	0	0	0	0	3	0	0	0	0	1.06	0	0	0	8	2.5	0	0	1.5	0.53	0	0	-5.69025	-2.29443	0.0175456	1
chr1	170879201	170879400	3	23	1	5	0	1.34	7.18	0.36	1.2	0	1	4	0	0	1	0.33	1.42	0	0	0.74	13	4.26	2	0.52	2.5	0.875	0.333333	0.246667	-2.46149	-1.63224	0.0171616	1
chr1	170881201	170881400	11	17	8	1	0	4.92	5.31	2.91	0.24	0	0	2	1	0	0	0	0.71	0.33	0	0	14	5.115	3	1.05	1	0.355	0.333333	0.11	-1.91757	-1.32733	0.0353568	1
chr1	170927801	170928000	0	12	0	0	0	0	3.75	0	0	0	2	5	0	1	0	0.66	1.77	0	0.36	0	6	1.875	0	0	3.5	1.215	0.333333	0.12	-5.29442	-2.52089	0.0323633	1
chr1	170938201	170938400	6	16	2	7	0	2.68	5	0.73	1.68	0	1	3	1	1	2	0.33	1.06	0.33	0.36	1.47	11	3.84	3	0.803333	2	0.695	1.33333	0.72	-1.74709	-1.63042	0.0248369	1
chr1	170938401	170938600	6	14	2	7	0	2.68	4.37	0.73	1.68	0	1	2	2	1	1	0.33	0.71	0.66	0.36	0.74	10	3.525	3	0.803333	1.5	0.52	1.33333	0.586667	-1.62484	-1.69611	0.0326327	1
chr1	170943401	170943600	0	12	0	0	0	0	3.75	0	0	0	0	1	0	0	0	0	0.35	0	0	0	6	1.875	0	0	0.5	0.175	0	0	-5.29442	-2.52089	0.0323633	1
chr1	170944201	170944400	0	15	0	0	0	0	4.69	0	0	0	0	1	0	0	0	0	0.35	0	0	0	7.5	2.345	0	0	0.5	0.175	0	0	-5.60106	-2.34752	0.0179098	1
chr1	170944401	170944600	0	15	0	0	0	0	4.69	0	0	0	0	1	0	0	0	0	0.35	0	0	0	7.5	2.345	0	0	0.5	0.175	0	0	-5.60106	-2.34752	0.0179098	1
chr1	170946401	170946600	0	14	0	0	0	0	4.37	0	0	0	0	2	0	0	0	0	0.71	0	0	0	7	2.185	0	0	1	0.355	0	0	-5.50578	-2.40283	0.0238569	1
chr1	170950001	170950200	0	11	0	0	0	0	3.44	0	0	0	1	4	1	0	0	0.33	1.42	0.33	0	0	5.5	1.72	0	0	2.5	0.875	0.333333	0.11	-5.17633	-2.58411	0.0435835	1
chr1	171010601	171010800	0	11	0	0	0	0	3.44	0	0	0	0	0	0	0	0	0	0	0	0	0	5.5	1.72	0	0	0	0	0	0	-5.17633	-2.58411	0.0435835	1
chr1	171020401	171020600	2	13	1	3	0	0.89	4.06	0.36	0.72	0	0	3	2	2	1	0	1.06	0.66	0.71	0.74	7.5	2.475	1.33333	0.36	1.5	0.53	1.66667	0.703333	-2.19779	-2.12899	0.0425273	1
chr1	171047601	171047800	2	10	0	1	0	0.89	3.12	0	0.24	0	4	0	5	0	0	1.32	0	1.64	0	0	6	2.005	0.333333	0.08	2	0.66	1.66667	0.546667	-3.5585	-2.4317	0.0258662	1
chr1	171110201	171110400	4	16	2	4	0	1.79	5	0.73	0.96	0	4	7	4	2	2	1.32	2.48	1.31	0.71	1.47	10	3.395	2	0.563333	5.5	1.9	2.66667	1.16333	-2.0781	-1.80994	0.0306807	1
chr1	171110401	171110600	7	20	0	11	0	3.13	6.25	0	2.65	0	1	3	1	2	3	0.33	1.06	0.33	0.71	2.21	13.5	4.69	3.66667	0.883333	2	0.695	2	1.08333	-1.90158	-1.44458	0.0384616	1
chr1	171119401	171119600	18	27	7	13	1	8.05	8.43	2.54	3.13	5.81	1	4	0	2	2	0.33	1.42	0	0.71	1.47	22.5	8.24	7	3.82667	2.5	0.875	1.33333	0.726667	-1.55957	-0.672672	0.04785	1
chr1	171119601	171119800	17	25	7	13	0	7.61	7.81	2.54	3.13	0	0	2	0	0	2	0	0.71	0	0	1.47	21	7.71	6.66667	1.89	1	0.355	0.666667	0.49	-1.64028	-0.798818	0.0183159	1
chr1	171119801	171120000	4	9	0	1	0	1.79	2.81	0	0.24	0	0	3	0	0	0	0	1.06	0	0	0	6.5	2.3	0.333333	0.08	1.5	0.53	0	0	-3.7283	-2.33732	0.00983173	1
chr1	171138001	171138200	1	13	0	1	0	0.45	4.06	0	0.24	0	1	4	1	2	0	0.33	1.42	0.33	0.71	0	7	2.255	0.333333	0.08	2.5	0.875	1	0.346667	-3.72244	-2.33825	0.0396738	1
chr1	171140201	171140400	0	13	0	0	0	0	4.06	0	0	0	0	1	0	0	0	0	0.35	0	0	0	6.5	2.03	0	0	0.5	0.175	0	0	-5.40334	-2.46055	0.0327052	1
chr1	171140401	171140600	0	20	0	0	0	0	6.25	0	0	0	0	5	0	0	0	0	1.77	0	0	0	10	3.125	0	0	2.5	0.885	0	0	-6.0001	-2.10104	0.00796823	1
chr1	171140601	171140800	0	17	0	0	0	0	5.31	0	0	0	0	4	0	1	0	0	1.42	0	0.36	0	8.5	2.655	0	0	2	0.71	0.333333	0.12	-5.77414	-2.24337	0.013485	1
chr1	171140801	171141000	0	12	0	0	0	0	3.75	0	0	0	0	3	1	1	0	0	1.06	0.33	0.36	0	6	1.875	0	0	1.5	0.53	0.666667	0.23	-5.29442	-2.52089	0.0323632	1
chr1	171142801	171143000	3	19	3	1	0	1.34	5.93	1.09	0.24	0	0	1	1	1	1	0	0.35	0.33	0.36	0.74	11	3.635	1.33333	0.443333	0.5	0.175	1	0.476667	-2.5876	-1.797	0.0200236	1
chr1	171143001	171143200	2	24	3	1	0	0.89	7.5	1.09	0.24	0	0	1	0	0	0	0	0.35	0	0	0	13	4.195	1.33333	0.443333	0.5	0.175	0	0	-2.7747	-1.67266	0.0174673	1
chr1	171300401	171300600	0	11	0	0	0	0	3.44	0	0	0	2	4	2	2	4	0.66	1.42	0.66	0.71	2.95	5.5	1.72	0	0	3	1.04	2.66667	1.44	-5.17633	-2.58411	0.0435835	1
chr1	171383001	171383200	8	18	4	10	0	3.58	5.62	1.45	2.41	0	2	3	0	2	1	0.66	1.06	0	0.71	0.74	13	4.6	4.66667	1.28667	2.5	0.86	1	0.483333	-1.39033	-1.35104	0.0422174	1
chr1	171383201	171383400	11	25	6	14	0	4.92	7.81	2.18	3.37	0	2	2	2	1	1	0.66	0.71	0.66	0.36	0.74	18	6.365	6.66667	1.85	2	0.685	1.33333	0.586667	-1.38379	-0.968951	0.0476884	1
chr1	171455201	171455400	0	17	0	2	0	0	5.31	0	0.48	0	0	1	1	0	0	0	0.35	0.33	0	0	8.5	2.655	0.666667	0.16	0.5	0.175	0.333333	0.11	-3.21776	-2.16298	0.0388455	1
chr1	171455401	171455600	1	16	1	1	0	0.45	5	0.36	0.24	0	0	0	1	0	1	0	0	0.33	0	0.74	8.5	2.725	0.666667	0.2	0	0	0.666667	0.356667	-3.12395	-2.1296	0.0197149	1
chr1	171456201	171456400	6	4	0	2	0	2.68	1.25	0	0.48	0	0	0	0	1	1	0	0	0	0.36	0.74	5	1.965	0.666667	0.16	0	0	0.666667	0.366667	-2.73786	-2.4226	0.0347306	1
chr1	171674801	171675000	4	6	1	1	0	1.79	1.87	0.36	0.24	0	2	1	3	3	0	0.66	0.35	0.98	1.07	0	5	1.83	0.666667	0.2	1.5	0.505	2	0.683333	-2.56492	-2.4418	0.0229714	1
chr1	172032001	172032200	0	11	0	0	0	0	3.44	0	0	0	0	1	1	1	0	0	0.35	0.33	0.36	0	5.5	1.72	0	0	0.5	0.175	0.666667	0.23	-5.17633	-2.58411	0.0435834	1
chr1	172042401	172042600	0	12	0	0	0	0	3.75	0	0	0	0	0	0	0	0	0	0	0	0	0	6	1.875	0	0	0	0	0	0	-5.29442	-2.52089	0.0323632	1
chr1	172265401	172265600	0	17	0	0	0	0	5.31	0	0	0	0	3	0	0	0	0	1.06	0	0	0	8.5	2.655	0	0	1.5	0.53	0	0	-5.77414	-2.24337	0.013485	1
chr1	172265601	172265800	0	12	0	0	0	0	3.75	0	0	0	0	1	0	0	0	0	0.35	0	0	0	6	1.875	0	0	0.5	0.175	0	0	-5.29442	-2.52089	0.0323632	1
chr1	172265801	172266000	0	12	0	0	0	0	3.75	0	0	0	0	0	0	0	0	0	0	0	0	0	6	1.875	0	0	0	0	0	0	-5.29442	-2.52089	0.0323631	1
chr1	172266401	172266600	2	29	1	7	0	0.89	9.06	0.36	1.68	0	1	1	0	1	0	0.33	0.35	0	0.36	0	15.5	4.975	2.66667	0.68	1	0.34	0.333333	0.12	-2.34079	-1.44859	0.0300523	1
chr1	172294601	172294800	8	11	3	6	0	3.58	3.44	1.09	1.44	0	2	1	2	0	1	0.66	0.35	0.66	0	0.74	9.5	3.51	3	0.843333	1.5	0.505	1	0.466667	-1.56441	-1.68955	0.0474601	1
chr1	172327201	172327400	1	13	0	2	0	0.45	4.06	0	0.48	0	0	0	1	1	1	0	0	0.33	0.36	0.74	7	2.255	0.666667	0.16	0	0	1	0.476667	-2.97761	-2.29409	0.0393024	1
chr1	172327601	172327800	8	8	1	5	0	3.58	2.5	0.36	1.2	0	1	1	1	2	0	0.33	0.35	0.33	0.71	0	8	3.04	2	0.52	1	0.34	1	0.346667	-1.95364	-1.91867	0.0202202	1
chr1	172505601	172505800	8	24	4	13	0	3.58	7.5	1.45	3.13	0	3	4	3	2	0	0.99	1.42	0.98	0.71	0	16	5.54	5.66667	1.52667	3.5	1.205	1.66667	0.563333	-1.43264	-1.14876	0.047057	1
chr1	172517001	172517200	0	13	0	0	0	0	4.06	0	0	0	0	1	0	1	0	0	0.35	0	0.36	0	6.5	2.03	0	0	0.5	0.175	0.333333	0.12	-5.40334	-2.46055	0.0327052	1
chr1	172517201	172517400	0	13	0	0	0	0	4.06	0	0	0	0	0	1	2	0	0	0	0.33	0.71	0	6.5	2.03	0	0	0	0	1	0.346667	-5.40334	-2.46055	0.0327052	1
chr1	172592001	172592200	5	9	1	3	0	2.24	2.81	0.36	0.72	0	1	2	3	2	0	0.33	0.71	0.98	0.71	0	7	2.525	1.33333	0.36	1.5	0.52	1.66667	0.563333	-2.19203	-2.1252	0.0160341	1
chr1	172613801	172614000	2	20	1	7	0	0.89	6.25	0.36	1.68	0	4	2	3	2	0	1.32	0.71	0.98	0.71	0	11	3.57	2.66667	0.68	3	1.015	1.66667	0.563333	-1.87573	-1.72339	0.0456345	1
chr1	172614001	172614200	7	16	2	9	0	3.13	5	0.73	2.16	0	2	0	1	1	1	0.66	0	0.33	0.36	0.74	11.5	4.065	3.66667	0.963333	1	0.33	1	0.476667	-1.57986	-1.53653	0.032631	1
chr1	172620001	172620200	5	11	2	2	0	2.24	3.44	0.73	0.48	0	4	5	2	5	0	1.32	1.77	0.66	1.78	0	8	2.84	1.33333	0.403333	4.5	1.545	2.33333	0.813333	-2.30933	-2.01891	0.0254142	1
chr1	172629801	172630000	4	8	0	4	0	1.79	2.5	0	0.96	0	3	2	4	2	3	0.99	0.71	1.31	0.71	2.21	6	2.145	1.33333	0.32	2.5	0.85	3	1.41	-2.0386	-2.25797	0.0496769	1
chr1	172742401	172742600	2	12	1	3	0	0.89	3.75	0.36	0.72	0	2	5	2	3	3	0.66	1.77	0.66	1.07	2.21	7	2.32	1.33333	0.36	3.5	1.215	2.66667	1.31333	-2.10711	-2.1761	0.0412307	1
chr1	172942601	172942800	0	11	0	0	0	0	3.44	0	0	0	0	2	0	0	0	0	0.71	0	0	0	5.5	1.72	0	0	1	0.355	0	0	-5.17633	-2.58411	0.0435834	1
chr1	173415801	173416000	7	11	1	6	0	3.13	3.44	0.36	1.44	0	2	6	3	3	1	0.66	2.13	0.98	1.07	0.74	9	3.285	2.33333	0.6	4	1.395	2.33333	0.93	-1.87327	-1.82438	0.0261938	1
chr1	173416001	173416200	7	13	1	6	0	3.13	4.06	0.36	1.44	0	3	3	3	2	2	0.99	1.06	0.98	0.71	1.47	10	3.595	2.33333	0.6	3	1.025	2.33333	1.05333	-2.00269	-1.75188	0.0183192	1
chr1	173416201	173416400	3	6	0	1	0	1.34	1.87	0	0.24	0	4	3	5	4	2	1.32	1.06	1.64	1.43	1.47	4.5	1.605	0.333333	0.08	3.5	1.19	3.66667	1.51333	-3.22377	-2.59861	0.0419543	1
chr1	173418201	173418400	3	12	1	2	0	1.34	3.75	0.36	0.48	0	2	0	1	5	2	0.66	0	0.33	1.78	1.47	7.5	2.545	1	0.28	1	0.33	2.66667	1.19333	-2.57144	-2.15088	0.0229128	1
chr1	173458001	173458200	6	3	1	1	0	2.68	0.94	0.36	0.24	0	2	6	5	3	2	0.66	2.13	1.64	1.07	1.47	4.5	1.81	0.666667	0.2	4	1.395	3.33333	1.39333	-2.53299	-2.46271	0.0373034	1
chr1	173568601	173568800	0	11	0	0	0	0	3.44	0	0	0	1	2	0	0	0	0.33	0.71	0	0	0	5.5	1.72	0	0	1.5	0.52	0	0	-5.17633	-2.58411	0.0435834	1
chr1	173691201	173691400	2	9	0	1	0	0.89	2.81	0	0.24	0	0	1	3	2	0	0	0.35	0.98	0.71	0	5.5	1.85	0.333333	0.08	0.5	0.175	1.66667	0.563333	-3.4456	-2.49134	0.0366365	1
chr1	173793601	173793800	0	13	0	0	0	0	4.06	0	0	0	0	3	0	0	0	0	1.06	0	0	0	6.5	2.03	0	0	1.5	0.53	0	0	-5.40334	-2.46055	0.0327052	1
chr1	173794201	173794400	1	12	1	0	0	0.45	3.75	0.36	0	0	0	1	0	0	0	0	0.35	0	0	0	6.5	2.1	0.333333	0.12	0.5	0.175	0	0	-3.48642	-2.37438	0.0388194	1
chr1	173870401	173870600	2	7	1	1	0	0.89	2.19	0.36	0.24	0	2	2	1	0	0	0.66	0.71	0.33	0	0	4.5	1.54	0.666667	0.2	2	0.685	0.333333	0.11	-2.35052	-2.54324	0.0468237	1
chr1	174077001	174077200	1	13	1	0	0	0.45	4.06	0.36	0	0	2	3	2	2	1	0.66	1.06	0.66	0.71	0.74	7	2.255	0.333333	0.12	2.5	0.86	1.66667	0.703333	-3.58322	-2.31978	0.0396462	1
chr1	174130201	174130400	1	14	0	1	0	0.45	4.37	0	0.24	0	1	3	0	0	1	0.33	1.06	0	0	0.74	7.5	2.41	0.333333	0.08	2	0.695	0.333333	0.246667	-3.8145	-2.28532	0.0294901	1
chr1	174281601	174281800	0	11	0	0	0	0	3.44	0	0	0	0	2	0	0	0	0	0.71	0	0	0	5.5	1.72	0	0	1	0.355	0	0	-5.17633	-2.58411	0.0435834	1
chr1	174288801	174289000	0	15	0	0	0	0	4.69	0	0	0	0	3	0	0	0	0	1.06	0	0	0	7.5	2.345	0	0	1.5	0.53	0	0	-5.60106	-2.34752	0.0179098	1
chr1	174289001	174289200	0	20	0	0	0	0	6.25	0	0	0	0	3	0	0	0	0	1.06	0	0	0	10	3.125	0	0	1.5	0.53	0	0	-6.0001	-2.10104	0.00796822	1
chr1	174289201	174289400	0	18	0	0	0	0	5.62	0	0	0	0	2	0	0	0	0	0.71	0	0	0	9	2.81	0	0	1	0.355	0	0	-5.8534	-2.19421	0.0132325	1
chr1	174289401	174289600	0	14	0	0	0	0	4.37	0	0	0	0	1	0	0	0	0	0.35	0	0	0	7	2.185	0	0	0.5	0.175	0	0	-5.50578	-2.40283	0.0238569	1
chr1	174306801	174307000	0	13	0	0	0	0	4.06	0	0	0	0	2	0	0	0	0	0.71	0	0	0	6.5	2.03	0	0	1	0.355	0	0	-5.40334	-2.46055	0.0327052	1
chr1	174343001	174343200	4	8	2	1	0	1.79	2.5	0.73	0.24	0	1	1	1	1	1	0.33	0.35	0.33	0.36	0.74	6	2.145	1	0.323333	1	0.34	1	0.476667	-2.25701	-2.26484	0.0425409	1
chr1	174343201	174343400	4	10	2	1	0	1.79	3.12	0.73	0.24	0	1	1	1	1	1	0.33	0.35	0.33	0.36	0.74	7	2.455	1	0.323333	1	0.34	1	0.476667	-2.45098	-2.16454	0.0294161	1
chr1	174394601	174394800	0	11	0	0	0	0	3.44	0	0	0	0	0	0	0	0	0	0	0	0	0	5.5	1.72	0	0	0	0	0	0	-5.17633	-2.58411	0.0435834	1
chr1	174588201	174588400	2	17	0	5	0	0.89	5.31	0	1.2	0	4	6	3	2	0	1.32	2.13	0.98	0.71	0	9.5	3.1	1.66667	0.4	5	1.725	1.66667	0.563333	-2.3243	-1.93771	0.0481031	1
chr1	174977001	174977200	3	6	0	2	0	1.34	1.87	0	0.48	0	0	4	4	2	1	0	1.42	1.31	0.71	0.74	4.5	1.605	0.666667	0.16	2	0.71	2.33333	0.92	-2.45982	-2.5438	0.0432581	1
chr1	174977201	174977400	3	6	0	1	0	1.34	1.87	0	0.24	0	0	1	4	3	2	0	0.35	1.31	1.07	1.47	4.5	1.605	0.333333	0.08	0.5	0.175	3	1.28333	-3.22377	-2.59861	0.0419542	1
chr1	175361801	175362000	4	9	1	2	0	1.79	2.81	0.36	0.48	0	2	2	2	1	0	0.66	0.71	0.66	0.36	0	6.5	2.3	1	0.28	2	0.685	1	0.34	-2.41836	-2.23144	0.0258339	1
chr1	175362001	175362200	5	9	1	2	0	2.24	2.81	0.36	0.48	0	1	2	2	1	0	0.33	0.71	0.66	0.36	0	7	2.525	1	0.28	1.5	0.52	1	0.34	-2.54217	-2.16452	0.015853	1
chr1	175362201	175362400	3	6	1	1	0	1.34	1.87	0.36	0.24	0	1	1	1	1	0	0.33	0.35	0.33	0.36	0	4.5	1.605	0.666667	0.2	1	0.34	0.666667	0.23	-2.39419	-2.52303	0.0400774	1
chr1	176775001	176775200	2	10	0	2	0	0.89	3.12	0	0.48	0	1	4	2	2	1	0.33	1.42	0.66	0.71	0.74	6	2.005	0.666667	0.16	2.5	0.875	1.66667	0.703333	-2.80348	-2.38393	0.0380571	1
chr1	176977601	176977800	1	10	0	0	0	0.45	3.12	0	0	0	1	5	1	3	2	0.33	1.77	0.33	1.07	1.47	5.5	1.785	0	0	3	1.05	2	0.956667	-5.25209	-2.56383	0.0159242	1
chr1	176994601	176994800	5	9	1	3	0	2.24	2.81	0.36	0.72	0	3	2	4	1	4	0.99	0.71	1.31	0.36	2.95	7	2.525	1.33333	0.36	2.5	0.85	3	1.54	-2.19203	-2.1252	0.0160341	1
chr1	177525001	177525200	2	9	0	2	0	0.89	2.81	0	0.48	0	1	3	1	3	1	0.33	1.06	0.33	1.07	0.74	5.5	1.85	0.666667	0.16	2	0.695	1.66667	0.713333	-2.69021	-2.44129	0.0371147	1
chr1	177525201	177525400	2	15	0	4	0	0.89	4.69	0	0.96	0	2	7	2	5	4	0.66	2.48	0.66	1.78	2.95	8.5	2.79	1.33333	0.32	4.5	1.57	3.66667	1.79667	-2.446	-2.05539	0.0296802	1
chr1	177536401	177536600	4	13	1	2	0	1.79	4.06	0.36	0.48	0	3	6	2	2	3	0.99	2.13	0.66	0.71	2.21	8.5	2.925	1	0.28	4.5	1.56	2.33333	1.19333	-2.76227	-2.04328	0.0134468	1
chr1	177871601	177871800	10	9	1	3	0	4.47	2.81	0.36	0.72	0	4	2	1	3	2	1.32	0.71	0.33	1.07	1.47	9.5	3.64	1.33333	0.36	3	1.015	2	0.956667	-2.70779	-1.83514	0.00363133	1
chr1	177871801	177872000	2	20	1	3	0	0.89	6.25	0.36	0.72	0	5	4	1	2	3	1.65	1.42	0.33	0.71	2.21	11	3.57	1.33333	0.36	4.5	1.535	2	1.08333	-2.70545	-1.83933	0.0105706	1
chr1	177872001	177872200	1	27	2	5	0	0.45	8.43	0.73	1.2	0	3	5	0	1	4	0.99	1.77	0	0.36	2.95	14	4.44	2.33333	0.643333	4	1.38	1.66667	1.10333	-2.28503	-1.55863	0.03009	1
chr1	178224001	178224200	2	9	0	1	0	0.89	2.81	0	0.24	0	1	2	7	2	1	0.33	0.71	2.29	0.71	0.74	5.5	1.85	0.333333	0.08	1.5	0.52	3.33333	1.24667	-3.4456	-2.49134	0.0366363	1
chr1	178513201	178513400	2	9	0	2	0	0.89	2.81	0	0.48	0	4	3	3	2	1	1.32	1.06	0.98	0.71	0.74	5.5	1.85	0.666667	0.16	3.5	1.19	2	0.81	-2.69021	-2.44129	0.0371148	1
chr1	178513401	178513600	3	7	0	2	0	1.34	2.19	0	0.48	0	3	1	5	1	1	0.99	0.35	1.64	0.36	0.74	5	1.765	0.666667	0.16	2	0.67	2.33333	0.913333	-2.59608	-2.48152	0.0447327	1
chr1	179358001	179358200	7	5	0	4	0	3.13	1.56	0	0.96	0	5	1	6	7	2	1.65	0.35	1.97	2.5	1.47	6	2.345	1.33333	0.32	3	1	5	1.98	-2.17278	-2.20472	0.0417542	1
chr1	179455001	179455200	13	9	5	6	0	5.82	2.81	1.82	1.44	0	3	6	0	5	2	0.99	2.13	0	1.78	1.47	11	4.315	3.66667	1.08667	4.5	1.56	2.33333	1.08333	-1.5599	-1.45676	0.043824	1
chr1	179455201	179455400	7	5	1	3	0	3.13	1.56	0.36	0.72	0	5	1	1	2	2	1.65	0.35	0.33	0.71	1.47	6	2.345	1.33333	0.36	3	1	1.66667	0.836667	-2.08399	-2.18709	0.0325509	1
chr1	179455601	179455800	8	11	3	5	0	3.58	3.44	1.09	1.2	0	2	3	4	6	1	0.66	1.06	1.31	2.14	0.74	9.5	3.51	2.66667	0.763333	2.5	0.86	3.66667	1.39667	-1.70841	-1.71741	0.0277539	1
chr1	179663801	179664000	6	8	0	4	0	2.68	2.5	0	0.96	0	6	4	8	3	0	1.99	1.42	2.62	1.07	0	7	2.59	1.33333	0.32	5	1.705	3.66667	1.23	-2.29476	-2.12514	0.0214815	1
chr1	179858801	179859000	1	11	1	1	0	0.45	3.44	0.36	0.24	0	2	3	5	3	0	0.66	1.06	1.64	1.07	0	6	1.945	0.666667	0.2	2.5	0.86	2.66667	0.903333	-2.66363	-2.38365	0.0481939	1
chr1	180411201	180411400	3	11	1	3	0	1.34	3.44	0.36	0.72	0	5	2	1	5	2	1.65	0.71	0.33	1.78	1.47	7	2.39	1.33333	0.36	3.5	1.18	2.66667	1.19333	-2.13695	-2.15908	0.032233	1
chr1	180829001	180829200	5	9	1	5	0	2.24	2.81	0.36	1.2	0	1	2	3	5	0	0.33	0.71	0.98	1.78	0	7	2.525	2	0.52	1.5	0.52	2.66667	0.92	-1.69658	-2.05027	0.0399269	1
chr1	180836801	180837000	5	5	0	1	0	2.24	1.56	0	0.24	0	0	2	2	3	2	0	0.71	0.66	1.07	1.47	5	1.9	0.333333	0.08	1	0.355	2.33333	1.06667	-3.43872	-2.49324	0.0276571	1
chr1	180919801	180920000	3	7	1	0	0	1.34	2.19	0.36	0	0	6	3	1	2	1	1.99	1.06	0.33	0.71	0.74	5	1.765	0.333333	0.12	4.5	1.525	1.33333	0.593333	-3.28328	-2.51288	0.0266706	1
chr1	180925601	180925800	15	14	7	6	0	6.71	4.37	2.54	1.44	0	3	4	1	0	0	0.99	1.42	0.33	0	0	14.5	5.54	4.33333	1.32667	3.5	1.205	0.333333	0.11	-1.66049	-1.19024	0.030289	1
chr1	180925801	180926000	10	13	4	6	0	4.47	4.06	1.45	1.44	0	3	6	0	1	0	0.99	2.13	0	0.36	0	11.5	4.265	3.33333	0.963333	4.5	1.56	0.333333	0.12	-1.68007	-1.49964	0.0187988	1
chr1	180950601	180950800	17	19	8	6	0	7.61	5.93	2.91	1.44	0	5	0	2	0	1	1.65	0	0.66	0	0.74	18	6.77	4.66667	1.45	2.5	0.825	1	0.466667	-1.83559	-0.992034	0.0179043	1
chr1	180950801	180951000	8	10	2	3	0	3.58	3.12	0.73	0.72	0	4	0	2	1	0	1.32	0	0.66	0.36	0	9	3.35	1.66667	0.483333	2	0.66	1	0.34	-2.26198	-1.85731	0.010575	1
chr1	180963601	180963800	6	7	2	0	0	2.68	2.19	0.73	0	0	2	5	1	4	0	0.66	1.77	0.33	1.43	0	6.5	2.435	0.666667	0.243333	3.5	1.215	1.66667	0.586667	-2.88955	-2.2201	0.0317765	1
chr1	181050401	181050600	4	5	0	1	0	1.79	1.56	0	0.24	0	1	2	3	2	0	0.33	0.71	0.98	0.71	0	4.5	1.675	0.333333	0.08	1.5	0.52	1.66667	0.563333	-3.26365	-2.57783	0.0424032	1
chr1	181065001	181065200	6	6	2	1	0	2.68	1.87	0.73	0.24	0	0	5	1	1	0	0	1.77	0.33	0.36	0	6	2.275	1	0.323333	2.5	0.885	0.666667	0.23	-2.32553	-2.22883	0.0302697	1
chr1	181229801	181230000	14	15	5	12	0	6.26	4.69	1.82	2.89	0	4	8	1	5	0	1.32	2.84	0.33	1.78	0	14.5	5.475	5.66667	1.57	6	2.08	2	0.703333	-1.38331	-1.14611	0.0401661	1
chr1	181236801	181237000	3	9	1	2	0	1.34	2.81	0.36	0.48	0	1	3	5	2	0	0.33	1.06	1.64	0.71	0	6	2.075	1	0.28	2	0.695	2.33333	0.783333	-2.2838	-2.30126	0.0437063	1
chr1	181263601	181263800	23	25	11	10	0	10.29	7.81	4	2.41	0	1	2	1	0	1	0.33	0.71	0.33	0	0.74	24	9.05	7	2.13667	1.5	0.52	0.666667	0.356667	-1.74356	-0.613252	0.0255457	1
chr1	181263801	181264000	6	10	2	2	0	2.68	3.12	0.73	0.48	0	0	2	0	0	1	0	0.71	0	0	0.74	8	2.9	1.33333	0.403333	1	0.355	0.333333	0.246667	-2.33677	-2.00289	0.0239659	1
chr1	181270201	181270400	18	12	9	6	0	8.05	3.75	3.27	1.44	0	1	1	0	2	0	0.33	0.35	0	0.71	0	15	5.9	5	1.57	1	0.34	0.666667	0.236667	-1.54695	-1.08215	0.0421206	1
chr1	181270401	181270600	43	24	18	13	0	19.24	7.5	6.54	3.13	0	1	3	0	3	0	0.33	1.06	0	1.07	0	33.5	13.37	10.3333	3.22333	2	0.695	1	0.356667	-1.80593	-0.109369	0.0389437	1
chr1	181270601	181270800	33	22	12	10	0	14.76	6.87	4.36	2.41	0	2	3	2	4	0	0.66	1.06	0.66	1.43	0	27.5	10.815	7.33333	2.25667	2.5	0.86	2	0.696667	-1.95527	-0.426442	0.0207403	1
chr1	181270801	181271000	10	8	3	4	0	4.47	2.5	1.09	0.96	0	5	2	2	5	0	1.65	0.71	0.66	1.78	0	9	3.485	2.33333	0.683333	3.5	1.18	2.33333	0.813333	-1.86502	-1.75324	0.0354121	1
chr1	181302001	181302200	8	18	4	6	0	3.58	5.62	1.45	1.44	0	0	7	2	1	0	0	2.48	0.66	0.36	0	13	4.6	3.33333	0.963333	3.5	1.24	1	0.34	-1.79338	-1.438	0.01454	1
chr1	181327201	181327400	4	5	1	1	0	1.79	1.56	0.36	0.24	0	4	1	5	3	1	1.32	0.35	1.64	1.07	0.74	4.5	1.675	0.666667	0.2	2.5	0.835	3	1.15	-2.43212	-2.50287	0.0402161	1
chr1	181334001	181334200	10	16	1	12	0	4.47	5	0.36	2.89	0	2	1	4	3	0	0.66	0.35	1.31	1.07	0	13	4.735	4.33333	1.08333	1.5	0.505	2.33333	0.793333	-1.64567	-1.3819	0.0336668	1
chr1	181492801	181493000	23	23	12	9	0	10.29	7.18	4.36	2.16	0	4	0	2	2	0	1.32	0	0.66	0.71	0	23	8.735	7	2.17333	2	0.66	1.33333	0.456667	-1.67389	-0.637043	0.0312319	1
chr1	181493001	181493200	27	16	13	3	0	12.08	5	4.72	0.72	0	1	0	1	0	0	0.33	0	0.33	0	0	21.5	8.54	5.33333	1.81333	0.5	0.165	0.333333	0.11	-1.92403	-0.710267	0.0348507	1
chr1	181499201	181499400	22	11	7	8	0	9.84	3.44	2.54	1.92	0	2	3	0	0	0	0.66	1.06	0	0	0	16.5	6.64	5	1.48667	2.5	0.86	0	0	-1.7844	-0.998582	0.0266089	1
chr1	181499401	181499600	22	14	7	9	0	9.84	4.37	2.54	2.16	0	2	3	0	0	0	0.66	1.06	0	0	0	18	7.105	5.33333	1.56667	2.5	0.86	0	0	-1.80106	-0.923414	0.0164848	1
chr1	181524401	181524600	14	7	3	3	0	6.26	2.19	1.09	0.72	0	2	0	2	0	0	0.66	0	0.66	0	0	10.5	4.225	2	0.603333	1	0.33	0.666667	0.22	-2.33916	-1.62319	0.0118096	1
chr1	181524601	181524800	15	9	4	3	0	6.71	2.81	1.45	0.72	0	4	0	0	1	0	1.32	0	0	0.36	0	12	4.76	2.33333	0.723333	2	0.66	0.333333	0.12	-2.27829	-1.47982	0.0114507	1
chr1	181591801	181592000	1	9	0	0	0	0.45	2.81	0	0	0	2	2	3	6	2	0.66	0.71	0.98	2.14	1.47	5	1.63	0	0	2	0.685	3.66667	1.53	-5.12898	-2.62964	0.0228748	1
chr1	181592001	181592200	4	11	1	3	0	1.79	3.44	0.36	0.72	0	3	2	1	7	1	0.99	0.71	0.33	2.5	0.74	7.5	2.615	1.33333	0.36	2.5	0.85	3	1.19	-2.25356	-2.09576	0.0184762	1
chr1	181597801	181598000	4	11	2	3	0	1.79	3.44	0.73	0.72	0	3	3	4	4	1	0.99	1.06	1.31	1.43	0.74	7.5	2.615	1.66667	0.483333	3	1.025	3	1.16	-1.92809	-2.0427	0.0393049	1
chr1	181637401	181637600	6	10	3	2	0	2.68	3.12	1.09	0.48	0	4	4	6	4	1	1.32	1.42	1.97	1.43	0.74	8	2.9	1.66667	0.523333	4	1.37	3.66667	1.38	-2.01711	-1.9527	0.0497844	1
chr1	181656601	181656800	5	7	1	3	0	2.24	2.19	0.36	0.72	0	2	1	3	1	1	0.66	0.35	0.98	0.36	0.74	6	2.215	1.33333	0.36	1.5	0.505	1.66667	0.693333	-1.99846	-2.22236	0.0390066	1
chr1	181709201	181709400	18	17	4	18	0	8.05	5.31	1.45	4.33	0	3	2	2	4	0	0.99	0.71	0.66	1.43	0	17.5	6.68	7.33333	1.92667	2.5	0.85	2	0.696667	-1.42013	-0.911544	0.0466232	1
chr1	181714801	181715000	33	24	14	11	0	14.76	7.5	5.09	2.65	0	1	1	2	3	0	0.33	0.35	0.66	1.07	0	28.5	11.13	8.33333	2.58	1	0.34	1.66667	0.576667	-1.81843	-0.358194	0.0308551	1
chr1	181715001	181715200	44	31	15	18	0	19.68	9.68	5.45	4.33	0	3	1	5	2	0	0.99	0.35	1.64	0.71	0	37.5	14.68	11	3.26	2	0.67	2.33333	0.783333	-1.91399	-0.0211942	0.0222638	1
chr1	181779401	181779600	5	15	0	5	0	2.24	4.69	0	1.2	0	6	1	3	2	0	1.99	0.35	0.98	0.71	0	10	3.465	1.66667	0.4	3.5	1.17	1.66667	0.563333	-2.44179	-1.85419	0.0190668	1
chr1	181779601	181779800	5	13	1	4	0	2.24	4.06	0.36	0.96	0	6	1	4	2	2	1.99	0.35	1.31	0.71	1.47	9	3.15	1.66667	0.44	3.5	1.17	2.66667	1.16333	-2.23921	-1.91722	0.0189441	1
chr1	181796801	181797000	3	7	0	2	0	1.34	2.19	0	0.48	0	4	6	3	0	2	1.32	2.13	0.98	0	1.47	5	1.765	0.666667	0.16	5	1.725	1.66667	0.816667	-2.59608	-2.48152	0.0447328	1
chr1	181867801	181868000	7	4	1	0	0	3.13	1.25	0.36	0	0	3	4	6	1	1	0.99	1.42	1.97	0.36	0.74	5.5	2.19	0.333333	0.12	3.5	1.205	2.66667	1.02333	-3.55099	-2.37371	0.0245115	1
chr1	181868001	181868200	18	11	4	0	0	8.05	3.44	1.45	0	0	1	5	6	0	1	0.33	1.77	1.97	0	0.74	14.5	5.745	1.33333	0.483333	3	1.05	2.33333	0.903333	-3.19221	-1.37097	0.0033954	1
chr1	181868201	181868400	20	15	5	0	0	8.95	4.69	1.82	0	0	0	2	2	0	0	0	0.71	0.66	0	0	17.5	6.82	1.66667	0.606667	1	0.355	0.666667	0.22	-3.12756	-1.16763	0.00269921	1
chr1	181868401	181868600	20	9	2	0	0	8.95	2.81	0.73	0	0	0	1	0	0	0	0	0.35	0	0	0	14.5	5.88	0.666667	0.243333	0.5	0.175	0	0	-4.15724	-1.41451	0.000488059	1
chr1	181868601	181868800	29	19	8	0	0	12.97	5.93	2.91	0	0	3	3	0	0	0	0.99	1.06	0	0	0	24	9.45	2.66667	0.97	3	1.025	0	0	-2.93902	-0.753975	0.00393703	1
chr1	181868801	181869000	24	18	6	0	0	10.74	5.62	2.18	0	0	5	5	0	0	1	1.65	1.77	0	0	0.74	21	8.18	2	0.726667	5	1.71	0.333333	0.246667	-3.13245	-0.952428	0.0012557	1
chr1	181869001	181869200	6	19	3	0	0	2.68	5.93	1.09	0	0	7	6	0	0	1	2.32	2.13	0	0	0.74	12.5	4.305	1	0.363333	6.5	2.225	0.333333	0.246667	-3.17035	-1.67923	0.00511617	1
chr1	181869201	181869400	2	9	0	0	0	0.89	2.81	0	0	0	3	4	0	0	0	0.99	1.42	0	0	0	5.5	1.85	0	0	3.5	1.205	0	0	-5.3122	-2.54359	0.00982039	1
chr1	181870201	181870400	8	7	2	0	0	3.58	2.19	0.73	0	0	0	0	0	0	1	0	0	0	0	0.74	7.5	2.885	0.666667	0.243333	0	0	0.333333	0.246667	-3.12479	-2.08809	0.0162911	1
chr1	181870401	181870600	16	13	5	0	0	7.16	4.06	1.82	0	0	3	1	0	0	1	0.99	0.35	0	0	0.74	14.5	5.61	1.66667	0.606667	2	0.67	0.333333	0.246667	-2.84474	-1.36142	0.00384292	1
chr1	181870601	181870800	13	7	4	0	0	5.82	2.19	1.45	0	0	3	1	0	0	1	0.99	0.35	0	0	0.74	10	4.005	1.33333	0.483333	2	0.67	0.333333	0.246667	-2.6633	-1.7129	0.0239114	1
chr1	181871201	181871400	7	8	3	0	0	3.13	2.5	1.09	0	0	0	0	0	0	0	0	0	0	0	0	7.5	2.815	1	0.363333	0	0	0	0	-2.55841	-2.05058	0.0362998	1
chr1	182039801	182040000	4	5	1	1	0	1.79	1.56	0.36	0.24	0	5	4	2	6	0	1.65	1.42	0.66	2.14	0	4.5	1.675	0.666667	0.2	4.5	1.535	2.66667	0.933333	-2.43212	-2.50287	0.0402162	1
chr1	182040001	182040200	5	9	1	2	0	2.24	2.81	0.36	0.48	0	2	4	2	3	1	0.66	1.42	0.66	1.07	0.74	7	2.525	1	0.28	3	1.04	2	0.823333	-2.54217	-2.16452	0.0158531	1
chr1	182121401	182121600	13	6	4	0	0	5.82	1.87	1.45	0	0	3	5	5	0	0	0.99	1.77	1.64	0	0	9.5	3.845	1.33333	0.483333	4	1.38	1.66667	0.546667	-2.60473	-1.74861	0.0344287	1
chr1	182245201	182245400	3	9	2	1	0	1.34	2.81	0.73	0.24	0	6	1	1	0	1	1.99	0.35	0.33	0	0.74	6	2.075	1	0.323333	3.5	1.17	0.666667	0.356667	-2.21775	-2.28294	0.0477234	1
chr1	182319401	182319600	15	9	7	3	0	6.71	2.81	2.54	0.72	0	0	0	4	6	0	0	0	1.31	2.14	0	12	4.76	3.33333	1.08667	0	0	3.33333	1.15	-1.75082	-1.377	0.0405006	1
chr1	182338001	182338200	1	9	0	0	0	0.45	2.81	0	0	0	4	6	4	5	2	1.32	2.13	1.31	1.78	1.47	5	1.63	0	0	5	1.725	3.66667	1.52	-5.12898	-2.62964	0.0228748	1
chr1	182375201	182375400	7	7	1	2	0	3.13	2.19	0.36	0.48	0	2	1	0	0	0	0.66	0.35	0	0	0	7	2.66	1	0.28	1.5	0.505	0	0	-2.60607	-2.13019	0.0179025	1
chr1	182377001	182377200	17	6	5	5	0	7.61	1.87	1.82	1.2	0	4	0	5	0	0	1.32	0	1.64	0	0	11.5	4.74	3.33333	1.00667	2	0.66	1.66667	0.546667	-1.83343	-1.40328	0.0437071	1
chr1	182377201	182377400	20	10	8	5	0	8.95	3.12	2.91	1.2	0	3	1	2	1	0	0.99	0.35	0.66	0.36	0	15	6.035	4.33333	1.37	2	0.67	1	0.34	-1.77633	-1.10669	0.0349607	1
chr1	182382401	182382600	15	12	8	5	0	6.71	3.75	2.91	1.2	0	4	2	2	1	0	1.32	0.71	0.66	0.36	0	13.5	5.23	4.33333	1.37	3	1.015	1	0.34	-1.55296	-1.22784	0.0456236	1
chr1	182383601	182383800	4	7	0	0	0	1.79	2.19	0	0	0	5	4	2	1	2	1.65	1.42	0.66	0.36	1.47	5.5	1.99	0	0	4.5	1.535	1.66667	0.83	-5.39947	-2.50326	0.00328572	1
chr1	182398401	182398600	4	12	2	3	0	1.79	3.75	0.73	0.72	0	1	3	3	4	1	0.33	1.06	0.98	1.43	0.74	8	2.77	1.66667	0.483333	2	0.695	2.66667	1.05	-2.01094	-1.99961	0.0278805	1
chr1	182542801	182543000	4	5	1	1	0	1.79	1.56	0.36	0.24	0	7	4	4	2	0	2.32	1.42	1.31	0.71	0	4.5	1.675	0.666667	0.2	5.5	1.87	2	0.673333	-2.43212	-2.50287	0.0402163	1
chr1	183061801	183062000	8	11	4	3	0	3.58	3.44	1.45	0.72	0	2	1	1	0	0	0.66	0.35	0.33	0	0	9.5	3.51	2.33333	0.723333	1.5	0.505	0.333333	0.11	-1.83366	-1.73232	0.0313936	1
chr1	183066401	183066600	3	8	0	1	0	1.34	2.5	0	0.24	0	2	0	4	0	1	0.66	0	1.31	0	0.74	5.5	1.92	0.333333	0.08	1	0.33	1.66667	0.683333	-3.48208	-2.47165	0.0279161	1
chr1	183066601	183066800	4	9	0	0	0	1.79	2.81	0	0	0	3	0	5	0	1	0.99	0	1.64	0	0.74	6.5	2.3	0	0	1.5	0.495	2	0.793333	-5.61043	-2.38393	0.00205539	1
chr1	183161201	183161400	40	19	16	13	0	17.89	5.93	5.81	3.13	0	8	5	2	0	1	2.65	1.77	0.66	0	0.74	29.5	11.91	9.66667	2.98	6.5	2.21	1	0.466667	-1.74697	-0.242034	0.0421915	1
chr1	183161401	183161600	21	9	7	3	0	9.39	2.81	2.54	0.72	0	7	4	2	0	2	2.32	1.42	0.66	0	1.47	15	6.1	3.33333	1.08667	5.5	1.87	1.33333	0.71	-2.12071	-1.16057	0.0163848	1
chr1	183184601	183184800	14	18	4	11	0	6.26	5.62	1.45	2.65	0	5	3	2	3	1	1.65	1.06	0.66	1.07	0.74	16	5.94	5	1.36667	4	1.355	2	0.823333	-1.67411	-1.12441	0.0165829	1
chr1	183186801	183187000	5	7	1	2	0	2.24	2.19	0.36	0.48	0	2	2	3	4	0	0.66	0.71	0.98	1.43	0	6	2.215	1	0.28	2	0.685	2.33333	0.803333	-2.34801	-2.26495	0.0383472	1
chr1	183441401	183441600	1	9	0	0	0	0.45	2.81	0	0	0	2	1	1	2	2	0.66	0.35	0.33	0.71	1.47	5	1.63	0	0	1.5	0.505	1.66667	0.836667	-5.12898	-2.62964	0.0228748	1
chr1	183993601	183993800	3	9	0	2	0	1.34	2.81	0	0.48	0	0	1	2	3	0	0	0.35	0.66	1.07	0	6	2.075	0.666667	0.16	0.5	0.175	1.66667	0.576667	-2.83236	-2.36519	0.0184736	1
chr1	184335401	184335600	5	4	0	1	0	2.24	1.25	0	0.24	0	4	0	5	1	2	1.32	0	1.64	0.36	1.47	4.5	1.745	0.333333	0.08	2	0.66	2.66667	1.15667	-3.31743	-2.5571	0.0497748	1
chr1	184793001	184793200	11	14	7	2	0	4.92	4.37	2.54	0.48	0	2	1	0	1	2	0.66	0.35	0	0.36	1.47	12.5	4.645	3	1.00667	1.5	0.505	1	0.61	-1.8234	-1.41886	0.0414035	1
chr1	184793201	184793400	5	8	1	2	0	2.24	2.5	0.36	0.48	0	1	1	1	2	1	0.33	0.35	0.33	0.71	0.74	6.5	2.37	1	0.28	1	0.34	1.33333	0.593333	-2.44856	-2.21376	0.0243901	1
chr1	184805201	184805400	3	7	0	0	0	1.34	2.19	0	0	0	2	2	3	3	0	0.66	0.71	0.98	1.07	0	5	1.765	0	0	2	0.685	2	0.683333	-5.24049	-2.58805	0.00632347	1
chr1	184920001	184920200	4	8	1	2	0	1.79	2.5	0.36	0.48	0	0	7	8	2	3	0	2.48	2.62	0.71	2.21	6	2.145	1	0.28	3.5	1.24	4.33333	1.84667	-2.31573	-2.28307	0.0385256	1
chr1	185054601	185054800	5	15	4	3	0	2.24	4.69	1.45	0.72	0	2	5	2	3	4	0.66	1.77	0.66	1.07	2.95	10	3.465	2.33333	0.723333	3.5	1.215	3	1.56	-1.82417	-1.73916	0.0498604	1
chr1	185054801	185055000	5	13	4	2	0	2.24	4.06	1.45	0.48	0	1	2	1	3	1	0.33	0.71	0.33	1.07	0.74	9	3.15	2	0.643333	1.5	0.52	1.66667	0.713333	-1.87018	-1.84153	0.0418012	1
chr1	185064001	185064200	11	15	8	3	0	4.92	4.69	2.91	0.72	0	5	2	0	2	1	1.65	0.71	0	0.71	0.74	13	4.805	3.66667	1.21	3.5	1.18	1	0.483333	-1.61133	-1.3374	0.0476055	1
chr1	185174801	185175000	6	15	5	0	0	2.68	4.69	1.82	0	0	4	6	3	0	2	1.32	2.13	0.98	0	1.47	10.5	3.685	1.66667	0.606667	5	1.725	1.66667	0.816667	-2.23295	-1.73379	0.0320615	1
chr1	185175001	185175200	7	17	5	0	0	3.13	5.31	1.82	0	0	1	5	4	0	1	0.33	1.77	1.31	0	0.74	12	4.22	1.66667	0.606667	3	1.05	1.66667	0.683333	-2.42932	-1.61957	0.0168885	1
chr1	185175201	185175400	4	6	0	0	0	1.79	1.87	0	0	0	1	1	3	0	0	0.33	0.35	0.98	0	0	5	1.83	0	0	1	0.34	1	0.326667	-5.27934	-2.56732	0.0056696	1
chr1	185397601	185397800	12	18	7	2	0	5.37	5.62	2.54	0.48	0	3	2	2	1	2	0.99	0.71	0.66	0.36	1.47	15	5.495	3	1.00667	2.5	0.85	1.66667	0.83	-2.06264	-1.27587	0.0160378	1
chr1	186136601	186136800	4	6	0	2	0	1.79	1.87	0	0.48	0	0	2	0	4	0	0	0.71	0	1.43	0	5	1.83	0.666667	0.16	1	0.355	1.33333	0.476667	-2.63044	-2.46182	0.025332	1
chr1	186529401	186529600	8	12	2	6	0	3.58	3.75	0.73	1.44	0	4	2	1	2	0	1.32	0.71	0.33	0.71	0	10	3.665	2.66667	0.723333	3	1.015	1	0.346667	-1.81132	-1.69646	0.0287545	1
chr1	186611201	186611400	11	8	4	3	0	4.92	2.5	1.45	0.72	0	2	4	6	5	1	0.66	1.42	1.97	1.78	0.74	9.5	3.71	2.33333	0.723333	3	1.04	4	1.49667	-1.91429	-1.69062	0.0402715	1
chr1	187646001	187646200	3	10	1	2	0	1.34	3.12	0.36	0.48	0	1	2	6	3	1	0.33	0.71	1.97	1.07	0.74	6.5	2.23	1	0.28	1.5	0.52	3.33333	1.26	-2.38689	-2.24918	0.0459941	1
chr1	187751001	187751200	3	9	1	3	0	1.34	2.81	0.36	0.72	0	7	5	3	4	2	2.32	1.77	0.98	1.43	1.47	6	2.075	1.33333	0.36	6	2.045	3	1.29333	-1.93655	-2.25787	0.0442932	1
chr1	187808201	187808400	8	14	3	5	0	3.58	4.37	1.09	1.2	0	2	5	3	2	1	0.66	1.77	0.98	0.71	0.74	11	3.975	2.66667	0.763333	3.5	1.215	2	0.81	-1.88943	-1.61766	0.0137307	1
chr1	187808401	187808600	7	14	2	5	0	3.13	4.37	0.73	1.2	0	2	4	3	7	1	0.66	1.42	0.98	2.5	0.74	10.5	3.75	2.33333	0.643333	3	1.04	3.66667	1.40667	-2.01429	-1.70383	0.0106265	1
chr1	188456801	188457000	2	9	0	1	0	0.89	2.81	0	0.24	0	2	0	3	2	0	0.66	0	0.98	0.71	0	5.5	1.85	0.333333	0.08	1	0.33	1.66667	0.563333	-3.4456	-2.49134	0.0366362	1
chr1	189210201	189210400	8	8	2	4	0	3.58	2.5	0.73	0.96	0	6	4	1	3	0	1.99	1.42	0.33	1.07	0	8	3.04	2	0.563333	5	1.705	1.33333	0.466667	-1.89827	-1.90364	0.0348117	1
chr1	189220001	189220200	6	3	1	1	0	2.68	0.94	0.36	0.24	0	4	1	5	2	2	1.32	0.35	1.64	0.71	1.47	4.5	1.81	0.666667	0.2	2.5	0.835	3	1.27333	-2.53299	-2.46271	0.0373033	1
chr1	189277201	189277400	16	15	8	8	0	7.16	4.69	2.91	1.92	0	1	5	2	2	0	0.33	1.77	0.66	0.71	0	15.5	5.925	5.33333	1.61	3	1.05	1.33333	0.456667	-1.49308	-1.07211	0.0429682	1
chr1	189700601	189700800	3	13	2	3	0	1.34	4.06	0.73	0.72	0	0	2	2	0	0	0	0.71	0.66	0	0	8	2.7	1.66667	0.483333	1	0.355	0.666667	0.22	-1.98215	-2.01546	0.0478218	1
chr1	189876801	189877000	3	7	0	2	0	1.34	2.19	0	0.48	0	1	6	5	4	2	0.33	2.13	1.64	1.43	1.47	5	1.765	0.666667	0.16	3.5	1.23	3.66667	1.51333	-2.59608	-2.48152	0.0447329	1
chr1	190018801	190019000	3	10	1	2	0	1.34	3.12	0.36	0.48	0	2	1	6	1	1	0.66	0.35	1.97	0.36	0.74	6.5	2.23	1	0.28	1.5	0.505	2.66667	1.02333	-2.38689	-2.24918	0.0459941	1
chr1	190019001	190019200	14	16	4	7	0	6.26	5	1.45	1.68	0	1	1	4	0	0	0.33	0.35	1.31	0	0	15	5.63	3.66667	1.04333	1	0.34	1.33333	0.436667	-1.96466	-1.24524	0.00866674	1
chr1	190140201	190140400	5	15	2	7	0	2.24	4.69	0.73	1.68	0	3	0	1	2	3	0.99	0	0.33	0.71	2.21	10	3.465	3	0.803333	1.5	0.495	2	1.08333	-1.6056	-1.70969	0.0490237	1
chr1	190310201	190310400	3	11	0	3	0	1.34	3.44	0	0.72	0	2	4	4	2	3	0.66	1.42	1.31	0.71	2.21	7	2.39	1	0.24	3	1.04	3	1.41	-2.55725	-2.21653	0.0385643	1
chr1	190310401	190310600	3	10	0	2	0	1.34	3.12	0	0.48	0	2	3	0	1	1	0.66	1.06	0	0.36	0.74	6.5	2.23	0.666667	0.16	2.5	0.86	0.666667	0.366667	-2.9372	-2.31069	0.0198679	1
chr1	190823401	190823600	6	5	1	3	0	2.68	1.56	0.36	0.72	0	3	4	1	5	1	0.99	1.42	0.33	1.78	0.74	5.5	2.12	1.33333	0.36	3.5	1.205	2.33333	0.95	-1.93678	-2.2557	0.0453157	1
chr1	191516401	191516600	6	9	2	2	0	2.68	2.81	0.73	0.48	0	1	3	1	2	2	0.33	1.06	0.33	0.71	1.47	7.5	2.745	1.33333	0.403333	2	0.695	1.66667	0.836667	-2.25604	-2.04652	0.0242078	1
chr1	191520601	191520800	5	7	1	3	0	2.24	2.19	0.36	0.72	0	5	3	5	3	0	1.65	1.06	1.64	1.07	0	6	2.215	1.33333	0.36	4	1.355	2.66667	0.903333	-1.99846	-2.22236	0.0390066	1
chr1	192358201	192358400	3	16	2	3	0	1.34	5	0.73	0.72	0	8	2	5	3	2	2.65	0.71	1.64	1.07	1.47	9.5	3.17	1.66667	0.483333	5	1.68	3.33333	1.39333	-2.20564	-1.8932	0.0268176	1
chr1	192472201	192472400	5	9	2	3	0	2.24	2.81	0.73	0.72	0	3	3	3	4	1	0.99	1.06	0.98	1.43	0.74	7	2.525	1.66667	0.483333	3	1.025	2.66667	1.05	-1.86805	-2.07077	0.0350842	1
chr1	192650601	192650800	5	5	1	1	0	2.24	1.56	0.36	0.24	0	2	2	2	4	2	0.66	0.71	0.66	1.43	1.47	5	1.9	0.666667	0.2	2	0.685	2.66667	1.18667	-2.60291	-2.42224	0.0253087	1
chr1	192650801	192651000	5	6	1	2	0	2.24	1.87	0.36	0.48	0	1	2	3	4	1	0.33	0.71	0.98	1.43	0.74	5.5	2.055	1	0.28	1.5	0.52	2.66667	1.05	-2.23941	-2.31826	0.0387381	1
chr1	192869201	192869400	3	9	0	1	0	1.34	2.81	0	0.24	0	4	2	3	4	1	1.32	0.71	0.98	1.43	0.74	6	2.075	0.333333	0.08	3	1.015	2.66667	1.05	-3.59377	-2.41252	0.0180155	1
chr1	192869401	192869600	3	10	1	3	0	1.34	3.12	0.36	0.72	0	6	4	3	3	2	1.99	1.42	0.98	1.07	1.47	6.5	2.23	1.33333	0.36	5	1.705	2.66667	1.17333	-2.04066	-2.20754	0.0464361	1
chr1	193135801	193136000	2	13	1	3	0	0.89	4.06	0.36	0.72	0	3	4	5	0	1	0.99	1.42	1.64	0	0.74	7.5	2.475	1.33333	0.36	3.5	1.205	2	0.793333	-2.19779	-2.12899	0.0425273	1
chr1	193357801	193358000	4	16	0	6	0	1.79	5	0	1.44	0	3	4	2	1	0	0.99	1.42	0.66	0.36	0	10	3.395	2	0.48	3.5	1.205	1	0.34	-2.20253	-1.83804	0.0247159	1
chr1	193358001	193358200	5	23	1	8	0	2.24	7.18	0.36	1.92	0	3	3	1	1	0	0.99	1.06	0.33	0.36	0	14	4.71	3	0.76	3	1.025	0.666667	0.23	-2.09758	-1.47433	0.0187045	1
chr1	193358201	193358400	4	18	1	4	0	1.79	5.62	0.36	0.96	0	4	5	3	3	0	1.32	1.77	0.98	1.07	0	11	3.705	1.66667	0.44	4.5	1.545	2	0.683333	-2.47907	-1.78099	0.0131385	1
chr1	195176601	195176800	6	16	0	1	0	2.68	5	0	0.24	0	6	5	1	4	1	1.99	1.77	0.33	1.43	0.74	11	3.84	0.333333	0.08	5.5	1.88	2	0.833333	-4.45109	-1.88851	0.000801171	1
chr1	195176801	195177000	6	11	0	0	0	2.68	3.44	0	0	0	8	5	5	1	2	2.65	1.77	1.64	0.36	1.47	8.5	3.06	0	0	6.5	2.21	2.66667	1.15667	-6.0089	-2.13961	0.000449639	1
chr1	195229601	195229800	2	11	0	2	0	0.89	3.44	0	0.48	0	5	6	3	1	2	1.65	2.13	0.98	0.36	1.47	6.5	2.165	0.666667	0.16	5.5	1.89	2	0.936667	-2.90868	-2.32897	0.0265135	1
chr1	195229801	195230000	3	12	0	3	0	1.34	3.75	0	0.72	0	4	7	5	3	2	1.32	2.48	1.64	1.07	1.47	7.5	2.545	1	0.24	5.5	1.9	3.33333	1.39333	-2.6474	-2.16784	0.0279096	1
chr1	195341201	195341400	36	19	9	17	1	16.1	5.93	3.27	4.09	5.81	1	3	0	5	1	0.33	1.06	0	1.78	0.74	27.5	11.015	9	4.39	2	0.695	2	0.84	-1.68888	-0.325832	0.0426788	1
chr1	195341801	195342000	43	31	13	22	0	19.24	9.68	4.72	5.29	0	4	1	0	1	0	1.32	0.35	0	0.36	0	37	14.46	11.6667	3.33667	2.5	0.835	0.333333	0.12	-1.86065	-0.029874	0.0230737	1
chr1	195342001	195342200	21	18	6	15	0	9.39	5.62	2.18	3.61	0	5	3	1	2	0	1.65	1.06	0.33	0.71	0	19.5	7.505	7	1.93	4	1.355	1	0.346667	-1.58992	-0.811749	0.0360056	1
chr2	3054201	3054400	18	12	7	11	0	8.05	3.75	2.54	2.65	0	2	4	2	2	2	0.66	1.42	0.66	0.71	1.47	15	5.9	6	1.73	3	1.04	2	0.946667	-1.39185	-1.04902	0.0492633	1
chr2	3099601	3099800	2	10	0	2	0	0.89	3.12	0	0.48	0	3	1	3	1	0	0.99	0.35	0.98	0.36	0	6	2.005	0.666667	0.16	2	0.67	1.33333	0.446667	-2.80348	-2.38393	0.038057	1
chr2	3177201	3177400	6	13	4	3	0	2.68	4.06	1.45	0.72	0	6	3	4	3	2	1.99	1.06	1.31	1.07	1.47	9.5	3.37	2.33333	0.723333	4.5	1.525	3	1.28333	-1.78449	-1.76042	0.0447906	1
chr2	3477601	3477800	21	22	9	16	0	9.39	6.87	3.27	3.85	0	4	2	5	2	0	1.32	0.71	1.64	0.71	0	21.5	8.13	8.33333	2.37333	3	1.015	2.33333	0.783333	-1.43826	-0.670266	0.0430404	1
chr2	3567201	3567400	5	4	1	1	0	2.24	1.25	0.36	0.24	0	3	2	4	5	1	0.99	0.71	1.31	1.78	0.74	4.5	1.745	0.666667	0.2	2.5	0.85	3.33333	1.27667	-2.47681	-2.48277	0.0463743	1
chr2	3567401	3567600	16	15	4	14	0	7.16	4.69	1.45	3.37	0	3	1	4	4	0	0.99	0.35	1.31	1.43	0	15.5	5.925	6	1.60667	2	0.67	2.66667	0.913333	-1.46921	-1.07422	0.0456767	1
chr2	4195401	4195600	4	11	2	3	0	1.79	3.44	0.73	0.72	0	0	2	2	2	1	0	0.71	0.66	0.71	0.74	7.5	2.615	1.66667	0.483333	1	0.355	1.66667	0.703333	-1.92809	-2.0427	0.0393048	1
chr2	4308001	4308200	2	9	0	0	0	0.89	2.81	0	0	0	3	1	5	6	2	0.99	0.35	1.64	2.14	1.47	5.5	1.85	0	0	2	0.67	4.33333	1.75	-5.3122	-2.54359	0.00982038	1
chr2	4509601	4509800	11	20	6	9	0	4.92	6.25	2.18	2.16	0	2	1	4	3	1	0.66	0.35	1.31	1.07	0.74	15.5	5.585	5	1.44667	1.5	0.505	2.66667	1.04	-1.52454	-1.1581	0.0347865	1
chr2	4725601	4725800	6	15	1	7	0	2.68	4.69	0.36	1.68	0	2	6	4	1	2	0.66	2.13	1.31	0.36	1.47	10.5	3.685	2.66667	0.68	4	1.395	2.33333	1.04667	-1.88158	-1.70299	0.0382973	1
chr2	4801001	4801200	9	14	3	9	0	4.03	4.37	1.09	2.16	0	7	1	7	2	0	2.32	0.35	2.29	0.71	0	11.5	4.2	4	1.08333	4	1.335	3	1	-1.47334	-1.47652	0.0443825	1
chr2	5114801	5115000	4	10	0	4	0	1.79	3.12	0	0.96	0	5	3	2	0	2	1.65	1.06	0.66	0	1.47	7	2.455	1.33333	0.32	4	1.355	1.33333	0.71	-2.23536	-2.15905	0.0346276	1
chr2	5142001	5142200	5	10	1	3	0	2.24	3.12	0.36	0.72	0	2	4	4	2	3	0.66	1.42	1.31	0.71	2.21	7.5	2.68	1.33333	0.36	3	1.04	3	1.41	-2.27962	-2.07923	0.0162492	1
chr2	5320201	5320400	15	17	9	5	0	6.71	5.31	3.27	1.2	0	4	3	3	2	2	1.32	1.06	0.98	0.71	1.47	16	6.01	4.66667	1.49	3.5	1.19	2.33333	1.05333	-1.63674	-1.08572	0.0350302	1
chr2	5774001	5774200	4	7	0	2	0	1.79	2.19	0	0.48	0	5	1	7	5	1	1.65	0.35	2.29	1.78	0.74	5.5	1.99	0.666667	0.16	3	1	4.33333	1.60333	-2.74901	-2.40289	0.0246624	1
chr2	5776401	5776600	9	5	2	2	0	4.03	1.56	0.73	0.48	0	3	2	2	2	0	0.99	0.71	0.66	0.71	0	7	2.795	1.33333	0.403333	2.5	0.85	1.33333	0.456667	-2.2774	-2.04178	0.0381152	1
chr2	6141401	6141600	6	6	0	4	0	2.68	1.87	0	0.96	0	1	4	4	4	0	0.33	1.42	1.31	1.43	0	6	2.275	1.33333	0.32	2.5	0.875	2.66667	0.913333	-2.11858	-2.22241	0.0358431	1
chr2	6328401	6328600	4	10	1	1	0	1.79	3.12	0.36	0.24	0	3	5	1	2	0	0.99	1.77	0.33	0.71	0	7	2.455	0.666667	0.2	4	1.38	1	0.346667	-2.99133	-2.22283	0.00976763	1
chr2	6518601	6518800	2	7	1	1	0	0.89	2.19	0.36	0.24	0	4	2	2	3	1	1.32	0.71	0.66	1.07	0.74	4.5	1.54	0.666667	0.2	3	1.015	2	0.823333	-2.35052	-2.54324	0.0468236	1
chr2	8972801	8973000	3	8	0	1	0	1.34	2.5	0	0.24	0	2	0	3	2	2	0.66	0	0.98	0.71	1.47	5.5	1.92	0.333333	0.08	1	0.33	2.33333	1.05333	-3.48208	-2.47165	0.0279161	1
chr2	9554001	9554200	3	11	2	0	0	1.34	3.44	0.73	0	0	3	5	1	1	2	0.99	1.77	0.33	0.36	1.47	7	2.39	0.666667	0.243333	4	1.38	1.33333	0.72	-2.86565	-2.22277	0.0395058	1
chr2	9556001	9556200	3	15	1	3	0	1.34	4.69	0.36	0.72	0	5	1	3	5	2	1.65	0.35	0.98	1.78	1.47	9	3.015	1.33333	0.36	3	1	3.33333	1.41	-2.46452	-1.98138	0.0125104	1
chr2	9565401	9565600	4	14	3	3	0	1.79	4.37	1.09	0.72	0	3	1	4	3	0	0.99	0.35	1.31	1.07	0	9	3.08	2	0.603333	2	0.67	2.33333	0.793333	-1.89256	-1.87073	0.041242	1
chr2	9617001	9617200	5	7	1	2	0	2.24	2.19	0.36	0.48	0	1	3	1	1	0	0.33	1.06	0.33	0.36	0	6	2.215	1	0.28	2	0.695	0.666667	0.23	-2.34801	-2.26495	0.0383473	1
chr2	9637201	9637400	9	16	3	1	1	4.03	5	1.09	0.24	5.81	1	2	2	0	1	0.33	0.71	0.66	0	0.74	12.5	4.515	1.66667	2.38	1.5	0.52	1	0.466667	-2.49782	-1.5139	0.0265526	1
chr2	9644601	9644800	5	11	3	0	0	2.24	3.44	1.09	0	0	2	2	1	0	3	0.66	0.71	0.33	0	2.21	8	2.84	1	0.363333	2	0.685	1.33333	0.846667	-2.5763	-2.03889	0.0356269	1
chr2	9644801	9645000	3	8	1	0	0	1.34	2.5	0.36	0	0	3	2	2	0	3	0.99	0.71	0.66	0	2.21	5.5	1.92	0.333333	0.12	2.5	0.85	1.66667	0.956667	-3.4013	-2.4516	0.0283672	1
chr2	9649001	9649200	5	5	0	2	0	2.24	1.56	0	0.48	0	4	3	3	3	7	1.32	1.06	0.98	1.07	5.16	5	1.9	0.666667	0.16	3.5	1.19	4.33333	2.40333	-2.67739	-2.44218	0.0283012	1
chr2	9721601	9721800	3	14	0	2	0	1.34	4.37	0	0.48	0	0	1	3	4	0	0	0.35	0.98	1.43	0	8.5	2.855	0.666667	0.16	0.5	0.175	2.33333	0.803333	-3.28755	-2.1129	0.00726119	1
chr2	9721801	9722000	7	19	0	9	0	3.13	5.93	0	2.16	0	0	2	2	2	2	0	0.71	0.66	0.71	1.47	13	4.53	3	0.72	1	0.355	2	0.946667	-2.09457	-1.51937	0.0199451	1
chr2	9761001	9761200	9	7	2	3	0	4.03	2.19	0.73	0.72	0	1	3	4	4	0	0.33	1.06	1.31	1.43	0	8	3.11	1.66667	0.483333	2	0.695	2.66667	0.913333	-2.15538	-1.92132	0.0204049	1
chr2	9830601	9830800	18	22	11	10	0	8.05	6.87	4	2.41	0	1	4	2	1	1	0.33	1.42	0.66	0.36	0.74	20	7.46	7	2.13667	2.5	0.875	1.33333	0.586667	-1.4558	-0.781098	0.0469802	1
chr2	9933801	9934000	5	10	2	3	0	2.24	3.12	0.73	0.72	0	5	4	5	3	1	1.65	1.42	1.64	1.07	0.74	7.5	2.68	1.66667	0.483333	4.5	1.535	3	1.15	-1.95557	-2.02657	0.0354298	1
chr2	10008201	10008400	5	12	2	3	0	2.24	3.75	0.73	0.72	0	2	5	4	1	1	0.66	1.77	1.31	0.36	0.74	8.5	2.995	1.66667	0.483333	3.5	1.215	2	0.803333	-2.11495	-1.94246	0.0169679	1
chr2	10108201	10108400	17	24	10	12	0	7.61	7.5	3.63	2.89	0	2	3	4	0	0	0.66	1.06	1.31	0	0	20.5	7.555	7.33333	2.17333	2.5	0.86	1.33333	0.436667	-1.43902	-0.766117	0.043657	1
chr2	10108401	10108600	17	25	9	11	0	7.61	7.81	3.27	2.65	0	3	2	3	1	0	0.99	0.71	0.98	0.36	0	21	7.71	6.66667	1.97333	2.5	0.85	1.33333	0.446667	-1.59447	-0.783693	0.0267241	1
chr2	10229001	10229200	8	8	2	5	0	3.58	2.5	0.73	1.2	0	3	3	4	6	1	0.99	1.06	1.31	2.14	0.74	8	3.04	2.33333	0.643333	3	1.025	3.66667	1.39667	-1.71021	-1.87133	0.0354578	1
chr2	10281601	10281800	10	11	3	6	0	4.47	3.44	1.09	1.44	0	5	5	4	5	0	1.65	1.77	1.31	1.78	0	10.5	3.955	3	0.843333	5	1.71	3	1.03	-1.73511	-1.5975	0.0363658	1
chr2	10317001	10317200	4	9	0	4	0	1.79	2.81	0	0.96	0	5	3	4	2	1	1.65	1.06	1.31	0.71	0.74	6.5	2.3	1.33333	0.32	4	1.355	2.33333	0.92	-2.14073	-2.20758	0.0341081	1
chr2	10364601	10364800	7	16	2	9	0	3.13	5	0.73	2.16	0	4	4	1	6	2	1.32	1.42	0.33	2.14	1.47	11.5	4.065	3.66667	0.963333	4	1.37	3	1.31333	-1.57986	-1.53653	0.032631	1
chr2	10384801	10385000	5	6	2	1	0	2.24	1.87	0.73	0.24	0	2	1	1	3	3	0.66	0.35	0.33	1.07	2.21	5.5	2.055	1	0.323333	1.5	0.505	2.33333	1.20333	-2.18288	-2.29957	0.0429468	1
chr2	10447201	10447400	10	19	5	10	0	4.47	5.93	1.82	2.41	0	2	5	5	2	1	0.66	1.77	1.64	0.71	0.74	14.5	5.2	5	1.41	3.5	1.215	2.66667	1.03	-1.45127	-1.22448	0.037133	1
chr2	10497801	10498000	4	8	0	4	0	1.79	2.5	0	0.96	0	0	1	1	1	3	0	0.35	0.33	0.36	2.21	6	2.145	1.33333	0.32	0.5	0.175	1.66667	0.966667	-2.0386	-2.25797	0.0496769	1
chr2	10518401	10518600	3	7	0	2	0	1.34	2.19	0	0.48	0	2	6	0	2	1	0.66	2.13	0	0.71	0.74	5	1.765	0.666667	0.16	4	1.395	1	0.483333	-2.59608	-2.48152	0.044733	1
chr2	10519001	10519200	6	5	1	1	0	2.68	1.56	0.36	0.24	0	2	9	1	0	0	0.66	3.19	0.33	0	0	5.5	2.12	0.666667	0.2	5.5	1.925	0.333333	0.11	-2.75981	-2.34547	0.0172602	1
chr2	10601201	10601400	7	10	3	2	0	3.13	3.12	1.09	0.48	0	2	3	3	1	2	0.66	1.06	0.98	0.36	1.47	8.5	3.125	1.66667	0.523333	2.5	0.86	2	0.936667	-2.11979	-1.89677	0.0347857	1
chr2	10735601	10735800	6	20	0	4	1	2.68	6.25	0	0.96	5.81	2	2	3	5	2	0.66	0.71	0.98	1.78	1.47	13	4.465	1.66667	2.25667	2	0.685	3.33333	1.41	-2.61769	-1.55875	0.0242484	1
chr2	10796201	10796400	4	15	0	5	0	1.79	4.69	0	1.2	0	3	4	4	1	1	0.99	1.42	1.31	0.36	0.74	9.5	3.24	1.66667	0.4	3.5	1.205	2	0.803333	-2.3581	-1.90758	0.0306305	1
chr2	10796401	10796600	4	14	0	5	0	1.79	4.37	0	1.2	0	2	4	3	2	1	0.66	1.42	0.98	0.71	0.74	9	3.08	1.66667	0.4	3	1.04	2	0.81	-2.28806	-1.94745	0.0302285	1
chr2	10818201	10818400	8	15	4	7	0	3.58	4.69	1.45	1.68	0	2	2	2	3	3	0.66	0.71	0.66	1.07	2.21	11.5	4.135	3.66667	1.04333	2	0.685	2.66667	1.31333	-1.52285	-1.50052	0.0413469	1
chr2	10862001	10862200	2	9	0	1	0	0.89	2.81	0	0.24	0	4	2	3	2	0	1.32	0.71	0.98	0.71	0	5.5	1.85	0.333333	0.08	3	1.015	1.66667	0.563333	-3.4456	-2.49134	0.0366361	1
chr2	11018601	11018800	6	8	1	4	0	2.68	2.5	0.36	0.96	0	0	1	2	3	0	0	0.35	0.66	1.07	0	7	2.59	1.66667	0.44	0.5	0.175	1.66667	0.576667	-1.9494	-2.07064	0.0379503	1
chr2	11063801	11064000	5	5	1	1	0	2.24	1.56	0.36	0.24	0	5	1	4	3	2	1.65	0.35	1.31	1.07	1.47	5	1.9	0.666667	0.2	3	1	3	1.28333	-2.60291	-2.42224	0.0253088	1
chr2	11137801	11138000	6	16	2	9	0	2.68	5	0.73	2.16	0	3	5	3	3	0	0.99	1.77	0.98	1.07	0	11	3.84	3.66667	0.963333	4	1.38	2	0.683333	-1.50525	-1.57941	0.045983	1
chr2	11284001	11284200	4	11	1	5	0	1.79	3.44	0.36	1.2	0	1	3	3	1	2	0.33	1.06	0.98	0.36	1.47	7.5	2.615	2	0.52	2	0.695	2	0.936667	-1.75874	-2.02284	0.043841	1
chr2	11372001	11372200	3	12	1	4	0	1.34	3.75	0.36	0.96	0	7	1	2	6	2	2.32	0.35	0.66	2.14	1.47	7.5	2.545	1.66667	0.44	4	1.335	3.33333	1.42333	-1.95639	-2.07501	0.0495983	1
chr2	11412601	11412800	5	9	0	3	0	2.24	2.81	0	0.72	0	2	0	2	1	0	0.66	0	0.66	0.36	0	7	2.525	1	0.24	1	0.33	1	0.34	-2.60864	-2.18178	0.0196525	1
chr2	11412801	11413000	5	10	0	5	0	2.24	3.12	0	1.2	0	4	1	1	2	0	1.32	0.35	0.33	0.71	0	7.5	2.68	1.66667	0.4	2.5	0.835	1	0.346667	-2.0781	-2.0586	0.0496298	1
chr2	12166601	12166800	2	9	1	0	0	0.89	2.81	0.36	0	0	0	0	5	2	3	0	0	1.64	0.71	2.21	5.5	1.85	0.333333	0.12	0	0	3.33333	1.52	-3.34299	-2.47122	0.0371209	1
chr2	12248001	12248200	4	6	0	0	0	1.79	1.87	0	0	0	1	4	3	0	1	0.33	1.42	0.98	0	0.74	5	1.83	0	0	2.5	0.875	1.33333	0.573333	-5.27934	-2.56732	0.00566957	1
chr2	12314001	12314200	10	15	4	9	0	4.47	4.69	1.45	2.16	0	2	6	3	3	1	0.66	2.13	0.98	1.07	0.74	12.5	4.58	4.33333	1.20333	4	1.395	2.33333	0.93	-1.46597	-1.37587	0.038476	1
chr2	12314201	12314400	10	15	4	9	0	4.47	4.69	1.45	2.16	0	1	6	1	4	1	0.33	2.13	0.33	1.43	0.74	12.5	4.58	4.33333	1.20333	3.5	1.23	2	0.833333	-1.46597	-1.37587	0.038476	1
chr2	12708801	12709000	3	10	1	2	0	1.34	3.12	0.36	0.48	0	6	1	0	1	4	1.99	0.35	0	0.36	2.95	6.5	2.23	1	0.28	3.5	1.17	1.66667	1.10333	-2.38689	-2.24918	0.045994	1
chr2	12996401	12996600	6	6	0	4	0	2.68	1.87	0	0.96	0	2	3	9	3	4	0.66	1.06	2.95	1.07	2.95	6	2.275	1.33333	0.32	2.5	0.86	5.33333	2.32333	-2.11858	-2.22241	0.0358431	1
chr2	13371001	13371200	3	9	1	3	0	1.34	2.81	0.36	0.72	0	0	4	1	4	1	0	1.42	0.33	1.43	0.74	6	2.075	1.33333	0.36	2	0.71	2	0.833333	-1.93655	-2.25787	0.0442932	1
chr2	13487401	13487600	3	7	0	2	0	1.34	2.19	0	0.48	0	3	6	1	2	2	0.99	2.13	0.33	0.71	1.47	5	1.765	0.666667	0.16	4.5	1.56	1.66667	0.836667	-2.59608	-2.48152	0.044733	1
chr2	13487601	13487800	4	9	0	3	0	1.79	2.81	0	0.72	0	5	6	4	4	0	1.65	2.13	1.31	1.43	0	6.5	2.3	1	0.24	5.5	1.89	2.66667	0.913333	-2.48586	-2.24927	0.0311186	1
chr2	13859401	13859600	3	7	0	2	0	1.34	2.19	0	0.48	0	4	5	3	2	0	1.32	1.77	0.98	0.71	0	5	1.765	0.666667	0.16	4.5	1.545	1.66667	0.563333	-2.59608	-2.48152	0.0447331	1
chr2	13866201	13866400	14	14	4	6	1	6.26	4.37	1.45	1.44	5.81	3	4	2	0	1	0.99	1.42	0.66	0	0.74	14	5.315	3.66667	2.9	3.5	1.205	1	0.466667	-1.7652	-1.2282	0.048932	1
chr2	13866401	13866600	4	11	1	4	0	1.79	3.44	0.36	0.96	0	3	3	3	2	0	0.99	1.06	0.98	0.71	0	7.5	2.615	1.66667	0.44	3	1.025	1.66667	0.563333	-1.98102	-2.05875	0.0418909	1
chr2	16839601	16839800	2	15	1	5	0	0.89	4.69	0.36	1.2	0	3	4	2	2	2	0.99	1.42	0.66	0.71	1.47	8.5	2.79	2	0.52	3.5	1.205	2	0.946667	-1.87739	-1.9703	0.0492189	1
chr2	16942801	16943000	3	7	0	2	0	1.34	2.19	0	0.48	0	2	4	2	0	2	0.66	1.42	0.66	0	1.47	5	1.765	0.666667	0.16	3	1.04	1.33333	0.71	-2.59608	-2.48152	0.0447332	1
chr2	17676601	17676800	9	9	2	5	0	4.03	2.81	0.73	1.2	0	4	2	3	5	5	1.32	0.71	0.98	1.78	3.68	9	3.42	2.33333	0.643333	3	1.015	4.33333	2.14667	-1.87733	-1.78141	0.0243264	1
chr2	17716001	17716200	3	9	0	2	0	1.34	2.81	0	0.48	0	4	6	5	4	1	1.32	2.13	1.64	1.43	0.74	6	2.075	0.666667	0.16	5	1.725	3.33333	1.27	-2.83236	-2.36519	0.0184736	1
chr2	17935001	17935200	22	14	10	10	0	9.84	4.37	3.63	2.41	0	2	1	1	1	0	0.66	0.35	0.33	0.36	0	18	7.105	6.66667	2.01333	1.5	0.505	0.666667	0.23	-1.48118	-0.839759	0.0492938	1
chr2	18007201	18007400	3	16	2	3	0	1.34	5	0.73	0.72	0	6	0	1	3	0	1.99	0	0.33	1.07	0	9.5	3.17	1.66667	0.483333	3	0.995	1.33333	0.466667	-2.20564	-1.8932	0.0268176	1
chr2	18638201	18638400	10	9	3	3	0	4.47	2.81	1.09	0.72	0	0	3	4	2	0	0	1.06	1.31	0.71	0	9.5	3.64	2	0.603333	1.5	0.53	2	0.673333	-2.1135	-1.74667	0.0185855	1
chr2	18638401	18638600	11	11	2	3	0	4.92	3.44	0.73	0.72	0	0	2	5	2	1	0	0.71	1.64	0.71	0.74	11	4.18	1.66667	0.483333	1	0.355	2.66667	1.03	-2.577	-1.67054	0.00368495	1
chr2	18638601	18638800	6	9	1	2	0	2.68	2.81	0.36	0.48	0	0	1	5	0	3	0	0.35	1.64	0	2.21	7.5	2.745	1	0.28	0.5	0.175	2.66667	1.28333	-2.65758	-2.10029	0.0101787	1
chr2	18756801	18757000	8	10	2	5	0	3.58	3.12	0.73	1.2	0	4	1	3	8	1	1.32	0.35	0.98	2.85	0.74	9	3.35	2.33333	0.643333	2.5	0.835	4	1.52333	-1.84778	-1.79579	0.0223869	1
chr2	18757001	18757200	3	8	0	1	0	1.34	2.5	0	0.24	0	4	1	3	12	1	1.32	0.35	0.98	4.28	0.74	5.5	1.92	0.333333	0.08	2.5	0.835	5.33333	2	-3.48208	-2.47165	0.0279161	1
chr2	19650601	19650800	2	7	1	1	0	0.89	2.19	0.36	0.24	0	3	3	3	7	1	0.99	1.06	0.98	2.5	0.74	4.5	1.54	0.666667	0.2	3	1.025	3.66667	1.40667	-2.35052	-2.54324	0.0468235	1
chr2	20282601	20282800	3	16	2	3	0	1.34	5	0.73	0.72	0	0	5	2	5	3	0	1.77	0.66	1.78	2.21	9.5	3.17	1.66667	0.483333	2.5	0.885	3.33333	1.55	-2.20564	-1.8932	0.0268176	1
chr2	20931601	20931800	7	19	3	11	0	3.13	5.93	1.09	2.65	0	2	2	4	3	0	0.66	0.71	1.31	1.07	0	13	4.53	4.66667	1.24667	2	0.685	2.33333	0.793333	-1.40922	-1.37307	0.0495676	1
chr2	20931801	20932000	7	16	3	8	0	3.13	5	1.09	1.92	0	0	1	1	1	1	0	0.35	0.33	0.36	0.74	11.5	4.065	3.66667	1.00333	0.5	0.175	1	0.476667	-1.53851	-1.52464	0.0454263	1
chr2	20934601	20934800	7	12	2	6	0	3.13	3.75	0.73	1.44	0	3	2	1	5	2	0.99	0.71	0.33	1.78	1.47	9.5	3.44	2.66667	0.723333	2.5	0.85	2.66667	1.19333	-1.72483	-1.74478	0.0405238	1
chr2	20934801	20935000	8	13	2	6	0	3.58	4.06	0.73	1.44	0	2	2	2	1	3	0.66	0.71	0.66	0.36	2.21	10.5	3.82	2.66667	0.723333	2	0.685	2	1.07667	-1.8712	-1.66296	0.0205124	1
chr2	20935001	20935200	5	8	1	1	0	2.24	2.5	0.36	0.24	0	4	3	3	4	2	1.32	1.06	0.98	1.43	1.47	6.5	2.37	0.666667	0.2	3.5	1.19	3	1.29333	-2.92946	-2.25612	0.0086275	1
chr2	20955001	20955200	3	9	1	2	0	1.34	2.81	0.36	0.48	0	4	4	3	4	3	1.32	1.42	0.98	1.43	2.21	6	2.075	1	0.28	4	1.37	3.33333	1.54	-2.2838	-2.30126	0.0437063	1
chr2	20955201	20955400	9	19	4	10	0	4.03	5.93	1.45	2.41	0	4	6	3	7	2	1.32	2.13	0.98	2.5	1.47	14	4.98	4.66667	1.28667	5	1.725	4	1.65	-1.5016	-1.28911	0.038006	1
chr2	21009401	21009600	5	7	1	3	0	2.24	2.19	0.36	0.72	0	4	3	1	4	0	1.32	1.06	0.33	1.43	0	6	2.215	1.33333	0.36	3.5	1.19	1.66667	0.586667	-1.99846	-2.22236	0.0390065	1
chr2	21169001	21169200	6	3	1	1	0	2.68	0.94	0.36	0.24	0	1	6	2	1	4	0.33	2.13	0.66	0.36	2.95	4.5	1.81	0.666667	0.2	3.5	1.23	2.33333	1.32333	-2.53299	-2.46271	0.0373033	1
chr2	21180801	21181000	5	11	1	5	0	2.24	3.44	0.36	1.2	0	2	2	2	4	2	0.66	0.71	0.66	1.43	1.47	8	2.84	2	0.52	2	0.685	2.66667	1.18667	-1.86496	-1.96501	0.0275995	1
chr2	21280201	21280400	0	11	0	0	0	0	3.44	0	0	0	2	6	2	3	1	0.66	2.13	0.66	1.07	0.74	5.5	1.72	0	0	4	1.395	2	0.823333	-5.17633	-2.58411	0.0435833	1
chr2	21280401	21280600	2	12	0	3	0	0.89	3.75	0	0.72	0	4	3	2	2	0	1.32	1.06	0.66	0.71	0	7	2.32	1	0.24	3.5	1.19	1.33333	0.456667	-2.53286	-2.23399	0.0492696	1
chr2	21492401	21492600	4	6	0	2	0	1.79	1.87	0	0.48	0	1	0	0	2	1	0.33	0	0	0.71	0.74	5	1.83	0.666667	0.16	0.5	0.165	1	0.483333	-2.63044	-2.46182	0.0253321	1
chr2	21757001	21757200	3	12	2	3	0	1.34	3.75	0.73	0.72	0	0	2	2	2	0	0	0.71	0.66	0.71	0	7.5	2.545	1.66667	0.483333	1	0.355	1.33333	0.456667	-1.89857	-2.05889	0.0463104	1
chr2	22200401	22200600	11	12	4	7	0	4.92	3.75	1.45	1.68	0	2	3	1	0	1	0.66	1.06	0.33	0	0.74	11.5	4.335	3.66667	1.04333	2.5	0.86	0.666667	0.356667	-1.58848	-1.46394	0.033299	1
chr2	22677001	22677200	6	19	2	9	0	2.68	5.93	0.73	2.16	0	4	3	5	3	1	1.32	1.06	1.64	1.07	0.74	12.5	4.305	3.66667	0.963333	3.5	1.19	3	1.15	-1.67062	-1.49021	0.0286353	1
chr2	22688601	22688800	1	12	1	1	0	0.45	3.75	0.36	0.24	0	3	1	3	0	0	0.99	0.35	0.98	0	0	6.5	2.1	0.666667	0.2	2	0.67	1	0.326667	-2.76847	-2.32877	0.034597	1
chr2	23088601	23088800	5	12	2	4	0	2.24	3.75	0.73	0.96	0	2	2	4	2	2	0.66	0.71	1.31	0.71	1.47	8.5	2.995	2	0.563333	2	0.685	2.66667	1.16333	-1.89155	-1.90948	0.0339051	1
chr2	23540201	23540400	2	7	1	1	0	0.89	2.19	0.36	0.24	0	2	3	3	5	3	0.66	1.06	0.98	1.78	2.21	4.5	1.54	0.666667	0.2	2.5	0.86	3.66667	1.65667	-2.35052	-2.54324	0.0468234	1
chr2	23625401	23625600	6	13	4	3	0	2.68	4.06	1.45	0.72	0	2	2	3	2	0	0.66	0.71	0.98	0.71	0	9.5	3.37	2.33333	0.723333	2	0.685	1.66667	0.563333	-1.78449	-1.76042	0.0447907	1
chr2	24609801	24610000	2	12	1	3	0	0.89	3.75	0.36	0.72	0	2	1	0	3	2	0.66	0.35	0	1.07	1.47	7	2.32	1.33333	0.36	1.5	0.505	1.66667	0.846667	-2.10711	-2.1761	0.0412307	1
chr2	24694001	24694200	11	14	2	6	0	4.92	4.37	0.73	1.44	0	7	4	2	3	0	2.32	1.42	0.66	1.07	0	12.5	4.645	2.66667	0.723333	5.5	1.87	1.66667	0.576667	-2.14805	-1.49974	0.0078122	1
chr2	24694201	24694400	18	16	4	10	0	8.05	5	1.45	2.41	0	1	4	0	2	0	0.33	1.42	0	0.71	0	17	6.525	4.66667	1.28667	2.5	0.875	0.666667	0.236667	-1.90236	-1.0592	0.0129996	1
chr2	24694401	24694600	14	8	4	8	0	6.26	2.5	1.45	1.92	0	1	3	2	5	0	0.33	1.06	0.66	1.78	0	11	4.38	4	1.12333	2	0.695	2.33333	0.813333	-1.52207	-1.43322	0.0484555	1
chr2	24700401	24700600	10	10	4	6	0	4.47	3.12	1.45	1.44	0	4	6	3	4	0	1.32	2.13	0.98	1.43	0	10	3.795	3.33333	0.963333	5	1.725	2.33333	0.803333	-1.5153	-1.59093	0.0383283	1
chr2	24757801	24758000	11	10	4	8	0	4.92	3.12	1.45	1.92	0	3	2	6	3	2	0.99	0.71	1.97	1.07	1.47	10.5	4.02	4	1.12333	2.5	0.85	3.66667	1.50333	-1.38093	-1.49846	0.0485327	1
chr2	25358401	25358600	5	7	1	3	0	2.24	2.19	0.36	0.72	0	3	4	3	4	2	0.99	1.42	0.98	1.43	1.47	6	2.215	1.33333	0.36	3.5	1.205	3	1.29333	-1.99846	-2.22236	0.0390065	1
chr2	25940001	25940200	5	8	1	1	0	2.24	2.5	0.36	0.24	0	4	3	3	0	1	1.32	1.06	0.98	0	0.74	6.5	2.37	0.666667	0.2	3.5	1.19	1.33333	0.573333	-2.92946	-2.25612	0.00862746	1
chr2	26390401	26390600	3	6	1	1	0	1.34	1.87	0.36	0.24	0	3	1	5	4	1	0.99	0.35	1.64	1.43	0.74	4.5	1.605	0.666667	0.2	2	0.67	3.33333	1.27	-2.39419	-2.52303	0.0400773	1
chr2	26764201	26764400	4	8	2	1	0	1.79	2.5	0.73	0.24	0	3	5	4	0	1	0.99	1.77	1.31	0	0.74	6	2.145	1	0.323333	4	1.38	1.66667	0.683333	-2.25701	-2.26484	0.0425409	1
chr2	26938001	26938200	5	14	3	5	0	2.24	4.37	1.09	1.2	0	3	4	4	3	0	0.99	1.42	1.31	1.07	0	9.5	3.305	2.66667	0.763333	3.5	1.205	2.33333	0.793333	-1.64013	-1.75918	0.0443091	1
chr2	27094201	27094400	4	5	0	1	0	1.79	1.56	0	0.24	0	2	5	1	5	1	0.66	1.77	0.33	1.78	0.74	4.5	1.675	0.333333	0.08	3.5	1.215	2.33333	0.95	-3.26365	-2.57783	0.0424031	1
chr2	27094401	27094600	4	5	0	1	0	1.79	1.56	0	0.24	0	2	5	2	6	1	0.66	1.77	0.66	2.14	0.74	4.5	1.675	0.333333	0.08	3.5	1.215	3	1.18	-3.26365	-2.57783	0.042403	1
chr2	27298801	27299000	2	17	3	1	0	0.89	5.31	1.09	0.24	0	4	5	5	6	2	1.32	1.77	1.64	2.14	1.47	9.5	3.1	1.33333	0.443333	4.5	1.545	4.33333	1.75	-2.35831	-1.92579	0.0428428	1
chr2	27362601	27362800	6	12	2	5	0	2.68	3.75	0.73	1.2	0	2	5	4	2	0	0.66	1.77	1.31	0.71	0	9	3.215	2.33333	0.643333	3.5	1.215	2	0.673333	-1.798	-1.82473	0.0319943	1
chr2	27536201	27536400	4	14	0	6	0	1.79	4.37	0	1.44	0	3	3	2	4	1	0.99	1.06	0.66	1.43	0.74	9	3.08	2	0.48	3	1.025	2.33333	0.943333	-2.0664	-1.91465	0.0323743	1
chr2	27578801	27579000	8	18	2	11	0	3.58	5.62	0.73	2.65	0	1	3	4	4	0	0.33	1.06	1.31	1.43	0	13	4.6	4.33333	1.12667	2	0.695	2.66667	0.913333	-1.55477	-1.39396	0.0340808	1
chr2	27579001	27579200	8	19	2	10	0	3.58	5.93	0.73	2.41	0	4	4	4	6	0	1.32	1.42	1.31	2.14	0	13.5	4.755	4	1.04667	4	1.37	3.33333	1.15	-1.69758	-1.38881	0.0253428	1
chr2	27755401	27755600	10	17	1	11	0	4.47	5.31	0.36	2.65	0	2	3	3	2	0	0.66	1.06	0.98	0.71	0	13.5	4.89	4	1.00333	2.5	0.86	1.66667	0.563333	-1.78488	-1.37678	0.0308271	1
chr2	28032201	28032400	7	11	3	5	0	3.13	3.44	1.09	1.2	0	1	3	3	5	1	0.33	1.06	0.98	1.78	0.74	9	3.285	2.66667	0.763333	2	0.695	3	1.16667	-1.61718	-1.76658	0.0387667	1
chr2	28279401	28279600	3	6	1	1	0	1.34	1.87	0.36	0.24	0	2	5	3	3	3	0.66	1.77	0.98	1.07	2.21	4.5	1.605	0.666667	0.2	3.5	1.215	3	1.42	-2.39419	-2.52303	0.0400772	1
chr2	28771201	28771400	6	6	1	2	0	2.68	1.87	0.36	0.48	0	0	3	4	4	1	0	1.06	1.31	1.43	0.74	6	2.275	1	0.28	1.5	0.53	3	1.16	-2.38504	-2.24689	0.0271313	1
chr2	28771401	28771600	5	6	1	3	0	2.24	1.87	0.36	0.72	0	0	1	4	5	0	0	0.35	1.31	1.78	0	5.5	2.055	1.33333	0.36	0.5	0.175	3	1.03	-1.89104	-2.27381	0.0398677	1
chr2	28819801	28820000	1	12	1	0	0	0.45	3.75	0.36	0	0	5	1	2	2	1	1.65	0.35	0.66	0.71	0.74	6.5	2.1	0.333333	0.12	3	1	1.66667	0.703333	-3.48642	-2.37438	0.0388194	1
chr2	28858401	28858600	3	10	1	3	0	1.34	3.12	0.36	0.72	0	5	6	5	4	3	1.65	2.13	1.64	1.43	2.21	6.5	2.23	1.33333	0.36	5.5	1.89	4	1.76	-2.04066	-2.20754	0.0464361	1
chr2	29260201	29260400	4	5	1	0	0	1.79	1.56	0.36	0	0	4	2	2	6	0	1.32	0.71	0.66	2.14	0	4.5	1.675	0.333333	0.12	3	1.015	2.66667	0.933333	-3.19067	-2.55651	0.0431777	1
chr2	29333201	29333400	4	10	1	2	0	1.79	3.12	0.36	0.48	0	0	0	0	0	0	0	0	0	0	0	7	2.455	1	0.28	0	0	0	0	-2.5133	-2.18178	0.0269432	1
chr2	29333401	29333600	4	8	1	1	0	1.79	2.5	0.36	0.24	0	0	0	0	0	0	0	0	0	0	0	6	2.145	0.666667	0.2	0	0	0	0	-2.79621	-2.32768	0.0142	1
chr2	29468201	29468400	9	11	5	3	0	4.03	3.44	1.82	0.72	0	4	4	2	0	2	1.32	1.42	0.66	0	1.47	10	3.735	2.66667	0.846667	4	1.37	1.33333	0.71	-1.72268	-1.64377	0.0432061	1
chr2	29659401	29659600	4	6	1	1	0	1.79	1.87	0.36	0.24	0	7	3	3	3	0	2.32	1.06	0.98	1.07	0	5	1.83	0.666667	0.2	5	1.69	2	0.683333	-2.56492	-2.4418	0.0229713	1
chr2	29724001	29724200	5	12	2	5	0	2.24	3.75	0.73	1.2	0	2	3	5	1	1	0.66	1.06	1.64	0.36	0.74	8.5	2.995	2.33333	0.643333	2.5	0.86	2.33333	0.913333	-1.70242	-1.87738	0.0485609	1
chr2	29931401	29931600	2	13	1	0	0	0.89	4.06	0.36	0	0	1	4	3	0	2	0.33	1.42	0.98	0	1.47	7.5	2.475	0.333333	0.12	2.5	0.875	1.66667	0.816667	-3.7348	-2.2496	0.0199832	1
chr2	30037401	30037600	9	15	5	8	0	4.03	4.69	1.82	1.92	0	6	2	5	2	1	1.99	0.71	1.64	0.71	0.74	12	4.36	4.33333	1.24667	4	1.35	2.66667	1.03	-1.36523	-1.40337	0.0492143	1
chr2	30665001	30665200	3	13	1	3	0	1.34	4.06	0.36	0.72	0	0	0	3	1	1	0	0	0.98	0.36	0.74	8	2.7	1.33333	0.36	0	0	1.66667	0.693333	-2.31072	-2.06722	0.0236917	1
chr2	30715001	30715200	7	15	2	9	0	3.13	4.69	0.73	2.16	0	1	4	5	5	2	0.33	1.42	1.64	1.78	1.47	11	3.91	3.66667	0.963333	2.5	0.875	4	1.63	-1.52356	-1.56673	0.0426509	1
chr2	30908601	30908800	3	9	1	3	0	1.34	2.81	0.36	0.72	0	1	1	5	2	2	0.33	0.35	1.64	0.71	1.47	6	2.075	1.33333	0.36	1	0.34	3	1.27333	-1.93655	-2.25787	0.0442932	1
chr2	30964001	30964200	7	22	5	8	0	3.13	6.87	1.82	1.92	0	3	2	2	7	1	0.99	0.71	0.66	2.5	0.74	14.5	5	4.33333	1.24667	2.5	0.85	3.33333	1.3	-1.57176	-1.29577	0.0290409	1
chr2	30968201	30968400	9	13	4	8	0	4.03	4.06	1.45	1.92	0	2	4	2	2	1	0.66	1.42	0.66	0.71	0.74	11	4.045	4	1.12333	3	1.04	1.66667	0.703333	-1.38401	-1.4938	0.0420967	1
chr2	30968401	30968600	9	15	4	9	0	4.03	4.69	1.45	2.16	0	2	4	1	4	2	0.66	1.42	0.33	1.43	1.47	12	4.36	4.33333	1.20333	3	1.04	2.33333	1.07667	-1.39549	-1.41448	0.0498849	1
chr2	31270601	31270800	6	27	7	4	0	2.68	8.43	2.54	0.96	0	2	1	2	1	1	0.66	0.35	0.66	0.36	0.74	16.5	5.555	3.66667	1.16667	1.5	0.505	1.33333	0.586667	-1.84925	-1.22816	0.0305481	1
chr2	31272401	31272600	0	15	0	0	0	0	4.69	0	0	0	0	1	3	2	0	0	0.35	0.98	0.71	0	7.5	2.345	0	0	0.5	0.175	1.66667	0.563333	-5.60106	-2.34752	0.0179097	1
chr2	31301401	31301600	2	7	1	1	0	0.89	2.19	0.36	0.24	0	3	2	4	6	1	0.99	0.71	1.31	2.14	0.74	4.5	1.54	0.666667	0.2	2.5	0.85	3.66667	1.39667	-2.35052	-2.54324	0.0468233	1
chr2	31308601	31308800	0	23	0	0	0	0	7.18	0	0	0	1	5	1	0	1	0.33	1.77	0.33	0	0.74	11.5	3.59	0	0	3	1.05	0.666667	0.356667	-6.19516	-1.97251	0.00491275	1
chr2	31308801	31309000	1	26	0	2	0	0.45	8.12	0	0.48	0	1	4	2	0	2	0.33	1.42	0.66	0	1.47	13.5	4.285	0.666667	0.16	2.5	0.875	1.33333	0.71	-3.86522	-1.74663	0.00494169	1
chr2	31309001	31309200	2	9	0	2	0	0.89	2.81	0	0.48	0	2	4	3	2	3	0.66	1.42	0.98	0.71	2.21	5.5	1.85	0.666667	0.16	3	1.04	2.66667	1.3	-2.69021	-2.44129	0.0371148	1
chr2	31368801	31369000	2	9	0	2	0	0.89	2.81	0	0.48	0	2	0	0	0	0	0.66	0	0	0	0	5.5	1.85	0.666667	0.16	1	0.33	0	0	-2.69021	-2.44129	0.0371149	1
chr2	31371801	31372000	2	8	0	0	0	0.89	2.5	0	0	0	1	3	3	1	0	0.33	1.06	0.98	0.36	0	5	1.695	0	0	2	0.695	1.33333	0.446667	-5.19184	-2.60883	0.0149215	1
chr2	31416201	31416400	3	21	2	5	0	1.34	6.56	0.73	1.2	0	4	2	2	2	0	1.32	0.71	0.66	0.71	0	12	3.95	2.33333	0.643333	3	1.015	1.33333	0.456667	-2.11115	-1.65776	0.0240462	1
chr2	31416401	31416600	1	26	1	3	0	0.45	8.12	0.36	0.72	0	0	1	0	0	0	0	0.35	0	0	0	13.5	4.285	1.33333	0.36	0.5	0.175	0	0	-2.96207	-1.67874	0.0220961	1
chr2	31594601	31594800	3	9	1	3	0	1.34	2.81	0.36	0.72	0	8	4	2	5	1	2.65	1.42	0.66	1.78	0.74	6	2.075	1.33333	0.36	6	2.035	2.66667	1.06	-1.93655	-2.25787	0.0442933	1
chr2	31605601	31605800	6	3	1	1	0	2.68	0.94	0.36	0.24	0	1	4	3	1	3	0.33	1.42	0.98	0.36	2.21	4.5	1.81	0.666667	0.2	2.5	0.875	2.33333	1.18333	-2.53299	-2.46271	0.0373033	1
chr2	31691401	31691600	6	12	0	6	0	2.68	3.75	0	1.44	0	2	4	4	4	5	0.66	1.42	1.31	1.43	3.68	9	3.215	2	0.48	3	1.04	4.33333	2.14	-2.10761	-1.88468	0.0253461	1
chr2	31691601	31691800	5	11	0	6	0	2.24	3.44	0	1.44	0	3	3	3	4	4	0.99	1.06	0.98	1.43	2.95	8	2.84	2	0.48	3	1.025	3.66667	1.78667	-1.93879	-1.98036	0.0386556	1
chr2	31952001	31952200	3	6	0	2	0	1.34	1.87	0	0.48	0	0	0	1	4	4	0	0	0.33	1.43	2.95	4.5	1.605	0.666667	0.16	0	0	3	1.57	-2.45982	-2.5438	0.043258	1
chr2	32053401	32053600	9	15	6	3	0	4.03	4.69	2.18	0.72	0	2	3	0	1	1	0.66	1.06	0	0.36	0.74	12	4.36	3	0.966667	2.5	0.86	0.666667	0.366667	-1.7697	-1.48289	0.0409551	1
chr2	32064201	32064400	6	4	1	1	0	2.68	1.25	0.36	0.24	0	4	3	3	4	2	1.32	1.06	0.98	1.43	1.47	5	1.965	0.666667	0.2	3.5	1.19	3	1.29333	-2.64895	-2.40275	0.0309556	1
chr2	32181001	32181200	3	6	0	2	0	1.34	1.87	0	0.48	0	1	3	3	6	0	0.33	1.06	0.98	2.14	0	4.5	1.605	0.666667	0.16	2	0.695	3	1.04	-2.45982	-2.5438	0.0432579	1
chr2	32231401	32231600	2	9	0	2	0	0.89	2.81	0	0.48	0	2	1	2	0	1	0.66	0.35	0.66	0	0.74	5.5	1.85	0.666667	0.16	1.5	0.505	1	0.466667	-2.69021	-2.44129	0.037115	1
chr2	32596801	32597000	18	14	7	10	0	8.05	4.37	2.54	2.41	0	3	3	3	3	2	0.99	1.06	0.98	1.07	1.47	16	6.21	5.66667	1.65	3	1.025	2.66667	1.17333	-1.52539	-1.02402	0.0378886	1
chr2	32684401	32684600	2	10	0	1	0	0.89	3.12	0	0.24	0	5	2	2	0	0	1.65	0.71	0.66	0	0	6	2.005	0.333333	0.08	3.5	1.18	0.666667	0.22	-3.5585	-2.4317	0.0258662	1
chr2	32832601	32832800	4	7	0	2	0	1.79	2.19	0	0.48	0	2	3	1	2	1	0.66	1.06	0.33	0.71	0.74	5.5	1.99	0.666667	0.16	2.5	0.86	1.33333	0.593333	-2.74901	-2.40289	0.0246623	1
chr2	32929001	32929200	8	11	3	5	0	3.58	3.44	1.09	1.2	0	3	2	2	7	1	0.99	0.71	0.66	2.5	0.74	9.5	3.51	2.66667	0.763333	2.5	0.85	3.33333	1.3	-1.70841	-1.71741	0.0277538	1
chr2	32943601	32943800	10	12	4	6	0	4.47	3.75	1.45	1.44	0	6	5	3	3	1	1.99	1.77	0.98	1.07	0.74	11	4.11	3.33333	0.963333	5.5	1.88	2.33333	0.93	-1.62689	-1.52936	0.0261335	1
chr2	33412801	33413000	2	7	1	1	0	0.89	2.19	0.36	0.24	0	4	1	4	1	3	1.32	0.35	1.31	0.36	2.21	4.5	1.54	0.666667	0.2	2.5	0.835	2.66667	1.29333	-2.35052	-2.54324	0.0468232	1
chr2	33563001	33563200	5	4	1	1	0	2.24	1.25	0.36	0.24	0	4	3	1	1	2	1.32	1.06	0.33	0.36	1.47	4.5	1.745	0.666667	0.2	3.5	1.19	1.33333	0.72	-2.47681	-2.48277	0.0463745	1
chr2	33697601	33697800	17	16	8	11	0	7.61	5	2.91	2.65	0	3	1	2	1	0	0.99	0.35	0.66	0.36	0	16.5	6.305	6.33333	1.85333	2	0.67	1	0.34	-1.38958	-0.972096	0.0498796	1
chr2	33711601	33711800	3	12	2	3	0	1.34	3.75	0.73	0.72	0	3	5	3	4	3	0.99	1.77	0.98	1.43	2.21	7.5	2.545	1.66667	0.483333	4	1.38	3.33333	1.54	-1.89857	-2.05889	0.0463103	1
chr2	33803201	33803400	5	16	3	4	0	2.24	5	1.09	0.96	0	1	3	4	4	3	0.33	1.06	1.31	1.43	2.21	10.5	3.62	2.33333	0.683333	2	0.695	3.66667	1.65	-1.93077	-1.71795	0.0344869	1
chr2	33919201	33919400	2	7	1	1	0	0.89	2.19	0.36	0.24	0	4	2	1	5	1	1.32	0.71	0.33	1.78	0.74	4.5	1.54	0.666667	0.2	3	1.015	2.33333	0.95	-2.35052	-2.54324	0.0468231	1
chr2	33935201	33935400	3	7	0	2	0	1.34	2.19	0	0.48	0	4	4	7	1	1	1.32	1.42	2.29	0.36	0.74	5	1.765	0.666667	0.16	4	1.37	3	1.13	-2.59608	-2.48152	0.0447333	1
chr2	34186001	34186200	3	10	1	2	0	1.34	3.12	0.36	0.48	0	5	8	4	5	1	1.65	2.84	1.31	1.78	0.74	6.5	2.23	1	0.28	6.5	2.245	3.33333	1.27667	-2.38689	-2.24918	0.045994	1
chr2	34490401	34490600	3	9	2	1	0	1.34	2.81	0.73	0.24	0	7	2	6	5	1	2.32	0.71	1.97	1.78	0.74	6	2.075	1	0.323333	4.5	1.515	4	1.49667	-2.21775	-2.28294	0.0477235	1
chr2	34965201	34965400	3	9	0	2	0	1.34	2.81	0	0.48	0	1	1	0	1	1	0.33	0.35	0	0.36	0.74	6	2.075	0.666667	0.16	1	0.34	0.666667	0.366667	-2.83236	-2.36519	0.0184736	1
chr2	35019001	35019200	11	18	5	8	0	4.92	5.62	1.82	1.92	0	3	2	2	3	1	0.99	0.71	0.66	1.07	0.74	14.5	5.27	4.33333	1.24667	2.5	0.85	2	0.823333	-1.63758	-1.2525	0.0177354	1
chr2	35019201	35019400	11	13	3	6	0	4.92	4.06	1.09	1.44	0	3	3	2	2	1	0.99	1.06	0.66	0.71	0.74	12	4.49	3	0.843333	3	1.025	1.66667	0.703333	-1.91597	-1.49353	0.0141713	1
chr2	35286401	35286600	2	18	1	4	0	0.89	5.62	0.36	0.96	0	0	2	0	4	0	0	0.71	0	1.43	0	10	3.255	1.66667	0.44	1	0.355	1.33333	0.476667	-2.31228	-1.88393	0.0381022	1
chr2	35337401	35337600	4	5	1	1	0	1.79	1.56	0.36	0.24	0	5	2	4	1	0	1.65	0.71	1.31	0.36	0	4.5	1.675	0.666667	0.2	3.5	1.18	1.66667	0.556667	-2.43212	-2.50287	0.0402163	1
chr2	35499801	35500000	2	11	0	0	0	0.89	3.44	0	0	0	3	4	4	6	2	0.99	1.42	1.31	2.14	1.47	6.5	2.165	0	0	3.5	1.205	4	1.64	-5.52501	-2.42214	0.0071208	1
chr2	35617401	35617600	7	19	1	6	0	3.13	5.93	0.36	1.44	0	4	3	2	5	0	1.32	1.06	0.66	1.78	0	13	4.53	2.33333	0.6	3.5	1.19	2.33333	0.813333	-2.33509	-1.55588	0.00558639	1
chr2	35617601	35617800	5	21	4	7	0	2.24	6.56	1.45	1.68	0	5	4	2	5	0	1.65	1.42	0.66	1.78	0	13	4.4	3.66667	1.04333	4.5	1.535	2.33333	0.813333	-1.62708	-1.451	0.0450696	1
chr2	35760601	35760800	2	11	1	0	0	0.89	3.44	0.36	0	0	3	0	3	4	0	0.99	0	0.98	1.43	0	6.5	2.165	0.333333	0.12	1.5	0.495	2.33333	0.803333	-3.55378	-2.35571	0.0266122	1
chr2	35843801	35844000	3	11	1	2	0	1.34	3.44	0.36	0.48	0	5	5	4	1	1	1.65	1.77	1.31	0.36	0.74	7	2.39	1	0.28	5	1.71	2	0.803333	-2.4824	-2.19911	0.0321384	1
chr2	35850001	35850200	8	17	5	6	0	3.58	5.31	1.82	1.44	0	4	4	5	5	2	1.32	1.42	1.64	1.78	1.47	12.5	4.445	3.66667	1.08667	4	1.37	4	1.63	-1.59697	-1.43205	0.033128	1
chr2	36082801	36083000	2	9	0	1	0	0.89	2.81	0	0.24	0	3	3	2	5	1	0.99	1.06	0.66	1.78	0.74	5.5	1.85	0.333333	0.08	3	1.025	2.66667	1.06	-3.4456	-2.49134	0.0366359	1
chr2	36224001	36224200	2	12	2	1	0	0.89	3.75	0.73	0.24	0	4	3	0	4	2	1.32	1.06	0	1.43	1.47	7	2.32	1	0.323333	3.5	1.19	2	0.966667	-2.36642	-2.19908	0.0448934	1
chr2	36598401	36598600	5	6	1	3	0	2.24	1.87	0.36	0.72	0	3	4	3	0	2	0.99	1.42	0.98	0	1.47	5.5	2.055	1.33333	0.36	3.5	1.205	1.66667	0.816667	-1.89104	-2.27381	0.0398675	1
chr2	36820001	36820200	7	5	1	2	0	3.13	1.56	0.36	0.48	0	2	6	5	3	1	0.66	2.13	1.64	1.07	0.74	6	2.345	1	0.28	4	1.395	3	1.15	-2.42941	-2.22889	0.0326302	1
chr2	37289801	37290000	7	12	3	5	0	3.13	3.75	1.09	1.2	0	1	4	3	1	2	0.33	1.42	0.98	0.36	1.47	9.5	3.44	2.66667	0.763333	2.5	0.875	2	0.936667	-1.68447	-1.73127	0.0383468	1
chr2	37590601	37590800	3	6	0	2	0	1.34	1.87	0	0.48	0	3	2	4	4	3	0.99	0.71	1.31	1.43	2.21	4.5	1.605	0.666667	0.16	2.5	0.85	3.66667	1.65	-2.45982	-2.5438	0.0432578	1
chr2	37782001	37782200	3	11	0	3	0	1.34	3.44	0	0.72	0	4	4	2	2	1	1.32	1.42	0.66	0.71	0.74	7	2.39	1	0.24	4	1.37	1.66667	0.703333	-2.55725	-2.21653	0.0385644	1
chr2	38675801	38676000	4	9	0	1	0	1.79	2.81	0	0.24	0	0	3	4	5	0	0	1.06	1.31	1.78	0	6.5	2.3	0.333333	0.08	1.5	0.53	3	1.03	-3.7283	-2.33732	0.00983172	1
chr2	38688801	38689000	7	4	1	1	0	3.13	1.25	0.36	0.24	0	3	1	9	1	1	0.99	0.35	2.95	0.36	0.74	5.5	2.19	0.666667	0.2	2	0.67	3.66667	1.35	-2.80627	-2.32656	0.0221978	1
chr2	39286801	39287000	8	7	2	3	0	3.58	2.19	0.73	0.72	0	1	0	1	3	1	0.33	0	0.33	1.07	0.74	7.5	2.885	1.66667	0.483333	0.5	0.165	1.66667	0.713333	-2.0468	-1.97856	0.0276709	1
chr2	39293001	39293200	13	8	1	8	0	5.82	2.5	0.36	1.92	0	3	1	2	0	2	0.99	0.35	0.66	0	1.47	10.5	4.16	3	0.76	2	0.67	1.33333	0.71	-1.92918	-1.5835	0.0303231	1
chr2	39915801	39916000	9	9	2	6	0	4.03	2.81	0.73	1.44	0	0	0	2	1	2	0	0	0.66	0.36	1.47	9	3.42	2.66667	0.723333	0	0	1.66667	0.83	-1.71496	-1.75204	0.0450194	1
chr2	40019001	40019200	9	6	3	0	0	4.03	1.87	1.09	0	0	2	0	0	0	2	0.66	0	0	0	1.47	7.5	2.95	1	0.363333	1	0.33	0.666667	0.49	-2.61567	-2.01765	0.0454248	1
chr2	40019201	40019400	26	17	8	5	1	11.63	5.31	2.91	1.2	5.81	2	2	2	2	3	0.66	0.71	0.66	0.71	2.21	21.5	8.47	4.66667	3.30667	2	0.685	2.33333	1.19333	-2.03074	-0.726485	0.0253907	1
chr2	40019401	40019600	26	17	8	5	1	11.63	5.31	2.91	1.2	5.81	4	2	2	2	3	1.32	0.71	0.66	0.71	2.21	21.5	8.47	4.66667	3.30667	3	1.015	2.33333	1.19333	-2.03074	-0.726485	0.0253907	1
chr2	41582801	41583000	11	21	6	10	0	4.92	6.56	2.18	2.41	0	3	2	5	4	1	0.99	0.71	1.64	1.43	0.74	16	5.74	5.33333	1.53	2.5	0.85	3.33333	1.27	-1.48928	-1.11796	0.0291729	1
chr2	41640201	41640400	9	7	2	5	0	4.03	2.19	0.73	1.2	0	4	2	1	2	1	1.32	0.71	0.33	0.71	0.74	8	3.11	2.33333	0.643333	3	1.015	1.33333	0.593333	-1.74624	-1.85636	0.0396889	1
chr2	42483801	42484000	3	6	0	2	0	1.34	1.87	0	0.48	0	4	6	8	0	1	1.32	2.13	2.62	0	0.74	4.5	1.605	0.666667	0.16	5	1.725	3	1.12	-2.45982	-2.5438	0.0432576	1
chr2	44368401	44368600	4	12	1	4	0	1.79	3.75	0.36	0.96	0	1	1	4	2	0	0.33	0.35	1.31	0.71	0	8	2.77	1.66667	0.44	1	0.34	2	0.673333	-2.06458	-2.01527	0.0300409	1
chr2	44368601	44368800	4	11	1	5	0	1.79	3.44	0.36	1.2	0	3	1	3	4	0	0.99	0.35	0.98	1.43	0	7.5	2.615	2	0.52	2	0.67	2.33333	0.803333	-1.75874	-2.02284	0.043841	1
chr2	44527201	44527400	0	11	0	0	0	0	3.44	0	0	0	2	4	2	2	2	0.66	1.42	0.66	0.71	1.47	5.5	1.72	0	0	3	1.04	2	0.946667	-5.17633	-2.58411	0.0435833	1
chr2	44794801	44795000	1	13	0	2	0	0.45	4.06	0	0.48	0	2	3	2	1	1	0.66	1.06	0.66	0.36	0.74	7	2.255	0.666667	0.16	2.5	0.86	1.33333	0.586667	-2.97761	-2.29409	0.0393024	1
chr2	45173401	45173600	3	13	1	3	0	1.34	4.06	0.36	0.72	0	1	7	4	6	0	0.33	2.48	1.31	2.14	0	8	2.7	1.33333	0.36	4	1.405	3.33333	1.15	-2.31072	-2.06722	0.0236917	1
chr2	45301401	45301600	0	13	0	0	0	0	4.06	0	0	0	0	3	0	0	0	0	1.06	0	0	0	6.5	2.03	0	0	1.5	0.53	0	0	-5.40334	-2.46055	0.0327051	1
chr2	45900801	45901000	5	6	1	2	0	2.24	1.87	0.36	0.48	0	6	4	6	5	1	1.99	1.42	1.97	1.78	0.74	5.5	2.055	1	0.28	5	1.705	4	1.49667	-2.23941	-2.31826	0.038738	1
chr2	46514201	46514400	10	26	3	17	0	4.47	8.12	1.09	4.09	0	8	2	4	0	4	2.65	0.71	1.31	0	2.95	18	6.295	6.66667	1.72667	5	1.68	2.66667	1.42	-1.4616	-1.00355	0.0474415	1
chr2	47609801	47610000	2	11	1	0	0	0.89	3.44	0.36	0	0	6	3	3	3	2	1.99	1.06	0.98	1.07	1.47	6.5	2.165	0.333333	0.12	4.5	1.525	2.66667	1.17333	-3.55378	-2.35571	0.0266121	1
chr2	47610001	47610200	2	12	1	0	0	0.89	3.75	0.36	0	0	4	2	2	2	1	1.32	0.71	0.66	0.71	0.74	7	2.32	0.333333	0.12	3	1.015	1.66667	0.703333	-3.64693	-2.30158	0.0192314	1
chr2	47642201	47642400	6	5	1	1	0	2.68	1.56	0.36	0.24	0	0	0	0	0	0	0	0	0	0	0	5.5	2.12	0.666667	0.2	0	0	0	0	-2.75981	-2.34547	0.0172602	1
chr2	48771201	48771400	3	10	1	3	0	1.34	3.12	0.36	0.72	0	2	8	5	6	4	0.66	2.84	1.64	2.14	2.95	6.5	2.23	1.33333	0.36	5	1.75	5	2.24333	-2.04066	-2.20754	0.0464361	1
chr2	48890601	48890800	3	7	1	0	0	1.34	2.19	0.36	0	0	4	2	3	7	0	1.32	0.71	0.98	2.5	0	5	1.765	0.333333	0.12	3	1.015	3.33333	1.16	-3.28328	-2.51288	0.0266705	1
chr2	49655401	49655600	8	10	4	2	0	3.58	3.12	1.45	0.48	0	5	1	2	6	3	1.65	0.35	0.66	2.14	2.21	9	3.35	2	0.643333	3	1	3.66667	1.67	-1.95125	-1.79771	0.0275271	1
chr2	49965401	49965600	4	9	0	3	0	1.79	2.81	0	0.72	0	2	2	1	5	0	0.66	0.71	0.33	1.78	0	6.5	2.3	1	0.24	2	0.685	2	0.703333	-2.48586	-2.24927	0.0311185	1
chr2	50655601	50655800	3	9	0	1	0	1.34	2.81	0	0.24	0	4	3	0	3	0	1.32	1.06	0	1.07	0	6	2.075	0.333333	0.08	3.5	1.19	1	0.356667	-3.59377	-2.41252	0.0180155	1
chr2	50655801	50656000	1	10	0	0	0	0.45	3.12	0	0	0	2	2	0	2	0	0.66	0.71	0	0.71	0	5.5	1.785	0	0	2	0.685	0.666667	0.236667	-5.25209	-2.56383	0.0159242	1
chr2	50656001	50656200	2	20	2	3	0	0.89	6.25	0.73	0.72	0	0	2	1	0	0	0	0.71	0.33	0	0	11	3.57	1.66667	0.483333	1	0.355	0.333333	0.11	-2.37203	-1.79549	0.0214425	1
chr2	50800601	50800800	1	12	0	0	0	0.45	3.75	0	0	0	2	3	0	2	1	0.66	1.06	0	0.71	0.74	6.5	2.1	0	0	2.5	0.86	1	0.483333	-5.46998	-2.44132	0.0119671	1
chr2	50808201	50808400	2	12	1	1	0	0.89	3.75	0.36	0.24	0	0	1	2	1	1	0	0.35	0.66	0.36	0.74	7	2.32	0.666667	0.2	0.5	0.175	1.33333	0.586667	-2.91372	-2.25827	0.0170547	1
chr2	50808401	50808600	2	11	1	0	0	0.89	3.44	0.36	0	0	0	1	1	0	1	0	0.35	0.33	0	0.74	6.5	2.165	0.333333	0.12	0.5	0.175	0.666667	0.356667	-3.55378	-2.35571	0.026612	1
chr2	50816801	50817000	1	15	1	1	0	0.45	4.69	0.36	0.24	0	0	3	0	1	4	0	1.06	0	0.36	2.95	8	2.57	0.666667	0.2	1.5	0.53	1.66667	1.10333	-3.04302	-2.17664	0.0194576	1
chr2	50817001	50817200	1	12	1	1	0	0.45	3.75	0.36	0.24	0	4	4	2	1	2	1.32	1.42	0.66	0.36	1.47	6.5	2.1	0.666667	0.2	4	1.37	1.66667	0.83	-2.76847	-2.32877	0.034597	1
chr2	50831401	50831600	0	14	0	0	0	0	4.37	0	0	0	0	2	0	0	0	0	0.71	0	0	0	7	2.185	0	0	1	0.355	0	0	-5.50578	-2.40283	0.0238569	1
chr2	50831601	50831800	0	14	0	0	0	0	4.37	0	0	0	0	1	0	0	0	0	0.35	0	0	0	7	2.185	0	0	0.5	0.175	0	0	-5.50578	-2.40283	0.0238569	1
chr2	50873001	50873200	0	20	0	0	0	0	6.25	0	0	0	10	6	4	4	1	3.31	2.13	1.31	1.43	0.74	10	3.125	0	0	8	2.72	3	1.16	-6.0001	-2.10104	0.00796821	1
chr2	50873201	50873400	0	24	0	0	0	0	7.5	0	0	0	9	5	5	5	1	2.98	1.77	1.64	1.78	0.74	12	3.75	0	0	7	2.375	3.66667	1.38667	-6.25469	-1.93229	0.00479315	1
chr2	50939801	50940000	6	17	3	7	0	2.68	5.31	1.09	1.68	0	0	5	0	3	0	0	1.77	0	1.07	0	11.5	3.995	3.33333	0.923333	2.5	0.885	1	0.356667	-1.6357	-1.56149	0.0302288	1
chr2	51101401	51101600	3	9	0	0	0	1.34	2.81	0	0	0	1	3	3	2	3	0.33	1.06	0.98	0.71	2.21	6	2.075	0	0	2	0.695	2.66667	1.3	-5.47039	-2.46181	0.00440204	1
chr2	51480201	51480400	2	12	1	2	0	0.89	3.75	0.36	0.48	0	2	3	0	0	0	0.66	1.06	0	0	0	7	2.32	1	0.28	2.5	0.86	0	0	-2.44787	-2.21649	0.0416523	1
chr2	51543801	51544000	3	6	0	2	0	1.34	1.87	0	0.48	0	4	1	2	3	1	1.32	0.35	0.66	1.07	0.74	4.5	1.605	0.666667	0.16	2.5	0.835	2	0.823333	-2.45982	-2.5438	0.0432575	1
chr2	51654201	51654400	5	8	0	3	0	2.24	2.5	0	0.72	0	3	0	3	1	4	0.99	0	0.98	0.36	2.95	6.5	2.37	1	0.24	1.5	0.495	2.66667	1.43	-2.51602	-2.23151	0.0294547	1
chr2	51654401	51654600	6	8	0	3	0	2.68	2.5	0	0.72	0	4	0	3	4	4	1.32	0	0.98	1.43	2.95	7	2.59	1	0.24	2	0.66	3.66667	1.78667	-2.64059	-2.1645	0.0197053	1
chr2	51706201	51706400	12	12	5	8	0	5.37	3.75	1.82	1.92	0	1	1	1	3	1	0.33	0.35	0.33	1.07	0.74	12	4.56	4.33333	1.24667	1	0.34	1.66667	0.713333	-1.43222	-1.36865	0.0423949	1
chr2	52332001	52332200	3	10	1	3	0	1.34	3.12	0.36	0.72	0	6	2	0	1	3	1.99	0.71	0	0.36	2.21	6.5	2.23	1.33333	0.36	4	1.35	1.33333	0.856667	-2.04066	-2.20754	0.0464361	1
chr2	52894401	52894600	5	12	2	5	0	2.24	3.75	0.73	1.2	0	5	3	2	1	5	1.65	1.06	0.66	0.36	3.68	8.5	2.995	2.33333	0.643333	4	1.355	2.66667	1.56667	-1.70242	-1.87738	0.0485609	1
chr2	52894601	52894800	5	14	3	5	0	2.24	4.37	1.09	1.2	0	1	2	3	4	3	0.33	0.71	0.98	1.43	2.21	9.5	3.305	2.66667	0.763333	1.5	0.52	3.33333	1.54	-1.64013	-1.75918	0.0443092	1
chr2	52970201	52970400	8	8	1	6	0	3.58	2.5	0.36	1.44	0	2	2	4	4	3	0.66	0.71	1.31	1.43	2.21	8	3.04	2.33333	0.6	2	0.685	3.66667	1.65	-1.76713	-1.88606	0.0415536	1
chr2	53010601	53010800	5	5	0	2	0	2.24	1.56	0	0.48	0	4	0	1	8	2	1.32	0	0.33	2.85	1.47	5	1.9	0.666667	0.16	2	0.66	3.66667	1.55	-2.67738	-2.44218	0.0283011	1
chr2	53559801	53560000	14	19	0	16	0	6.26	5.93	0	3.85	0	2	0	0	0	2	0.66	0	0	0	1.47	16.5	6.095	5.33333	1.28333	1	0.33	0.666667	0.49	-1.82714	-1.12196	0.0341541	1
chr2	53560001	53560200	18	21	0	20	0	8.05	6.56	0	4.81	0	1	2	1	0	2	0.33	0.71	0.33	0	1.47	19.5	7.305	6.66667	1.60333	1.5	0.52	1	0.6	-1.82963	-0.899012	0.0424731	1
chr2	53673201	53673400	9	12	4	5	0	4.03	3.75	1.45	1.2	0	3	2	3	0	5	0.99	0.71	0.98	0	3.68	10.5	3.89	3	0.883333	2.5	0.85	2.66667	1.55333	-1.67528	-1.598	0.0349905	1
chr2	54019601	54019800	4	5	0	2	0	1.79	1.56	0	0.48	0	4	3	4	4	2	1.32	1.06	1.31	1.43	1.47	4.5	1.675	0.666667	0.16	3.5	1.19	3.33333	1.40333	-2.5013	-2.52356	0.0438882	1
chr2	54741401	54741600	0	13	0	0	0	0	4.06	0	0	0	0	0	0	2	0	0	0	0	0.71	0	6.5	2.03	0	0	0	0	0.666667	0.236667	-5.40334	-2.46055	0.0327051	1
chr2	54741601	54741800	0	12	0	0	0	0	3.75	0	0	0	0	0	0	0	0	0	0	0	0	0	6	1.875	0	0	0	0	0	0	-5.29442	-2.52089	0.0323631	1
chr2	54783601	54783800	3	6	0	2	0	1.34	1.87	0	0.48	0	2	2	1	2	1	0.66	0.71	0.33	0.71	0.74	4.5	1.605	0.666667	0.16	2	0.685	1.33333	0.593333	-2.45982	-2.5438	0.0432574	1
chr2	55595001	55595200	3	6	0	2	0	1.34	1.87	0	0.48	0	0	2	2	6	1	0	0.71	0.66	2.14	0.74	4.5	1.605	0.666667	0.16	1	0.355	3	1.18	-2.45982	-2.5438	0.0432573	1
chr2	55782601	55782800	3	7	1	1	0	1.34	2.19	0.36	0.24	0	1	1	1	1	0	0.33	0.35	0.33	0.36	0	5	1.765	0.666667	0.2	1	0.34	0.666667	0.23	-2.52857	-2.46141	0.0244392	1
chr2	55784601	55784800	3	7	1	0	0	1.34	2.19	0.36	0	0	0	0	0	0	0	0	0	0	0	0	5	1.765	0.333333	0.12	0	0	0	0	-3.28328	-2.51288	0.0266704	1
chr2	55787201	55787400	7	11	4	4	0	3.13	3.44	1.45	0.96	0	1	2	1	0	0	0.33	0.71	0.33	0	0	9	3.285	2.66667	0.803333	1.5	0.52	0.333333	0.11	-1.58092	-1.75285	0.0410713	1
chr2	55867001	55867200	1	10	0	0	0	0.45	3.12	0	0	0	0	2	0	3	0	0	0.71	0	1.07	0	5.5	1.785	0	0	1	0.355	1	0.356667	-5.25209	-2.56383	0.0159241	1
chr2	55874001	55874200	0	12	0	0	0	0	3.75	0	0	0	0	2	0	0	0	0	0.71	0	0	0	6	1.875	0	0	1	0.355	0	0	-5.29442	-2.52089	0.032363	1
chr2	55874201	55874400	0	13	0	0	0	0	4.06	0	0	0	1	2	1	0	0	0.33	0.71	0.33	0	0	6.5	2.03	0	0	1.5	0.52	0.333333	0.11	-5.40334	-2.46055	0.0327051	1
chr2	55931201	55931400	2	9	0	2	0	0.89	2.81	0	0.48	0	4	2	5	3	1	1.32	0.71	1.64	1.07	0.74	5.5	1.85	0.666667	0.16	3	1.015	3	1.15	-2.69021	-2.44129	0.037115	1
chr2	56064601	56064800	0	13	0	0	0	0	4.06	0	0	0	0	3	0	0	0	0	1.06	0	0	0	6.5	2.03	0	0	1.5	0.53	0	0	-5.40334	-2.46055	0.0327051	1
chr2	56064801	56065000	0	24	0	0	0	0	7.5	0	0	0	0	2	0	0	0	0	0.71	0	0	0	12	3.75	0	0	1	0.355	0	0	-6.25469	-1.93229	0.00479314	1
chr2	56065001	56065200	0	23	0	0	0	0	7.18	0	0	0	0	2	0	0	0	0	0.71	0	0	0	11.5	3.59	0	0	1	0.355	0	0	-6.19516	-1.97251	0.00491275	1
chr2	56065201	56065400	0	11	0	0	0	0	3.44	0	0	0	0	1	0	0	0	0	0.35	0	0	0	5.5	1.72	0	0	0.5	0.175	0	0	-5.17633	-2.58411	0.0435833	1
chr2	56066601	56066800	0	11	0	0	0	0	3.44	0	0	0	0	1	0	0	0	0	0.35	0	0	0	5.5	1.72	0	0	0.5	0.175	0	0	-5.17633	-2.58411	0.0435833	1
chr2	56066801	56067000	0	14	0	0	0	0	4.37	0	0	0	0	1	0	0	0	0	0.35	0	0	0	7	2.185	0	0	0.5	0.175	0	0	-5.50578	-2.40283	0.0238569	1
chr2	56067601	56067800	0	14	0	0	0	0	4.37	0	0	0	0	2	0	0	0	0	0.71	0	0	0	7	2.185	0	0	1	0.355	0	0	-5.50578	-2.40283	0.0238569	1
chr2	56067801	56068000	1	16	1	0	0	0.45	5	0.36	0	0	0	4	0	0	0	0	1.42	0	0	0	8.5	2.725	0.333333	0.12	2	0.71	0	0	-3.83974	-2.16841	0.0224418	1
chr2	56068401	56068600	2	13	0	0	0	0.89	4.06	0	0	0	0	2	0	0	0	0	0.71	0	0	0	7.5	2.475	0	0	1	0.355	0	0	-5.70947	-2.311	0.00516304	1
chr2	56068601	56068800	1	14	0	0	0	0.45	4.37	0	0	0	0	2	0	0	0	0	0.71	0	0	0	7.5	2.41	0	0	1	0.355	0	0	-5.6602	-2.32924	0.00851763	1
chr2	56227401	56227600	5	7	2	1	0	2.24	2.19	0.73	0.24	0	3	5	5	2	2	0.99	1.77	1.64	0.71	1.47	6	2.215	1	0.323333	4	1.38	3	1.27333	-2.29134	-2.2468	0.0419048	1
chr2	56715001	56715200	4	5	0	2	0	1.79	1.56	0	0.48	0	4	3	7	2	2	1.32	1.06	2.29	0.71	1.47	4.5	1.675	0.666667	0.16	3.5	1.19	3.66667	1.49	-2.5013	-2.52356	0.0438882	1
chr2	56853801	56854000	0	13	0	0	0	0	4.06	0	0	0	0	1	0	0	0	0	0.35	0	0	0	6.5	2.03	0	0	0.5	0.175	0	0	-5.40334	-2.46055	0.0327051	1
chr2	57110801	57111000	22	14	8	8	0	9.84	4.37	2.91	1.92	0	3	5	3	0	2	0.99	1.77	0.98	0	1.47	18	7.105	5.33333	1.61	4	1.38	1.66667	0.816667	-1.77481	-0.915119	0.0248708	1
chr2	57111001	57111200	7	15	4	5	0	3.13	4.69	1.45	1.2	0	2	4	4	2	2	0.66	1.42	1.31	0.71	1.47	11	3.91	3	0.883333	3	1.04	2.66667	1.16333	-1.68989	-1.59243	0.0358383	1
chr2	57368001	57368200	9	13	5	5	0	4.03	4.06	1.82	1.2	0	1	3	5	2	0	0.33	1.06	1.64	0.71	0	11	4.045	3.33333	1.00667	2	0.695	2.33333	0.783333	-1.57238	-1.52989	0.0436827	1
chr2	57400201	57400400	3	6	0	2	0	1.34	1.87	0	0.48	0	1	1	2	3	0	0.33	0.35	0.66	1.07	0	4.5	1.605	0.666667	0.16	1	0.34	1.66667	0.576667	-2.45982	-2.5438	0.0432572	1
chr2	57420401	57420600	2	10	1	1	0	0.89	3.12	0.36	0.24	0	5	2	1	3	2	1.65	0.71	0.33	1.07	1.47	6	2.005	0.666667	0.2	3.5	1.18	2	0.956667	-2.71631	-2.36494	0.0346358	1
chr2	57598201	57598400	3	12	2	2	0	1.34	3.75	0.73	0.48	0	5	4	4	4	1	1.65	1.42	1.31	1.43	0.74	7.5	2.545	1.33333	0.403333	4.5	1.535	3	1.16	-2.16458	-2.09586	0.0483962	1
chr2	58008001	58008200	7	9	2	1	0	3.13	2.81	0.73	0.24	0	2	6	2	1	0	0.66	2.13	0.66	0.36	0	8	2.97	1	0.323333	4	1.395	1	0.34	-2.70969	-2.02245	0.0115771	1
chr2	58346801	58347000	6	17	3	3	0	2.68	5.31	1.09	0.72	0	3	2	2	4	1	0.99	0.71	0.66	1.43	0.74	11.5	3.995	2	0.603333	2.5	0.85	2.33333	0.943333	-2.25583	-1.66451	0.00927425	1
chr2	58347001	58347200	4	13	2	2	0	1.79	4.06	0.73	0.48	0	1	1	0	1	2	0.33	0.35	0	0.36	1.47	8.5	2.925	1.33333	0.403333	1	0.34	1	0.61	-2.35739	-1.99211	0.0300163	1
chr2	58419401	58419600	4	11	2	3	0	1.79	3.44	0.73	0.72	0	5	3	1	4	2	1.65	1.06	0.33	1.43	1.47	7.5	2.615	1.66667	0.483333	4	1.355	2.33333	1.07667	-1.92809	-2.0427	0.0393047	1
chr2	58420001	58420200	8	14	2	0	1	3.58	4.37	0.73	0	5.81	2	5	2	4	3	0.66	1.77	0.66	1.43	2.21	11	3.975	1	2.18	3.5	1.215	3	1.43333	-2.95906	-1.6921	0.0316775	1
chr2	58420201	58420400	8	12	0	0	1	3.58	3.75	0	0	5.81	1	5	1	2	2	0.33	1.77	0.33	0.71	1.47	10	3.665	0.333333	1.93667	3	1.05	1.66667	0.836667	-4.17035	-1.85713	0.0240584	1
chr2	58422401	58422600	4	6	0	0	0	1.79	1.87	0	0	0	4	4	2	1	3	1.32	1.42	0.66	0.36	2.21	5	1.83	0	0	4	1.37	2	1.07667	-5.27934	-2.56732	0.00566954	1
chr2	58475201	58475400	3	8	1	1	0	1.34	2.5	0.36	0.24	0	2	1	3	0	2	0.66	0.35	0.98	0	1.47	5.5	1.92	0.666667	0.2	1.5	0.505	1.66667	0.816667	-2.65011	-2.40257	0.0252465	1
chr2	58509201	58509400	3	12	1	3	0	1.34	3.75	0.36	0.72	0	4	2	2	3	2	1.32	0.71	0.66	1.07	1.47	7.5	2.545	1.33333	0.36	3	1.015	2.33333	1.06667	-2.22661	-2.11235	0.0227448	1
chr2	58509401	58509600	4	12	1	5	0	1.79	3.75	0.36	1.2	0	1	1	2	2	1	0.33	0.35	0.66	0.71	0.74	8	2.77	2	0.52	1	0.34	1.66667	0.703333	-1.84224	-1.98058	0.0314896	1
chr2	58545001	58545200	35	28	15	12	1	15.66	8.75	5.45	2.89	5.81	3	3	1	3	1	0.99	1.06	0.33	1.07	0.74	31.5	12.205	9.33333	4.71667	3	1.025	1.66667	0.713333	-1.67368	-0.194922	0.0432888	1
chr2	58671801	58672000	5	4	1	1	0	2.24	1.25	0.36	0.24	0	5	4	4	4	0	1.65	1.42	1.31	1.43	0	4.5	1.745	0.666667	0.2	4.5	1.535	2.66667	0.913333	-2.47681	-2.48277	0.0463746	1
chr2	58697801	58698000	4	5	0	2	0	1.79	1.56	0	0.48	0	1	3	0	1	2	0.33	1.06	0	0.36	1.47	4.5	1.675	0.666667	0.16	2	0.695	1	0.61	-2.5013	-2.52356	0.0438882	1
chr2	58728201	58728400	2	12	0	2	0	0.89	3.75	0	0.48	0	1	1	3	4	2	0.33	0.35	0.98	1.43	1.47	7	2.32	0.666667	0.16	1	0.34	3	1.29333	-3.0065	-2.27621	0.0191167	1
chr2	58787401	58787600	4	7	1	1	0	1.79	2.19	0.36	0.24	0	5	4	1	2	0	1.65	1.42	0.33	0.71	0	5.5	1.99	0.666667	0.2	4.5	1.535	1	0.346667	-2.68583	-2.38348	0.0226297	1
chr2	58998001	58998200	2	10	0	2	0	0.89	3.12	0	0.48	0	3	4	3	9	0	0.99	1.42	0.98	3.21	0	6	2.005	0.666667	0.16	3.5	1.205	4	1.39667	-2.80348	-2.38393	0.0380569	1
chr2	59124801	59125000	6	12	1	4	0	2.68	3.75	0.36	0.96	0	0	2	1	2	0	0	0.71	0.33	0.71	0	9	3.215	1.66667	0.44	1	0.355	1	0.346667	-2.26128	-1.90207	0.0169262	1
chr2	59227201	59227400	6	20	4	8	0	2.68	6.25	1.45	1.92	0	1	2	1	5	1	0.33	0.71	0.33	1.78	0.74	13	4.465	4	1.12333	1.5	0.52	2.33333	0.95	-1.54044	-1.41694	0.0400154	1
chr2	59239401	59239600	3	9	1	3	0	1.34	2.81	0.36	0.72	0	1	9	5	1	1	0.33	3.19	1.64	0.36	0.74	6	2.075	1.33333	0.36	5	1.76	2.33333	0.913333	-1.93655	-2.25787	0.0442933	1
chr2	59272601	59272800	4	14	0	4	0	1.79	4.37	0	0.96	0	9	6	3	10	1	2.98	2.13	0.98	3.57	0.74	9	3.08	1.33333	0.32	7.5	2.555	4.66667	1.76333	-2.55927	-1.98117	0.0127548	1
chr2	59272801	59273000	2	13	1	3	0	0.89	4.06	0.36	0.72	0	9	6	3	10	4	2.98	2.13	0.98	3.57	2.95	7.5	2.475	1.33333	0.36	7.5	2.555	5.66667	2.5	-2.19779	-2.12899	0.0425272	1
chr2	59348201	59348400	15	20	2	7	0	6.71	6.25	0.73	1.68	0	4	7	2	3	1	1.32	2.48	0.66	1.07	0.74	17.5	6.48	3	0.803333	5.5	1.9	2	0.823333	-2.48189	-1.17425	0.000859859	1
chr2	59402401	59402600	9	11	4	6	0	4.03	3.44	1.45	1.44	0	4	0	2	3	0	1.32	0	0.66	1.07	0	10	3.735	3.33333	0.963333	2	0.66	1.66667	0.576667	-1.48865	-1.60395	0.0482254	1
chr2	59413401	59413600	4	14	1	4	0	1.79	4.37	0.36	0.96	0	1	1	5	2	0	0.33	0.35	1.64	0.71	0	9	3.08	1.66667	0.44	1	0.34	2.33333	0.783333	-2.21734	-1.93243	0.0224692	1
chr2	59420801	59421000	13	6	2	6	0	5.82	1.87	0.73	1.44	0	1	4	2	4	1	0.33	1.42	0.66	1.43	0.74	9.5	3.845	2.66667	0.723333	2.5	0.875	2.33333	0.943333	-1.91354	-1.66208	0.0386019	1
chr2	59422001	59422200	8	10	3	3	0	3.58	3.12	1.09	0.72	0	5	0	5	2	0	1.65	0	1.64	0.71	0	9	3.35	2	0.603333	2.5	0.825	2.33333	0.783333	-1.99513	-1.81189	0.0228943	1
chr2	59422201	59422400	12	5	3	2	0	5.37	1.56	1.09	0.48	0	5	2	3	4	0	1.65	0.71	0.98	1.43	0	8.5	3.465	1.66667	0.523333	3.5	1.18	2.33333	0.803333	-2.27168	-1.82148	0.0348802	1
chr2	59522401	59522600	11	5	3	3	0	4.92	1.56	1.09	0.72	0	4	3	5	5	1	1.32	1.06	1.64	1.78	0.74	8	3.24	2	0.603333	3.5	1.19	3.66667	1.38667	-1.95892	-1.8434	0.0407422	1
chr2	59522601	59522800	14	8	3	1	0	6.26	2.5	1.09	0.24	0	1	3	5	3	2	0.33	1.06	1.64	1.07	1.47	11	4.38	1.33333	0.443333	2	0.695	3.33333	1.39333	-2.86555	-1.64389	0.00627905	1
chr2	59587001	59587200	7	18	5	5	0	3.13	5.62	1.82	1.2	0	2	5	5	2	2	0.66	1.77	1.64	0.71	1.47	12.5	4.375	3.33333	1.00667	3.5	1.215	3	1.27333	-1.6916	-1.46673	0.0364616	1
chr2	59822401	59822600	12	18	1	14	0	5.37	5.62	0.36	3.37	0	3	4	1	4	0	0.99	1.42	0.33	1.43	0	15	5.495	5	1.24333	3.5	1.205	1.66667	0.586667	-1.68969	-1.21934	0.0309247	1
chr2	59822601	59822800	6	16	0	9	0	2.68	5	0	2.16	0	2	3	1	3	0	0.66	1.06	0.33	1.07	0	11	3.84	3	0.72	2.5	0.86	1.33333	0.466667	-1.86736	-1.65576	0.0442389	1
chr2	59851801	59852000	2	12	0	3	0	0.89	3.75	0	0.72	0	1	4	0	2	0	0.33	1.42	0	0.71	0	7	2.32	1	0.24	2.5	0.875	0.666667	0.236667	-2.53286	-2.23399	0.0492697	1
chr2	59852001	59852200	2	10	0	2	0	0.89	3.12	0	0.48	0	2	2	1	2	1	0.66	0.71	0.33	0.71	0.74	6	2.005	0.666667	0.16	2	0.685	1.33333	0.593333	-2.80348	-2.38393	0.0380567	1
chr2	59866201	59866400	9	15	2	10	0	4.03	4.69	0.73	2.41	0	2	5	0	2	1	0.66	1.77	0	0.71	0.74	12	4.36	4	1.04667	3.5	1.215	1	0.483333	-1.56799	-1.45953	0.0392741	1
chr2	59867601	59867800	6	11	0	6	0	2.68	3.44	0	1.44	0	2	5	2	3	0	0.66	1.77	0.66	1.07	0	8.5	3.06	2	0.48	3.5	1.215	1.66667	0.576667	-2.03763	-1.92411	0.0256995	1
chr2	59867801	59868000	13	20	0	13	0	5.82	6.25	0	3.13	0	1	5	2	3	0	0.33	1.77	0.66	1.07	0	16.5	6.035	4.33333	1.04333	3	1.05	1.66667	0.576667	-2.05212	-1.18624	0.0177754	1
chr2	59868001	59868200	13	17	0	13	0	5.82	5.31	0	3.13	0	2	8	1	1	0	0.66	2.84	0.33	0.36	0	15	5.565	4.33333	1.04333	5	1.75	0.666667	0.23	-1.94159	-1.25729	0.0265334	1
chr2	59875401	59875600	14	21	5	7	1	6.26	6.56	1.82	1.68	5.81	3	5	3	4	1	0.99	1.77	0.98	1.43	0.74	17.5	6.41	4.33333	3.10333	4	1.38	2.66667	1.05	-1.80813	-1.02299	0.0301901	1
chr2	59875601	59875800	7	10	3	3	0	3.13	3.12	1.09	0.72	0	3	7	4	4	1	0.99	2.48	1.31	1.43	0.74	8.5	3.125	2	0.603333	5	1.735	3	1.16	-1.89883	-1.86464	0.0323455	1
chr2	59894601	59894800	19	25	0	12	0	8.5	7.81	0	2.89	0	1	1	0	3	0	0.33	0.35	0	1.07	0	22	8.155	4	0.963333	1	0.34	1	0.356667	-2.58476	-0.916257	0.00218232	1
chr2	59894801	59895000	23	32	0	17	0	10.29	9.99	0	4.09	0	1	0	0	3	0	0.33	0	0	1.07	0	27.5	10.14	5.66667	1.36333	0.5	0.165	1	0.356667	-2.49487	-0.629718	0.00723057	1
chr2	59895001	59895200	17	24	2	11	0	7.61	7.5	0.73	2.65	0	1	1	0	6	1	0.33	0.35	0	2.14	0.74	20.5	7.555	4.33333	1.12667	1	0.34	2.33333	0.96	-2.26555	-0.959892	0.00243916	1
chr2	59895201	59895400	8	17	2	7	0	3.58	5.31	0.73	1.68	0	3	3	1	4	1	0.99	1.06	0.33	1.43	0.74	12.5	4.445	3	0.803333	3	1.025	2	0.833333	-1.94568	-1.51291	0.0116854	1
chr2	59959601	59959800	5	7	0	4	0	2.24	2.19	0	0.96	0	5	4	3	5	1	1.65	1.42	0.98	1.78	0.74	6	2.215	1.33333	0.32	4.5	1.535	3	1.16667	-2.07411	-2.24016	0.0491674	1
chr2	60043801	60044000	3	6	0	2	0	1.34	1.87	0	0.48	0	4	2	5	6	4	1.32	0.71	1.64	2.14	2.95	4.5	1.605	0.666667	0.16	3	1.015	5	2.24333	-2.45982	-2.5438	0.0432571	1
chr2	60924601	60924800	4	7	0	2	0	1.79	2.19	0	0.48	0	5	4	3	6	0	1.65	1.42	0.98	2.14	0	5.5	1.99	0.666667	0.16	4.5	1.535	3	1.04	-2.74901	-2.40289	0.0246622	1
chr2	60924801	60925000	6	8	0	4	0	2.68	2.5	0	0.96	0	7	6	4	6	1	2.32	2.13	1.31	2.14	0.74	7	2.59	1.33333	0.32	6.5	2.225	3.66667	1.39667	-2.29476	-2.12514	0.0214816	1
chr2	61687801	61688000	11	16	5	8	0	4.92	5	1.82	1.92	0	4	3	2	2	1	1.32	1.06	0.66	0.71	0.74	13.5	4.96	4.33333	1.24667	3.5	1.19	1.66667	0.703333	-1.54974	-1.30207	0.0228392	1
chr2	62040801	62041000	5	7	1	2	0	2.24	2.19	0.36	0.48	0	0	2	3	0	5	0	0.71	0.98	0	3.68	6	2.215	1	0.28	1	0.355	2.66667	1.55333	-2.34801	-2.26495	0.0383474	1
chr2	62084201	62084400	1	9	0	0	0	0.45	2.81	0	0	0	1	2	5	3	2	0.33	0.71	1.64	1.07	1.47	5	1.63	0	0	1.5	0.52	3.33333	1.39333	-5.12898	-2.62964	0.0228749	1
chr2	62221401	62221600	12	13	7	1	0	5.37	4.06	2.54	0.24	0	4	3	4	2	3	1.32	1.06	1.31	0.71	2.21	12.5	4.715	2.66667	0.926667	3.5	1.19	3	1.41	-1.97349	-1.42954	0.0270567	1
chr2	62221601	62221800	6	9	3	1	0	2.68	2.81	1.09	0.24	0	5	0	5	2	4	1.65	0	1.64	0.71	2.95	7.5	2.745	1.33333	0.443333	2.5	0.825	3.66667	1.76667	-2.20014	-2.03037	0.043114	1
chr2	62453801	62454000	2	10	1	0	0	0.89	3.12	0.36	0	0	3	3	3	3	0	0.99	1.06	0.98	1.07	0	6	2.005	0.333333	0.12	3	1.025	2	0.683333	-3.45321	-2.41219	0.0253317	1
chr2	62454001	62454200	2	9	1	1	0	0.89	2.81	0.36	0.24	0	4	5	5	4	0	1.32	1.77	1.64	1.43	0	5.5	1.85	0.666667	0.2	4.5	1.545	3	1.02333	-2.60515	-2.42172	0.0330694	1
chr2	62641001	62641200	9	11	4	2	0	4.03	3.44	1.45	0.48	0	3	1	7	6	3	0.99	0.35	2.29	2.14	2.21	10	3.735	2	0.643333	2	0.67	5.33333	2.21333	-2.10471	-1.71193	0.0138619	1
chr2	62677801	62678000	6	10	3	3	0	2.68	3.12	1.09	0.72	0	6	5	4	3	3	1.99	1.77	1.31	1.07	2.21	8	2.9	2	0.603333	5.5	1.88	3.33333	1.53	-1.79679	-1.91923	0.0467887	1
chr2	63058801	63059000	0	17	0	1	0	0	5.31	0	0.24	0	2	3	2	3	2	0.66	1.06	0.66	1.07	1.47	8.5	2.655	0.333333	0.08	2.5	0.86	2.33333	1.06667	-3.95163	-2.20251	0.0397639	1
chr2	63059001	63059200	1	12	0	1	0	0.45	3.75	0	0.24	0	1	5	2	2	1	0.33	1.77	0.66	0.71	0.74	6.5	2.1	0.333333	0.08	3	1.05	1.66667	0.703333	-3.62392	-2.39338	0.0388654	1
chr2	63266801	63267000	5	5	1	0	0	2.24	1.56	0.36	0	0	7	6	3	2	2	2.32	2.13	0.98	0.71	1.47	5	1.9	0.333333	0.12	6.5	2.225	2.33333	1.05333	-3.35935	-2.47271	0.0280908	1
chr2	63283001	63283200	5	6	0	1	0	2.24	1.87	0	0.24	0	5	2	3	4	1	1.65	0.71	0.98	1.43	0.74	5.5	2.055	0.333333	0.08	3.5	1.18	2.66667	1.05	-3.55248	-2.43241	0.0156728	1
chr2	63283201	63283400	11	6	0	1	0	4.92	1.87	0	0.24	0	4	3	1	4	1	1.32	1.06	0.33	1.43	0.74	8.5	3.395	0.333333	0.08	3.5	1.19	2	0.833333	-4.28636	-2.01787	0.00357373	1
chr2	63283401	63283600	8	4	0	0	0	3.58	1.25	0	0	0	5	3	1	1	1	1.65	1.06	0.33	0.36	0.74	6	2.415	0	0	4	1.355	1	0.476667	-5.66566	-2.36441	0.00452257	1
chr2	63297201	63297400	7	10	1	0	0	3.13	3.12	0.36	0	0	1	1	2	0	1	0.33	0.35	0.66	0	0.74	8.5	3.125	0.333333	0.12	1	0.34	1	0.466667	-4.08102	-2.0676	0.00239723	1
chr2	63297401	63297600	10	12	0	0	0	4.47	3.75	0	0	0	0	1	0	0	0	0	0.35	0	0	0	11	4.11	0	0	0.5	0.175	0	0	-6.42539	-1.86031	6.99882e-05	0.447373
chr2	63297601	63297800	5	6	0	0	0	2.24	1.87	0	0	0	0	0	0	0	0	0	0	0	0	0	5.5	2.055	0	0	0	0	0	0	-5.43571	-2.48316	0.00350006	1
chr2	63301201	63301400	6	5	0	0	0	2.68	1.56	0	0	0	0	0	0	0	0	0	0	0	0	0	5.5	2.12	0	0	0	0	0	0	-5.47711	-2.46312	0.00460737	1
chr2	63301401	63301600	6	5	0	0	0	2.68	1.56	0	0	0	0	0	0	0	0	0	0	0	0	0	5.5	2.12	0	0	0	0	0	0	-5.47711	-2.46312	0.00460736	1
chr2	63302201	63302400	11	1	0	1	0	4.92	0.31	0	0.24	0	1	0	0	0	0	0.33	0	0	0	0	6	2.615	0.333333	0.08	0.5	0.165	0	0	-3.97756	-2.26123	0.0334708	1
chr2	63302401	63302600	18	8	0	1	0	8.05	2.5	0	0.24	0	1	0	0	0	0	0.33	0	0	0	0	13	5.275	0.333333	0.08	0.5	0.165	0	0	-4.92477	-1.57805	0.000291962	1
chr2	63302601	63302800	14	14	0	1	0	6.26	4.37	0	0.24	0	2	0	0	1	0	0.66	0	0	0.36	0	14	5.315	0.333333	0.08	1	0.33	0.333333	0.12	-4.90923	-1.56713	6.51303e-05	0.425388
chr2	63302801	63303000	11	11	0	0	0	4.92	3.44	0	0	0	3	0	1	1	0	0.99	0	0.33	0.36	0	11	4.18	0	0	1.5	0.495	0.666667	0.23	-6.44869	-1.84529	5.70313e-05	0.399063
chr2	63374401	63374600	5	6	0	0	0	2.24	1.87	0	0	0	0	1	0	0	0	0	0.35	0	0	0	5.5	2.055	0	0	0.5	0.175	0	0	-5.43571	-2.48316	0.00350009	1
chr2	63374601	63374800	3	7	0	0	0	1.34	2.19	0	0	0	3	1	1	1	3	0.99	0.35	0.33	0.36	2.21	5	1.765	0	0	2	0.67	1.66667	0.966667	-5.24049	-2.58805	0.00632348	1
chr2	63397201	63397400	11	6	0	0	0	4.92	1.87	0	0	0	0	0	0	0	0	0	0	0	0	0	8.5	3.395	0	0	0	0	0	0	-6.15777	-2.05487	0.000773314	1
chr2	63397401	63397600	14	8	0	0	0	6.26	2.5	0	0	0	0	0	0	0	0	0	0	0	0	0	11	4.38	0	0	0	0	0	0	-6.52347	-1.80063	0.000137494	0.683566
chr2	63484601	63484800	13	13	3	3	0	5.82	4.06	1.09	0.72	0	1	2	0	0	0	0.33	0.71	0	0	0	13	4.94	2	0.603333	1.5	0.52	0	0	-2.55008	-1.48145	0.00228783	1
chr2	63533401	63533600	3	10	1	1	0	1.34	3.12	0.36	0.24	0	3	3	1	0	4	0.99	1.06	0.33	0	2.95	6.5	2.23	0.666667	0.2	3	1.025	1.66667	1.09333	-2.86145	-2.29233	0.0180157	1
chr2	63533601	63533800	3	9	1	1	0	1.34	2.81	0.36	0.24	0	4	3	4	1	3	1.32	1.06	1.31	0.36	2.21	6	2.075	0.666667	0.2	3.5	1.19	2.66667	1.29333	-2.76015	-2.34628	0.0167454	1
chr2	63820201	63820400	3	6	1	0	0	1.34	1.87	0.36	0	0	3	1	4	1	0	0.99	0.35	1.31	0.36	0	4.5	1.605	0.333333	0.12	2	0.67	1.66667	0.556667	-3.15125	-2.5772	0.0427437	1
chr2	63820401	63820600	4	7	1	0	0	1.79	2.19	0.36	0	0	4	4	3	0	2	1.32	1.42	0.98	0	1.47	5.5	1.99	0.333333	0.12	4	1.37	1.66667	0.816667	-3.44421	-2.43204	0.0250188	1
chr2	63953401	63953600	2	12	0	2	0	0.89	3.75	0	0.48	0	3	0	3	1	1	0.99	0	0.98	0.36	0.74	7	2.32	0.666667	0.16	1.5	0.495	1.66667	0.693333	-3.0065	-2.27621	0.0191167	1
chr2	63953601	63953800	3	20	0	3	0	1.34	6.25	0	0.72	0	2	0	0	1	0	0.66	0	0	0.36	0	11.5	3.795	1	0.24	1	0.33	0.333333	0.12	-3.20921	-1.83225	0.00719023	1
chr2	63953801	63954000	1	17	0	2	0	0.45	5.31	0	0.48	0	3	0	0	1	0	0.99	0	0	0.36	0	9	2.88	0.666667	0.16	1.5	0.495	0.333333	0.12	-3.31501	-2.1004	0.0167376	1
chr2	63962801	63963000	2	8	0	0	0	0.89	2.5	0	0	0	2	2	5	2	1	0.66	0.71	1.64	0.71	0.74	5	1.695	0	0	2	0.685	2.66667	1.03	-5.19184	-2.60883	0.0149214	1
chr2	63969601	63969800	4	10	1	3	0	1.79	3.12	0.36	0.72	0	6	2	5	1	0	1.99	0.71	1.64	0.36	0	7	2.455	1.33333	0.36	4	1.35	2	0.666667	-2.16459	-2.14211	0.0270385	1
chr2	64029601	64029800	3	7	1	1	0	1.34	2.19	0.36	0.24	0	3	0	4	5	2	0.99	0	1.31	1.78	1.47	5	1.765	0.666667	0.2	1.5	0.495	3.66667	1.52	-2.52857	-2.46141	0.0244392	1
chr2	64034201	64034400	10	16	2	10	0	4.47	5	0.73	2.41	0	3	5	3	6	0	0.99	1.77	0.98	2.14	0	13	4.735	4	1.04667	4	1.38	3	1.04	-1.68587	-1.39259	0.023249	1
chr2	64135601	64135800	2	9	0	1	0	0.89	2.81	0	0.24	0	3	2	5	0	1	0.99	0.71	1.64	0	0.74	5.5	1.85	0.333333	0.08	2.5	0.85	2	0.793333	-3.4456	-2.49134	0.0366358	1
chr2	64144401	64144600	5	7	1	1	0	2.24	2.19	0.36	0.24	0	1	3	1	1	2	0.33	1.06	0.33	0.36	1.47	6	2.215	0.666667	0.2	2	0.695	1.33333	0.72	-2.82887	-2.30914	0.0140292	1
chr2	64144601	64144800	10	10	0	0	0	4.47	3.12	0	0	0	0	2	0	1	1	0	0.71	0	0.36	0.74	10	3.795	0	0	1	0.355	0.666667	0.366667	-6.31194	-1.94067	0.00013951	0.683566
chr2	64144801	64145000	7	7	0	0	0	3.13	2.19	0	0	0	0	1	0	0	0	0	0.35	0	0	0	7	2.66	0	0	0.5	0.175	0	0	-5.80052	-2.27276	0.00144821	1
chr2	64200201	64200400	8	8	0	0	0	3.58	2.5	0	0	0	2	0	0	0	0	0.66	0	0	0	0	8	3.04	0	0	1	0.33	0	0	-5.99204	-2.15323	0.000575974	1
chr2	64200401	64200600	8	8	0	0	0	3.58	2.5	0	0	0	2	2	0	2	2	0.66	0.71	0	0.71	1.47	8	3.04	0	0	2	0.685	1.33333	0.726667	-5.99204	-2.15323	0.000575971	1
chr2	64228601	64228800	12	14	0	6	0	5.37	4.37	0	1.44	0	1	3	0	3	1	0.33	1.06	0	1.07	0.74	13	4.87	2	0.48	2	0.695	1.33333	0.603333	-2.68222	-1.52957	0.00216944	1
chr2	64228801	64229000	3	7	0	0	0	1.34	2.19	0	0	0	1	1	0	2	0	0.33	0.35	0	0.71	0	5	1.765	0	0	1	0.34	0.666667	0.236667	-5.24049	-2.58805	0.00632349	1
chr2	64312401	64312600	4	13	0	0	0	1.79	4.06	0	0	0	0	2	2	3	0	0	0.71	0.66	1.07	0	8.5	2.925	0	0	1	0.355	1.66667	0.576667	-5.94823	-2.17396	0.00112953	1
chr2	64312601	64312800	4	13	0	0	0	1.79	4.06	0	0	0	0	1	0	0	0	0	0.35	0	0	0	8.5	2.925	0	0	0.5	0.175	0	0	-5.94823	-2.17396	0.00112953	1
chr2	64366001	64366200	10	12	4	4	0	4.47	3.75	1.45	0.96	0	3	3	2	4	0	0.99	1.06	0.66	1.43	0	11	4.11	2.66667	0.803333	3	1.025	2	0.696667	-1.89774	-1.57912	0.0154986	1
chr2	64366201	64366400	13	16	5	4	0	5.82	5	1.82	0.96	0	2	3	1	2	1	0.66	1.06	0.33	0.71	0.74	14.5	5.41	3	0.926667	2.5	0.86	1.33333	0.593333	-2.1142	-1.31098	0.00700176	1
chr2	64366401	64366600	9	12	4	3	0	4.03	3.75	1.45	0.72	0	4	1	3	5	2	1.32	0.35	0.98	1.78	1.47	10.5	3.89	2.33333	0.723333	2.5	0.835	3.33333	1.41	-1.97995	-1.65055	0.0222828	1
chr2	64571801	64572000	4	8	0	0	0	1.79	2.5	0	0	0	4	2	2	1	2	1.32	0.71	0.66	0.36	1.47	6	2.145	0	0	3	1.015	1.66667	0.83	-5.50924	-2.44222	0.00340212	1
chr2	64624601	64624800	8	16	0	0	0	3.58	5	0	0	0	0	2	1	1	0	0	0.71	0.33	0.36	0	12	4.29	0	0	1	0.355	0.666667	0.23	-6.48869	-1.81377	4.12673e-05	0.337753
chr2	64624801	64625000	9	22	0	0	0	4.03	6.87	0	0	0	0	1	0	1	0	0	0.35	0	0.36	0	15.5	5.45	0	0	0.5	0.175	0.333333	0.12	-6.82916	-1.56348	5.85885e-06	0.140036
chr2	64625001	64625200	5	15	0	0	0	2.24	4.69	0	0	0	0	1	0	1	0	0	0.35	0	0.36	0	10	3.465	0	0	0.5	0.175	0.333333	0.12	-6.18521	-2.02008	0.000269683	1
chr2	64698601	64698800	8	8	1	0	0	3.58	2.5	0.36	0	0	4	4	2	1	3	1.32	1.42	0.66	0.36	2.21	8	3.04	0.333333	0.12	4	1.37	2	1.07667	-4.03257	-2.09679	0.00296244	1
chr2	64698801	64699000	11	15	0	0	0	4.92	4.69	0	0	0	2	2	0	0	1	0.66	0.71	0	0	0.74	13	4.805	0	0	2	0.685	0.333333	0.246667	-6.64858	-1.69954	1.53392e-05	0.194638
chr2	64699001	64699200	10	11	0	0	0	4.47	3.44	0	0	0	1	1	0	0	0	0.33	0.35	0	0	0	10.5	3.955	0	0	1	0.34	0	0	-6.36973	-1.89985	8.03677e-05	0.48151
chr2	64699801	64700000	2	7	1	1	0	0.89	2.19	0.36	0.24	0	0	2	0	0	0	0	0.71	0	0	0	4.5	1.54	0.666667	0.2	1	0.355	0	0	-2.35052	-2.54324	0.0468229	1
chr2	64702201	64702400	6	8	0	0	0	2.68	2.5	0	0	0	2	0	0	0	0	0.66	0	0	0	0	7	2.59	0	0	1	0.33	0	0	-5.7676	-2.29116	0.00120911	1
chr2	64702401	64702600	16	19	0	0	0	7.16	5.93	0	0	0	4	2	0	0	0	1.32	0.71	0	0	0	17.5	6.545	0	0	3	1.015	0	0	-7.09343	-1.36366	9.3431e-06	0.159507
chr2	64702601	64702800	23	27	0	0	0	10.29	8.43	0	0	0	5	2	0	0	0	1.65	0.71	0	0	0	25	9.36	0	0	3.5	1.18	0	0	-7.60986	-0.94942	6.44007e-07	0.0988185
chr2	64702801	64703000	18	23	0	0	0	8.05	7.18	0	0	0	1	0	0	0	0	0.33	0	0	0	0	20.5	7.615	0	0	0.5	0.165	0	0	-7.31133	-1.19121	2.04124e-06	0.111821
chr2	64703001	64703200	9	16	0	0	0	4.03	5	0	0	0	1	0	0	0	1	0.33	0	0	0	0.74	12.5	4.515	0	0	0.5	0.165	0.333333	0.246667	-6.56053	-1.76277	2.39991e-05	0.248725
chr2	64705401	64705600	4	8	1	0	0	1.79	2.5	0.36	0	0	3	3	0	0	0	0.99	1.06	0	0	0	6	2.145	0.333333	0.12	3	1.025	0	0	-3.55439	-2.37405	0.015138	1
chr2	64739401	64739600	4	6	0	0	0	1.79	1.87	0	0	0	3	3	5	5	1	0.99	1.06	1.64	1.78	0.74	5	1.83	0	0	3	1.025	3.66667	1.38667	-5.27934	-2.56732	0.00566952	1
chr2	64749201	64749400	8	14	0	10	0	3.58	4.37	0	2.41	0	2	0	0	2	0	0.66	0	0	0.71	0	11	3.975	3.33333	0.803333	1	0.33	0.666667	0.236667	-1.78224	-1.60367	0.0425593	1
chr2	64749401	64749600	13	21	0	14	0	5.82	6.56	0	3.37	0	1	1	0	1	0	0.33	0.35	0	0.36	0	17	6.19	4.66667	1.12333	1	0.34	0.333333	0.12	-2.00039	-1.14533	0.0194319	1
chr2	64749601	64749800	15	18	1	13	0	6.71	5.62	0.36	3.13	0	0	1	0	2	0	0	0.35	0	0.71	0	16.5	6.165	4.66667	1.16333	0.5	0.175	0.666667	0.236667	-1.93954	-1.13815	0.0167076	1
chr2	64749801	64750000	12	10	1	8	0	5.37	3.12	0.36	1.92	0	1	1	1	2	2	0.33	0.35	0.33	0.71	1.47	11	4.245	3	0.76	1	0.34	1.66667	0.836667	-1.94291	-1.5652	0.0191023	1
chr2	64787601	64787800	12	3	2	2	0	5.37	0.94	0.73	0.48	0	2	5	2	3	0	0.66	1.77	0.66	1.07	0	7.5	3.155	1.33333	0.403333	3.5	1.215	1.66667	0.576667	-2.47276	-1.9496	0.0437657	1
chr2	65131801	65132000	4	9	1	2	0	1.79	2.81	0.36	0.48	0	2	8	1	3	0	0.66	2.84	0.33	1.07	0	6.5	2.3	1	0.28	5	1.75	1.33333	0.466667	-2.41836	-2.23144	0.0258339	1
chr2	65132001	65132200	5	10	2	3	0	2.24	3.12	0.73	0.72	0	3	8	1	0	0	0.99	2.84	0.33	0	0	7.5	2.68	1.66667	0.483333	5.5	1.915	0.333333	0.11	-1.95557	-2.02657	0.0354298	1
chr2	65171201	65171400	6	6	0	3	0	2.68	1.87	0	0.72	0	5	6	6	0	1	1.65	2.13	1.97	0	0.74	6	2.275	1	0.24	5.5	1.89	2.33333	0.903333	-2.46125	-2.26506	0.0330003	1
chr2	65172001	65172200	5	6	0	0	0	2.24	1.87	0	0	0	4	3	3	0	3	1.32	1.06	0.98	0	2.21	5.5	2.055	0	0	3.5	1.19	2	1.06333	-5.43571	-2.48316	0.00350011	1
chr2	65172201	65172400	6	6	0	0	0	2.68	1.87	0	0	0	2	3	2	0	1	0.66	1.06	0.66	0	0.74	6	2.275	0	0	2.5	0.86	1	0.466667	-5.57936	-2.40319	0.00227177	1
chr2	65219401	65219600	3	12	1	1	0	1.34	3.75	0.36	0.24	0	4	1	0	4	0	1.32	0.35	0	1.43	0	7.5	2.545	0.666667	0.2	2.5	0.835	1.33333	0.476667	-3.04322	-2.1907	0.00865265	1
chr2	65219601	65219800	4	14	1	1	0	1.79	4.37	0.36	0.24	0	2	4	0	3	0	0.66	1.42	0	1.07	0	9	3.08	0.666667	0.2	3	1.04	1	0.356667	-3.31029	-2.03558	0.0032951	1
chr2	65231201	65231400	7	11	4	4	0	3.13	3.44	1.45	0.96	0	5	2	6	1	2	1.65	0.71	1.97	0.36	1.47	9	3.285	2.66667	0.803333	3.5	1.18	3	1.26667	-1.58092	-1.75285	0.0410713	1
chr2	65242001	65242200	2	10	0	2	0	0.89	3.12	0	0.48	0	2	3	3	2	0	0.66	1.06	0.98	0.71	0	6	2.005	0.666667	0.16	2.5	0.86	1.66667	0.563333	-2.80348	-2.38393	0.0380566	1
chr2	65253001	65253200	10	15	3	9	0	4.47	4.69	1.09	2.16	0	2	3	1	1	1	0.66	1.06	0.33	0.36	0.74	12.5	4.58	4	1.08333	2.5	0.86	1	0.476667	-1.59602	-1.40866	0.0255159	1
chr2	65320201	65320400	7	22	6	3	0	3.13	6.87	2.18	0.72	0	5	1	1	1	0	1.65	0.35	0.33	0.36	0	14.5	5	3	0.966667	3	1	0.666667	0.23	-1.96549	-1.36801	0.0240685	1
chr2	65320401	65320600	3	17	0	2	0	1.34	5.31	0	0.48	0	2	2	1	1	0	0.66	0.71	0.33	0.36	0	10	3.325	0.666667	0.16	2	0.685	0.666667	0.23	-3.50064	-1.98197	0.00402369	1
chr2	65336201	65336400	4	11	0	3	0	1.79	3.44	0	0.72	0	4	2	1	0	0	1.32	0.71	0.33	0	0	7.5	2.615	1	0.24	3	1.015	0.333333	0.11	-2.67051	-2.15084	0.0224276	1
chr2	65336401	65336600	5	18	0	4	0	2.24	5.62	0	0.96	0	4	2	1	0	0	1.32	0.71	0.33	0	0	11.5	3.93	1.33333	0.32	3	1.015	0.333333	0.11	-2.89454	-1.77407	0.00412326	1
chr2	65336601	65336800	4	11	0	3	0	1.79	3.44	0	0.72	0	1	1	0	2	0	0.33	0.35	0	0.71	0	7.5	2.615	1	0.24	1	0.34	0.666667	0.236667	-2.67051	-2.15084	0.0224275	1
chr2	65364801	65365000	9	13	1	4	0	4.03	4.06	0.36	0.96	0	3	3	1	1	1	0.99	1.06	0.33	0.36	0.74	11	4.045	1.66667	0.44	3	1.025	1	0.476667	-2.57744	-1.71123	0.00338376	1
chr2	65408001	65408200	5	10	0	5	0	2.24	3.12	0	1.2	0	1	2	5	6	1	0.33	0.71	1.64	2.14	0.74	7.5	2.68	1.66667	0.4	1.5	0.52	4	1.50667	-2.0781	-2.0586	0.0496298	1
chr2	65435001	65435200	8	18	1	1	0	3.58	5.62	0.36	0.24	0	2	6	2	1	0	0.66	2.13	0.66	0.36	0	13	4.6	0.666667	0.2	4	1.395	1	0.34	-3.87561	-1.6721	0.0006202	1
chr2	65435201	65435400	16	29	1	7	0	7.16	9.06	0.36	1.68	0	0	3	1	3	0	0	1.06	0.33	1.07	0	22.5	8.11	2.66667	0.68	1.5	0.53	1.33333	0.466667	-2.99622	-0.977415	0.000255164	1
chr2	65435401	65435600	14	18	0	7	0	6.26	5.62	0	1.68	0	1	5	1	3	0	0.33	1.77	0.33	1.07	0	16	5.94	2.33333	0.56	3	1.05	1.33333	0.466667	-2.77311	-1.31707	0.00128746	1
chr2	65446001	65446200	6	20	3	8	0	2.68	6.25	1.09	1.92	0	5	2	3	3	1	1.65	0.71	0.98	1.07	0.74	13	4.465	3.66667	1.00333	3.5	1.18	2.33333	0.93	-1.68035	-1.45044	0.0409354	1
chr2	65446201	65446400	23	30	8	13	0	10.29	9.37	2.91	3.13	0	4	2	2	2	2	1.32	0.71	0.66	0.71	1.47	26.5	9.83	7	2.01333	3	1.015	2	0.946667	-1.92743	-0.558979	0.011869	1
chr2	65446401	65446600	27	37	9	13	0	12.08	11.56	3.27	3.13	0	1	4	5	0	1	0.33	1.42	1.64	0	0.74	32	11.82	7.33333	2.13333	2.5	0.875	2	0.793333	-2.1208	-0.366637	0.00666926	1
chr2	65446601	65446800	13	24	4	7	0	5.82	7.5	1.45	1.68	0	0	6	6	2	2	0	2.13	1.97	0.71	1.47	18.5	6.66	3.66667	1.04333	3	1.065	3.33333	1.38333	-2.20363	-1.09512	0.00245382	1
chr2	65447201	65447400	2	9	0	2	0	0.89	2.81	0	0.48	0	3	3	0	0	0	0.99	1.06	0	0	0	5.5	1.85	0.666667	0.16	3	1.025	0	0	-2.69021	-2.44129	0.0371151	1
chr2	65462601	65462800	3	12	0	4	0	1.34	3.75	0	0.96	0	1	1	0	3	2	0.33	0.35	0	1.07	1.47	7.5	2.545	1.33333	0.32	1	0.34	1.66667	0.846667	-2.30175	-2.12893	0.0296211	1
chr2	65465801	65466000	6	14	0	3	0	2.68	4.37	0	0.72	0	4	4	3	1	1	1.32	1.42	0.98	0.36	0.74	10	3.525	1	0.24	4	1.37	1.66667	0.693333	-3.08218	-1.90268	0.00400644	1
chr2	65466001	65466200	6	14	0	3	0	2.68	4.37	0	0.72	0	5	3	4	5	2	1.65	1.06	1.31	1.78	1.47	10	3.525	1	0.24	4	1.355	3.66667	1.52	-3.08218	-1.90268	0.00400644	1
chr2	65473201	65473400	1	9	0	0	0	0.45	2.81	0	0	0	1	1	0	0	0	0.33	0.35	0	0	0	5	1.63	0	0	1	0.34	0	0	-5.12898	-2.62964	0.0228749	1
chr2	65473401	65473600	1	10	0	0	0	0.45	3.12	0	0	0	2	3	0	0	0	0.66	1.06	0	0	0	5.5	1.785	0	0	2.5	0.86	0	0	-5.25209	-2.56383	0.0159241	1
chr2	65624001	65624200	3	6	0	1	0	1.34	1.87	0	0.24	0	4	2	3	3	0	1.32	0.71	0.98	1.07	0	4.5	1.605	0.333333	0.08	3	1.015	2	0.683333	-3.22377	-2.59861	0.0419541	1
chr2	65667401	65667600	5	7	0	3	0	2.24	2.19	0	0.72	0	2	4	1	2	2	0.66	1.42	0.33	0.71	1.47	6	2.215	1	0.24	3	1.04	1.66667	0.836667	-2.41692	-2.28321	0.0449575	1
chr2	65892801	65893000	6	15	3	3	0	2.68	4.69	1.09	0.72	0	4	1	5	2	4	1.32	0.35	1.64	0.71	2.95	10.5	3.685	2	0.603333	2.5	0.835	3.66667	1.76667	-2.14009	-1.73232	0.0169814	1
chr2	65931601	65931800	5	6	0	3	0	2.24	1.87	0	0.72	0	5	1	7	4	1	1.65	0.35	2.29	1.43	0.74	5.5	2.055	1	0.24	3	1	4	1.48667	-2.31178	-2.33706	0.0462078	1
chr2	66056201	66056400	17	10	5	8	0	7.61	3.12	1.82	1.92	0	1	1	1	0	2	0.33	0.35	0.33	0	1.47	13.5	5.365	4.33333	1.24667	1	0.34	1	0.6	-1.68775	-1.23669	0.0297479	1
chr2	66125601	66125800	6	13	2	3	0	2.68	4.06	0.73	0.72	0	3	2	3	1	3	0.99	0.71	0.98	0.36	2.21	9.5	3.37	1.66667	0.483333	2.5	0.85	2.33333	1.18333	-2.28069	-1.84869	0.010749	1
chr2	66156201	66156400	7	5	1	2	0	3.13	1.56	0.36	0.48	0	2	2	2	3	2	0.66	0.71	0.66	1.07	1.47	6	2.345	1	0.28	2	0.685	2.33333	1.06667	-2.42941	-2.22889	0.0326303	1
chr2	66223601	66223800	5	7	2	0	0	2.24	2.19	0.73	0	0	2	8	9	8	1	0.66	2.84	2.95	2.85	0.74	6	2.215	0.666667	0.243333	5	1.75	6	2.18	-2.75764	-2.29051	0.0463183	1
chr2	66233401	66233600	9	11	4	5	0	4.03	3.44	1.45	1.2	0	2	4	6	6	2	0.66	1.42	1.97	2.14	1.47	10	3.735	3	0.883333	3	1.04	4.66667	1.86	-1.61642	-1.63004	0.0360901	1
chr2	66514401	66514600	5	17	5	4	0	2.24	5.31	1.82	0.96	0	4	3	1	0	1	1.32	1.06	0.33	0	0.74	11	3.775	3	0.926667	3.5	1.19	0.666667	0.356667	-1.60952	-1.60584	0.048185	1
chr2	66528201	66528400	13	15	4	11	0	5.82	4.69	1.45	2.65	0	3	3	3	2	2	0.99	1.06	0.98	0.71	1.47	14	5.255	5	1.36667	3	1.025	2.33333	1.05333	-1.49676	-1.22656	0.0324557	1
chr2	66528401	66528600	17	20	7	13	0	7.61	6.25	2.54	3.13	0	2	3	1	2	2	0.66	1.06	0.33	0.71	1.47	18.5	6.93	6.66667	1.89	2.5	0.86	1.66667	0.836667	-1.48785	-0.88842	0.0290551	1
chr2	66528601	66528800	14	17	8	9	0	6.26	5.31	2.91	2.16	0	2	0	1	1	1	0.66	0	0.33	0.36	0.74	15.5	5.785	5.66667	1.69	1	0.33	1	0.476667	-1.38461	-1.07445	0.046774	1
chr2	66566801	66567000	9	16	4	8	0	4.03	5	1.45	1.92	0	4	2	2	4	2	1.32	0.71	0.66	1.43	1.47	12.5	4.515	4	1.12333	3	1.015	2.66667	1.18667	-1.54188	-1.40923	0.0237938	1
chr2	66655201	66655400	3	9	1	3	0	1.34	2.81	0.36	0.72	0	2	9	3	5	0	0.66	3.19	0.98	1.78	0	6	2.075	1.33333	0.36	5.5	1.925	2.66667	0.92	-1.93655	-2.25787	0.0442933	1
chr2	66780801	66781000	3	7	0	2	0	1.34	2.19	0	0.48	0	1	1	2	2	2	0.33	0.35	0.66	0.71	1.47	5	1.765	0.666667	0.16	1	0.34	2	0.946667	-2.59608	-2.48152	0.0447334	1
chr2	66923601	66923800	3	9	1	2	0	1.34	2.81	0.36	0.48	0	4	5	1	2	2	1.32	1.77	0.33	0.71	1.47	6	2.075	1	0.28	4.5	1.545	1.66667	0.836667	-2.2838	-2.30126	0.0437063	1
chr2	66923801	66924000	2	9	0	2	0	0.89	2.81	0	0.48	0	4	4	0	2	2	1.32	1.42	0	0.71	1.47	5.5	1.85	0.666667	0.16	4	1.37	1.33333	0.726667	-2.69021	-2.44129	0.0371152	1
chr2	66924601	66924800	5	5	0	0	0	2.24	1.56	0	0	0	2	2	1	3	0	0.66	0.71	0.33	1.07	0	5	1.9	0	0	2	0.685	1.33333	0.466667	-5.31975	-2.54664	0.00677483	1
chr2	66924801	66925000	20	17	5	2	0	8.95	5.31	1.82	0.48	0	4	1	3	4	0	1.32	0.35	0.98	1.43	0	18.5	7.13	2.33333	0.766667	2.5	0.835	2.33333	0.803333	-2.81334	-1.08653	0.00102245	1
chr2	67089801	67090000	6	4	1	0	0	2.68	1.25	0.36	0	0	0	0	0	0	0	0	0	0	0	0	5	1.965	0.333333	0.12	0	0	0	0	-3.39789	-2.45271	0.0351844	1
chr2	67377001	67377200	4	11	1	5	0	1.79	3.44	0.36	1.2	0	2	1	3	4	1	0.66	0.35	0.98	1.43	0.74	7.5	2.615	2	0.52	1.5	0.505	2.66667	1.05	-1.75874	-2.02284	0.0438409	1
chr2	67617401	67617600	4	8	2	1	0	1.79	2.5	0.73	0.24	0	2	1	3	3	2	0.66	0.35	0.98	1.07	1.47	6	2.145	1	0.323333	1.5	0.505	2.66667	1.17333	-2.25701	-2.26484	0.042541	1
chr2	67617601	67617800	6	13	3	2	0	2.68	4.06	1.09	0.48	0	4	0	5	2	3	1.32	0	1.64	0.71	2.21	9.5	3.37	1.66667	0.523333	2	0.66	3.33333	1.52	-2.23297	-1.83433	0.0250802	1
chr2	68032401	68032600	3	7	0	2	0	1.34	2.19	0	0.48	0	2	5	5	4	2	0.66	1.77	1.64	1.43	1.47	5	1.765	0.666667	0.16	3.5	1.215	3.66667	1.51333	-2.59608	-2.48152	0.0447335	1
chr2	68032601	68032800	3	6	0	2	0	1.34	1.87	0	0.48	0	4	4	4	3	2	1.32	1.42	1.31	1.07	1.47	4.5	1.605	0.666667	0.16	4	1.37	3	1.28333	-2.45982	-2.5438	0.043257	1
chr2	68138001	68138200	6	3	1	1	0	2.68	0.94	0.36	0.24	0	1	0	0	0	0	0.33	0	0	0	0	4.5	1.81	0.666667	0.2	0.5	0.165	0	0	-2.53299	-2.46271	0.0373032	1
chr2	68594601	68594800	3	6	1	1	0	1.34	1.87	0.36	0.24	0	3	0	3	1	0	0.99	0	0.98	0.36	0	4.5	1.605	0.666667	0.2	1.5	0.495	1.33333	0.446667	-2.39419	-2.52303	0.0400772	1
chr2	69559601	69559800	8	3	1	0	0	3.58	0.94	0.36	0	0	3	3	2	1	1	0.99	1.06	0.66	0.36	0.74	5.5	2.26	0.333333	0.12	3	1.025	1.33333	0.586667	-3.59189	-2.3544	0.0318543	1
chr2	70128001	70128200	3	8	1	0	0	1.34	2.5	0.36	0	0	1	3	2	3	0	0.33	1.06	0.66	1.07	0	5.5	1.92	0.333333	0.12	2	0.695	1.66667	0.576667	-3.4013	-2.4516	0.0283672	1
chr2	70372201	70372400	16	15	1	8	1	7.16	4.69	0.36	1.92	5.81	3	2	3	5	2	0.99	0.71	0.98	1.78	1.47	15.5	5.925	3.33333	2.69667	2.5	0.85	3.33333	1.41	-2.13686	-1.18381	0.0257867	1
chr2	71742601	71742800	2	7	1	1	0	0.89	2.19	0.36	0.24	0	2	6	3	4	4	0.66	2.13	0.98	1.43	2.95	4.5	1.54	0.666667	0.2	4	1.395	3.66667	1.78667	-2.35052	-2.54324	0.0468228	1
chr2	71853201	71853400	18	19	7	15	0	8.05	5.93	2.54	3.61	0	2	1	5	2	1	0.66	0.35	1.64	0.71	0.74	18.5	6.99	7.33333	2.05	1.5	0.505	2.66667	1.03	-1.39928	-0.850639	0.0434741	1
chr2	73071401	73071600	5	8	1	1	0	2.24	2.5	0.36	0.24	0	4	0	6	2	0	1.32	0	1.97	0.71	0	6.5	2.37	0.666667	0.2	2	0.66	2.66667	0.893333	-2.92946	-2.25612	0.00862742	1
chr2	73396001	73396200	8	21	7	7	0	3.58	6.56	2.54	1.68	0	1	2	0	5	2	0.33	0.71	0	1.78	1.47	14.5	5.07	4.66667	1.40667	1.5	0.52	2.33333	1.08333	-1.44381	-1.24494	0.0438205	1
chr2	73577001	73577200	5	7	1	3	0	2.24	2.19	0.36	0.72	0	3	7	3	3	0	0.99	2.48	0.98	1.07	0	6	2.215	1.33333	0.36	5	1.735	2	0.683333	-1.99846	-2.22236	0.0390065	1
chr2	74395201	74395400	7	13	1	6	0	3.13	4.06	0.36	1.44	0	3	2	7	3	3	0.99	0.71	2.29	1.07	2.21	10	3.595	2.33333	0.6	2.5	0.85	4.33333	1.85667	-2.00269	-1.75188	0.0183192	1
chr2	74740001	74740200	10	17	5	9	0	4.47	5.31	1.82	2.16	0	0	4	3	5	2	0	1.42	0.98	1.78	1.47	13.5	4.89	4.66667	1.32667	2	0.71	3.33333	1.41	-1.44292	-1.29281	0.0448648	1
chr2	75075601	75075800	3	14	1	3	0	1.34	4.37	0.36	0.72	0	7	3	3	8	0	2.32	1.06	0.98	2.85	0	8.5	2.855	1.33333	0.36	5	1.69	3.66667	1.27667	-2.38979	-2.0236	0.0170621	1
chr2	75083001	75083200	11	12	3	8	0	4.92	3.75	1.09	1.92	0	2	3	6	3	1	0.66	1.06	1.97	1.07	0.74	11.5	4.335	3.66667	1.00333	2.5	0.86	3.33333	1.26	-1.62405	-1.47553	0.0348131	1
chr2	75092601	75092800	3	6	1	1	0	1.34	1.87	0.36	0.24	0	5	6	4	2	2	1.65	2.13	1.31	0.71	1.47	4.5	1.605	0.666667	0.2	5.5	1.89	2.66667	1.16333	-2.39419	-2.52303	0.0400771	1
chr2	75119401	75119600	13	14	4	8	0	5.82	4.37	1.45	1.92	0	4	4	3	4	1	1.32	1.42	0.98	1.43	0.74	13.5	5.095	4	1.12333	4	1.37	2.66667	1.05	-1.71712	-1.31084	0.0153755	1
chr2	75200601	75200800	4	9	0	3	0	1.79	2.81	0	0.72	0	3	2	1	1	0	0.99	0.71	0.33	0.36	0	6.5	2.3	1	0.24	2.5	0.85	0.666667	0.23	-2.48586	-2.24927	0.0311185	1
chr2	75200801	75201000	4	8	0	3	0	1.79	2.5	0	0.72	0	2	2	2	1	0	0.66	0.71	0.66	0.36	0	6	2.145	1	0.24	2	0.685	1	0.34	-2.38303	-2.30142	0.0456605	1
chr2	75371601	75371800	12	10	5	6	0	5.37	3.12	1.82	1.44	0	3	1	7	1	2	0.99	0.35	2.29	0.36	1.47	11	4.245	3.66667	1.08667	2	0.67	3.33333	1.37333	-1.53196	-1.46893	0.0394427	1
chr2	75553601	75553800	13	15	5	12	0	5.82	4.69	1.82	2.89	0	3	3	3	1	2	0.99	1.06	0.98	0.36	1.47	14	5.255	5.66667	1.57	3	1.025	2	0.936667	-1.32098	-1.17906	0.0479355	1
chr2	75600001	75600200	4	7	0	1	0	1.79	2.19	0	0.24	0	6	4	3	5	4	1.99	1.42	0.98	1.78	2.95	5.5	1.99	0.333333	0.08	5	1.705	4	1.90333	-3.51532	-2.452	0.0246545	1
chr2	75996601	75996800	12	11	2	9	0	5.37	3.44	0.73	2.16	0	3	1	1	0	1	0.99	0.35	0.33	0	0.74	11.5	4.405	3.66667	0.963333	2	0.67	0.666667	0.356667	-1.69498	-1.47498	0.0268801	1
chr2	75996801	75997000	12	12	2	9	0	5.37	3.75	0.73	2.16	0	4	2	2	1	1	1.32	0.71	0.66	0.36	0.74	12	4.56	3.66667	0.963333	3	1.015	1.33333	0.586667	-1.7417	-1.44645	0.0195807	1
chr2	75997001	75997200	8	5	0	2	0	3.58	1.56	0	0.48	0	3	3	3	2	0	0.99	1.06	0.98	0.71	0	6.5	2.57	0.666667	0.16	3	1.025	1.66667	0.563333	-3.12488	-2.2202	0.0103565	1
chr2	75997201	75997400	7	4	0	1	0	3.13	1.25	0	0.24	0	2	4	5	3	0	0.66	1.42	1.64	1.07	0	5.5	2.19	0.333333	0.08	3	1.04	2.66667	0.903333	-3.65338	-2.3934	0.0243554	1
chr2	76015601	76015800	17	10	5	10	0	7.61	3.12	1.82	2.41	0	2	3	1	1	1	0.66	1.06	0.33	0.36	0.74	13.5	5.365	5	1.41	2.5	0.86	1	0.476667	-1.52243	-1.19821	0.0447633	1
chr2	76066201	76066400	6	17	2	7	0	2.68	5.31	0.73	1.68	0	4	3	6	3	3	1.32	1.06	1.97	1.07	2.21	11.5	3.995	3	0.803333	3.5	1.19	4	1.75	-1.8045	-1.59877	0.018888	1
chr2	76066401	76066600	5	11	2	4	0	2.24	3.44	0.73	0.96	0	1	2	6	6	4	0.33	0.71	1.97	2.14	2.95	8	2.84	2	0.563333	1.5	0.52	5.33333	2.35333	-1.81408	-1.94975	0.047404	1
chr2	76643601	76643800	5	11	2	4	0	2.24	3.44	0.73	0.96	0	3	1	3	8	4	0.99	0.35	0.98	2.85	2.95	8	2.84	2	0.563333	2	0.67	5	2.26	-1.81408	-1.94975	0.047404	1
chr2	76908601	76908800	3	8	0	1	0	1.34	2.5	0	0.24	0	4	3	5	7	1	1.32	1.06	1.64	2.5	0.74	5.5	1.92	0.333333	0.08	3.5	1.19	4.33333	1.62667	-3.48208	-2.47165	0.0279161	1
chr2	77109801	77110000	4	8	1	3	0	1.79	2.5	0.36	0.72	0	4	5	3	1	1	1.32	1.77	0.98	0.36	0.74	6	2.145	1.33333	0.36	4.5	1.545	1.66667	0.693333	-1.96643	-2.24009	0.0395887	1
chr2	77408001	77408200	6	7	1	3	0	2.68	2.19	0.36	0.72	0	3	6	2	0	1	0.99	2.13	0.66	0	0.74	6.5	2.435	1.33333	0.36	4.5	1.56	1	0.466667	-2.13256	-2.15562	0.0260453	1
chr2	77446601	77446800	6	5	1	2	0	2.68	1.56	0.36	0.48	0	4	3	3	6	1	1.32	1.06	0.98	2.14	0.74	5.5	2.12	1	0.28	3.5	1.19	3.33333	1.28667	-2.2827	-2.29973	0.0446842	1
chr2	77630001	77630200	1	20	1	2	0	0.45	6.25	0.36	0.48	0	1	1	1	3	3	0.33	0.35	0.33	1.07	2.21	10.5	3.35	1	0.28	1	0.34	2.33333	1.20333	-2.95319	-1.92375	0.020951	1
chr2	77630201	77630400	2	19	1	4	0	0.89	5.93	0.36	0.96	0	2	1	0	2	3	0.66	0.35	0	0.71	2.21	10.5	3.41	1.66667	0.44	1.5	0.505	1.66667	0.973333	-2.37744	-1.84608	0.0295633	1
chr2	77693001	77693200	6	8	1	5	0	2.68	2.5	0.36	1.2	0	2	2	1	7	2	0.66	0.71	0.33	2.5	1.47	7	2.59	2	0.52	2	0.685	3.33333	1.43333	-1.72771	-2.03408	0.0400409	1
chr2	77766601	77766800	10	9	2	0	0	4.47	2.81	0.73	0	0	2	11	0	1	0	0.66	3.9	0	0.36	0	9.5	3.64	0.666667	0.243333	6.5	2.28	0.333333	0.12	-3.46511	-1.8842	0.00482434	1
chr2	77766801	77767000	24	14	3	9	0	10.74	4.37	1.09	2.16	0	2	6	2	2	0	0.66	2.13	0.66	0.71	0	19	7.555	4	1.08333	4	1.395	1.33333	0.456667	-2.35707	-0.962287	0.00317855	1
chr2	77767001	77767200	21	15	2	9	0	9.39	4.69	0.73	2.16	0	3	1	3	3	0	0.99	0.35	0.98	1.07	0	18	7.04	3.66667	0.963333	2	0.67	2	0.683333	-2.38732	-1.05678	0.00263398	1
chr2	77767201	77767400	8	13	0	4	0	3.58	4.06	0	0.96	0	1	1	4	1	0	0.33	0.35	1.31	0.36	0	10.5	3.82	1.33333	0.32	1	0.34	1.66667	0.556667	-2.8352	-1.80375	0.00254199	1
chr2	77767401	77767600	4	13	0	0	0	1.79	4.06	0	0	0	1	2	4	1	4	0.33	0.71	1.31	0.36	2.95	8.5	2.925	0	0	1.5	0.52	3	1.54	-5.94823	-2.17396	0.00112952	1
chr2	77767601	77767800	2	9	0	1	0	0.89	2.81	0	0.24	0	4	1	4	0	5	1.32	0.35	1.31	0	3.68	5.5	1.85	0.333333	0.08	2.5	0.835	3	1.66333	-3.4456	-2.49134	0.0366357	1
chr2	78012601	78012800	15	18	0	0	1	6.71	5.62	0	0	5.81	0	2	0	5	3	0	0.71	0	1.78	2.21	16.5	6.165	0.333333	1.93667	1	0.355	2.66667	1.33	-4.94149	-1.33837	0.00173341	1
chr2	78012801	78013000	15	22	0	0	0	6.71	6.87	0	0	0	0	1	0	0	1	0	0.35	0	0	0.74	18.5	6.79	0	0	0.5	0.175	0.333333	0.246667	-7.14507	-1.32241	4.03064e-06	0.126011
chr2	78013001	78013200	6	11	0	0	0	2.68	3.44	0	0	0	0	0	0	0	0	0	0	0	0	0	8.5	3.06	0	0	0	0	0	0	-6.0089	-2.13961	0.000449639	1
chr2	78034401	78034600	2	9	1	0	0	0.89	2.81	0.36	0	0	6	4	2	6	2	1.99	1.42	0.66	2.14	1.47	5.5	1.85	0.333333	0.12	5	1.705	3.33333	1.42333	-3.34299	-2.47122	0.0371208	1
chr2	78034601	78034800	2	18	1	0	0	0.89	5.62	0.36	0	0	4	7	3	5	2	1.32	2.48	0.98	1.78	1.47	10	3.255	0.333333	0.12	5.5	1.9	3.33333	1.41	-4.10847	-2.0168	0.00618089	1
chr2	78034801	78035000	2	18	0	0	0	0.89	5.62	0	0	0	3	6	2	2	0	0.99	2.13	0.66	0.71	0	10	3.255	0	0	4.5	1.56	1.33333	0.456667	-6.08597	-2.06849	0.00149942	1
chr2	78051001	78051200	9	20	3	3	1	4.03	6.25	1.09	0.72	5.81	1	2	0	0	0	0.33	0.71	0	0	0	14.5	5.14	2.33333	2.54	1.5	0.52	0	0	-2.29619	-1.3526	0.0206123	1
chr2	78051601	78051800	24	24	7	15	1	10.74	7.5	2.54	3.61	5.81	0	5	2	0	0	0	1.77	0.66	0	0	24	9.12	7.66667	3.98667	2.5	0.885	0.666667	0.22	-1.61163	-0.556999	0.0456127	1
chr2	78051801	78052000	19	22	5	11	0	8.5	6.87	1.82	2.65	0	2	3	2	0	0	0.66	1.06	0.66	0	0	20.5	7.685	5.33333	1.49	2.5	0.86	0.666667	0.22	-1.94867	-0.872207	0.00783757	1
chr2	78052001	78052200	4	6	1	1	0	1.79	1.87	0.36	0.24	0	2	4	0	2	0	0.66	1.42	0	0.71	0	5	1.83	0.666667	0.2	3	1.04	0.666667	0.236667	-2.56492	-2.4418	0.0229712	1
chr2	78055801	78056000	9	16	0	7	1	4.03	5	0	1.68	5.81	4	1	4	1	2	1.32	0.35	1.31	0.36	1.47	12.5	4.515	2.66667	2.49667	2.5	0.835	2.33333	1.04667	-2.06035	-1.47705	0.0479298	1
chr2	78065801	78066000	7	2	1	1	0	3.13	0.62	0.36	0.24	0	4	2	6	6	4	1.32	0.71	1.97	2.14	2.95	4.5	1.875	0.666667	0.2	3	1.015	5.33333	2.35333	-2.59665	-2.44272	0.0494195	1
chr2	78122001	78122200	6	18	1	0	0	2.68	5.62	0.36	0	0	0	4	0	1	1	0	1.42	0	0.36	0.74	12	4.15	0.333333	0.12	2	0.71	0.666667	0.366667	-4.4858	-1.79841	0.000587218	1
chr2	78122201	78122400	13	29	3	6	0	5.82	9.06	1.09	1.44	0	0	4	2	2	0	0	1.42	0.66	0.71	0	21	7.44	3	0.843333	2	0.71	1.33333	0.456667	-2.64141	-1.03242	0.00071708	1
chr2	78122401	78122600	9	19	2	6	0	4.03	5.93	0.73	1.44	0	0	4	3	2	0	0	1.42	0.98	0.71	0	14	4.98	2.66667	0.723333	2	0.71	1.66667	0.563333	-2.2504	-1.43807	0.00427815	1
chr2	78129601	78129800	3	12	1	2	0	1.34	3.75	0.36	0.48	0	0	0	0	0	1	0	0	0	0	0.74	7.5	2.545	1	0.28	0	0	0.333333	0.246667	-2.57144	-2.15088	0.0229128	1
chr2	78129801	78130000	7	19	1	2	0	3.13	5.93	0.36	0.48	0	0	1	0	0	1	0	0.35	0	0	0.74	13	4.53	1	0.28	0.5	0.175	0.333333	0.246667	-3.37456	-1.65855	0.000707093	1
chr2	78130001	78130200	11	22	1	2	0	4.92	6.87	0.36	0.48	0	1	2	0	0	1	0.33	0.71	0	0	0.74	16.5	5.895	1	0.28	1.5	0.52	0.333333	0.246667	-3.74464	-1.39932	5.71816e-05	0.399063
chr2	78130201	78130400	10	16	0	0	0	4.47	5	0	0	0	1	4	0	0	2	0.33	1.42	0	0	1.47	13	4.735	0	0	2.5	0.875	0.666667	0.49	-6.62903	-1.71341	1.47387e-05	0.193884
chr2	78146201	78146400	7	3	0	0	0	3.13	0.94	0	0	0	0	0	0	0	0	0	0	0	0	0	5	2.035	0	0	0	0	0	0	-5.42186	-2.50544	0.00839833	1
chr2	78146401	78146600	4	7	0	0	0	1.79	2.19	0	0	0	0	0	0	0	0	0	0	0	0	0	5.5	1.99	0	0	0	0	0	0	-5.39947	-2.50326	0.00328573	1
chr2	78146601	78146800	4	10	0	0	0	1.79	3.12	0	0	0	3	1	0	0	1	0.99	0.35	0	0	0.74	7	2.455	0	0	2	0.67	0.333333	0.246667	-5.70358	-2.32816	0.00225534	1
chr2	78146801	78147000	2	8	0	0	0	0.89	2.5	0	0	0	4	1	0	1	2	1.32	0.35	0	0.36	1.47	5	1.695	0	0	2.5	0.835	1	0.61	-5.19184	-2.60883	0.0149214	1
chr2	78205201	78205400	2	9	0	1	0	0.89	2.81	0	0.24	0	6	0	0	8	1	1.99	0	0	2.85	0.74	5.5	1.85	0.333333	0.08	3	0.995	3	1.19667	-3.4456	-2.49134	0.0366356	1
chr2	78205401	78205600	3	14	1	3	0	1.34	4.37	0.36	0.72	0	6	5	0	8	3	1.99	1.77	0	2.85	2.21	8.5	2.855	1.33333	0.36	5.5	1.88	3.66667	1.68667	-2.38979	-2.0236	0.0170621	1
chr2	78214001	78214200	2	8	0	0	0	0.89	2.5	0	0	0	3	4	3	3	1	0.99	1.42	0.98	1.07	0.74	5	1.695	0	0	3.5	1.205	2.33333	0.93	-5.19184	-2.60883	0.0149214	1
chr2	78214201	78214400	3	20	1	3	0	1.34	6.25	0.36	0.72	0	3	2	0	1	1	0.99	0.71	0	0.36	0.74	11.5	3.795	1.33333	0.36	2.5	0.85	0.666667	0.366667	-2.7867	-1.78854	0.00560409	1
chr2	78214401	78214600	3	28	2	7	0	1.34	8.75	0.73	1.68	0	5	1	3	2	0	1.65	0.35	0.98	0.71	0	15.5	5.045	3	0.803333	3	1	1.66667	0.563333	-2.15463	-1.40401	0.0163563	1
chr2	78231601	78231800	7	18	0	1	0	3.13	5.62	0	0.24	0	3	1	2	2	3	0.99	0.35	0.66	0.71	2.21	12.5	4.375	0.333333	0.08	2	0.67	2.33333	1.19333	-4.63423	-1.7619	0.000321131	1
chr2	78231801	78232000	9	23	0	2	0	4.03	7.18	0	0.48	0	3	1	2	2	2	0.99	0.35	0.66	0.71	1.47	16	5.605	0.666667	0.16	2	0.67	2	0.946667	-4.21544	-1.48529	4.38752e-05	0.346021
chr2	78232001	78232200	7	9	0	2	0	3.13	2.81	0	0.48	0	3	2	2	1	3	0.99	0.71	0.66	0.36	2.21	8	2.97	0.666667	0.16	2.5	0.85	2	1.07667	-3.31337	-2.09215	0.00253252	1
chr2	78235801	78236000	1	17	1	1	0	0.45	5.31	0.36	0.24	0	2	3	0	3	0	0.66	1.06	0	1.07	0	9	2.88	0.666667	0.2	2.5	0.86	1	0.356667	-3.20051	-2.08418	0.0148539	1
chr2	78236001	78236200	0	15	0	0	0	0	4.69	0	0	0	3	5	1	3	0	0.99	1.77	0.33	1.07	0	7.5	2.345	0	0	4	1.38	1.33333	0.466667	-5.60106	-2.34752	0.0179097	1
chr2	78264001	78264200	2	10	1	1	0	0.89	3.12	0.36	0.24	0	4	3	1	3	1	1.32	1.06	0.33	1.07	0.74	6	2.005	0.666667	0.2	3.5	1.19	1.66667	0.713333	-2.71631	-2.36494	0.0346358	1
chr2	78285401	78285600	5	17	1	5	0	2.24	5.31	0.36	1.2	0	5	2	1	7	2	1.65	0.71	0.33	2.5	1.47	11	3.775	2	0.52	3.5	1.18	3.33333	1.43333	-2.27485	-1.73829	0.00791552	1
chr2	78333401	78333600	9	15	0	0	1	4.03	4.69	0	0	5.81	0	5	0	0	0	0	1.77	0	0	0	12	4.36	0.333333	1.93667	2.5	0.885	0	0	-4.43255	-1.69229	0.00853544	1
chr2	78333601	78333800	1	12	0	0	0	0.45	3.75	0	0	0	0	2	0	0	0	0	0.71	0	0	0	6.5	2.1	0	0	1	0.355	0	0	-5.46998	-2.44132	0.0119671	1
chr2	78439401	78439600	4	21	3	4	0	1.79	6.56	1.09	0.96	0	1	3	1	2	0	0.33	1.06	0.33	0.71	0	12.5	4.175	2.33333	0.683333	2	0.695	1	0.346667	-2.13512	-1.60038	0.0262262	1
chr2	78495201	78495400	2	10	0	0	0	0.89	3.12	0	0	0	0	2	3	1	0	0	0.71	0.98	0.36	0	6	2.005	0	0	1	0.355	1.33333	0.446667	-5.42258	-2.48146	0.00674942	1
chr2	78495401	78495600	2	8	0	0	0	0.89	2.5	0	0	0	1	2	0	1	0	0.33	0.71	0	0.36	0	5	1.695	0	0	1.5	0.52	0.333333	0.12	-5.19184	-2.60883	0.0149213	1
chr2	78504601	78504800	9	10	0	0	0	4.03	3.12	0	0	0	1	3	0	0	0	0.33	1.06	0	0	0	9.5	3.575	0	0	2	0.695	0	0	-6.22509	-1.99895	0.000198498	0.854742
chr2	78504801	78505000	21	20	0	0	0	9.39	6.25	0	0	0	0	1	0	0	0	0	0.35	0	0	0	20.5	7.82	0	0	0.5	0.175	0	0	-7.35302	-1.15998	2.76733e-06	0.117466
chr2	78505001	78505200	20	18	0	0	0	8.95	5.62	0	0	0	0	0	0	0	0	0	0	0	0	0	19	7.285	0	0	0	0	0	0	-7.25106	-1.24193	5.05566e-06	0.135734
chr2	78512401	78512600	2	12	0	0	0	0.89	3.75	0	0	0	0	2	0	0	0	0	0.71	0	0	0	7	2.32	0	0	1	0.355	0	0	-5.62063	-2.36539	0.00487511	1
chr2	78512601	78512800	7	24	0	0	0	3.13	7.5	0	0	0	0	3	0	0	0	0	1.06	0	0	0	15.5	5.315	0	0	1.5	0.53	0	0	-6.79022	-1.58908	1.63993e-05	0.201204
chr2	78512801	78513000	18	30	0	0	0	8.05	9.37	0	0	0	0	3	0	0	0	0	1.06	0	0	0	24	8.71	0	0	1.5	0.53	0	0	-7.50126	-1.03647	7.98956e-07	0.0988185
chr2	78513001	78513200	22	32	0	0	0	9.84	9.99	0	0	0	1	0	0	0	0	0.33	0	0	0	0	27	9.915	0	0	0.5	0.165	0	0	-7.68962	-0.881982	4.1654e-07	0.0988185
chr2	78513201	78513400	25	26	0	0	1	11.18	8.12	0	0	5.81	1	1	0	0	0	0.33	0.35	0	0	0	25.5	9.65	0.333333	1.93667	1	0.34	0	0	-5.56706	-0.838505	0.000344955	1
chr2	78513401	78513600	13	9	0	0	1	5.82	2.81	0	0	5.81	3	1	1	0	0	0.99	0.35	0.33	0	0	11	4.315	0.333333	1.93667	2	0.67	0.333333	0.11	-4.37632	-1.70627	0.0140814	1
chr2	78514201	78514400	1	12	0	0	0	0.45	3.75	0	0	0	1	4	0	0	0	0.33	1.42	0	0	0	6.5	2.1	0	0	2.5	0.875	0	0	-5.46998	-2.44132	0.0119671	1
chr2	78514401	78514600	2	9	0	1	0	0.89	2.81	0	0.24	0	1	3	0	0	0	0.33	1.06	0	0	0	5.5	1.85	0.333333	0.08	2	0.695	0	0	-3.4456	-2.49134	0.0366354	1
chr2	78514801	78515000	13	33	11	12	0	5.82	10.31	4	2.89	0	2	5	1	3	0	0.66	1.77	0.33	1.07	0	23	8.065	7.66667	2.29667	3.5	1.215	1.33333	0.466667	-1.45967	-0.695173	0.0499482	1
chr2	78523001	78523200	6	13	3	1	0	2.68	4.06	1.09	0.24	0	2	2	1	2	1	0.66	0.71	0.33	0.71	0.74	9.5	3.37	1.33333	0.443333	2	0.685	1.33333	0.593333	-2.49608	-1.86558	0.0142513	1
chr2	78523201	78523400	12	30	4	14	1	5.37	9.37	1.45	3.37	5.81	4	1	1	1	0	1.32	0.35	0.33	0.36	0	21	7.37	6.33333	3.54333	2.5	0.835	0.666667	0.23	-1.58152	-0.821424	0.0449299	1
chr2	78597601	78597800	15	28	4	8	1	6.71	8.75	1.45	1.92	5.81	1	2	1	1	1	0.33	0.71	0.33	0.36	0.74	21.5	7.73	4.33333	3.06	1.5	0.52	1	0.476667	-2.10126	-0.864498	0.00965391	1
chr2	78597801	78598000	19	29	3	9	0	8.5	9.06	1.09	2.16	0	0	6	1	0	0	0	2.13	0.33	0	0	24	8.78	4	1.08333	3	1.065	0.333333	0.11	-2.54113	-0.81936	0.000768689	1
chr2	78598001	78598200	11	19	3	8	0	4.92	5.93	1.09	1.92	0	0	3	5	2	0	0	1.06	1.64	0.71	0	15	5.425	3.66667	1.00333	1.5	0.53	2.33333	0.783333	-1.94359	-1.28796	0.00825693	1
chr2	78598201	78598400	7	18	1	4	0	3.13	5.62	0.36	0.96	0	0	1	5	2	0	0	0.35	1.64	0.71	0	12.5	4.375	1.66667	0.44	0.5	0.175	2.33333	0.783333	-2.69895	-1.63808	0.00281314	1
chr2	78598401	78598600	9	18	1	3	0	4.03	5.62	0.36	0.72	0	1	1	1	0	1	0.33	0.35	0.33	0	0.74	13.5	4.825	1.33333	0.36	1	0.34	0.666667	0.356667	-3.10694	-1.57448	0.00106898	1
chr2	78616601	78616800	7	5	0	1	0	3.13	1.56	0	0.24	0	5	4	1	2	0	1.65	1.42	0.33	0.71	0	6	2.345	0.333333	0.08	4.5	1.535	1	0.346667	-3.74608	-2.33636	0.0137403	1
chr2	78616801	78617000	9	6	0	0	0	4.03	1.87	0	0	0	0	3	0	1	0	0	1.06	0	0.36	0	7.5	2.95	0	0	1.5	0.53	0.333333	0.12	-5.95139	-2.185	0.00141576	1
chr2	78677801	78678000	2	11	0	0	0	0.89	3.44	0	0	0	1	4	4	2	1	0.33	1.42	1.31	0.71	0.74	6.5	2.165	0	0	2.5	0.875	2.33333	0.92	-5.52501	-2.42214	0.00712079	1
chr2	78695001	78695200	12	28	5	16	0	5.37	8.75	1.82	3.85	0	8	4	0	1	4	2.65	1.42	0	0.36	2.95	20	7.06	7	1.89	6	2.035	1.66667	1.10333	-1.50591	-0.877731	0.0336433	1
chr2	78695201	78695400	11	11	1	8	0	4.92	3.44	0.36	1.92	0	6	8	1	2	4	1.99	2.84	0.33	0.71	2.95	11	4.18	3	0.76	7	2.415	2.33333	1.33	-1.91288	-1.57804	0.0226192	1
chr2	78716201	78716400	3	7	1	1	0	1.34	2.19	0.36	0.24	0	2	2	0	6	0	0.66	0.71	0	2.14	0	5	1.765	0.666667	0.2	2	0.685	2	0.713333	-2.52857	-2.46141	0.0244391	1
chr2	78722801	78723000	4	6	0	0	0	1.79	1.87	0	0	0	3	6	0	1	0	0.99	2.13	0	0.36	0	5	1.83	0	0	4.5	1.56	0.333333	0.12	-5.27934	-2.56732	0.00566949	1
chr2	78723001	78723200	4	6	0	0	0	1.79	1.87	0	0	0	2	4	0	2	0	0.66	1.42	0	0.71	0	5	1.83	0	0	3	1.04	0.666667	0.236667	-5.27934	-2.56732	0.00566946	1
chr2	79024001	79024200	19	18	7	15	0	8.5	5.62	2.54	3.61	0	2	1	2	3	0	0.66	0.35	0.66	1.07	0	18.5	7.06	7.33333	2.05	1.5	0.505	1.66667	0.576667	-1.41744	-0.842148	0.0454159	1
chr2	79288801	79289000	4	12	0	1	0	1.79	3.75	0	0.24	0	2	7	1	2	3	0.66	2.48	0.33	0.71	2.21	8	2.77	0.333333	0.08	4.5	1.57	2	1.08333	-3.99481	-2.18232	0.00508963	1
chr2	79414001	79414200	1	12	0	1	0	0.45	3.75	0	0.24	0	4	3	3	9	2	1.32	1.06	0.98	3.21	1.47	6.5	2.1	0.333333	0.08	3.5	1.19	4.66667	1.88667	-3.62392	-2.39338	0.0388654	1
chr2	79676601	79676800	7	7	1	4	0	3.13	2.19	0.36	0.96	0	7	2	3	3	3	2.32	0.71	0.98	1.07	2.21	7	2.66	1.66667	0.44	4.5	1.515	3	1.42	-1.98618	-2.05419	0.0412164	1
chr2	79683201	79683400	4	5	0	2	0	1.79	1.56	0	0.48	0	3	8	2	6	0	0.99	2.84	0.66	2.14	0	4.5	1.675	0.666667	0.16	5.5	1.915	2.66667	0.933333	-2.5013	-2.52356	0.0438881	1
chr2	80222201	80222400	16	26	0	8	0	7.16	8.12	0	1.92	0	5	4	3	3	1	1.65	1.42	0.98	1.07	0.74	21	7.64	2.66667	0.64	4.5	1.535	2.33333	0.93	-2.96837	-1.0471	0.00030692	1
chr2	80222401	80222600	16	26	0	7	0	7.16	8.12	0	1.68	0	3	3	5	5	1	0.99	1.06	1.64	1.78	0.74	21	7.64	2.33333	0.56	3	1.025	3.66667	1.38667	-3.13056	-1.06393	0.000242365	0.985159
chr2	80222601	80222800	8	7	0	1	0	3.58	2.19	0	0.24	0	2	2	7	6	2	0.66	0.71	2.29	2.14	1.47	7.5	2.885	0.333333	0.08	2	0.685	5	1.96667	-4.03749	-2.16165	0.00503406	1
chr2	80226201	80226400	19	13	0	4	1	8.5	4.06	0	0.96	5.81	0	0	0	0	0	0	0	0	0	0	16	6.28	1.66667	2.25667	0	0	0	0	-3.11405	-1.23516	0.00873468	1
chr2	80230001	80230200	8	5	0	2	0	3.58	1.56	0	0.48	0	2	1	0	0	0	0.66	0.35	0	0	0	6.5	2.57	0.666667	0.16	1.5	0.505	0	0	-3.12488	-2.2202	0.0103565	1
chr2	80230201	80230400	19	6	0	8	0	8.5	1.87	0	1.92	0	3	0	0	0	0	0.99	0	0	0	0	12.5	5.185	2.66667	0.64	1.5	0.495	0	0	-2.50485	-1.42551	0.012272	1
chr2	80230401	80230600	26	9	0	14	0	11.63	2.81	0	3.37	0	3	2	0	0	0	0.99	0.71	0	0	0	17.5	7.22	4.66667	1.12333	2.5	0.85	0	0	-2.30274	-0.997754	0.0199796	1
chr2	80230601	80230800	19	23	0	9	0	8.5	7.18	0	2.16	0	4	4	0	0	0	1.32	1.42	0	0	0	21	7.84	3	0.72	4	1.37	0	0	-2.87266	-1.00234	0.000782977	1
chr2	80230801	80231000	14	22	0	5	0	6.26	6.87	0	1.2	0	3	5	1	2	0	0.99	1.77	0.33	0.71	0	18	6.565	1.66667	0.4	4	1.38	1	0.346667	-3.32435	-1.25724	0.000183626	0.81057
chr2	80231001	80231200	23	10	3	6	0	10.29	3.12	1.09	1.44	0	4	3	1	4	0	1.32	1.06	0.33	1.43	0	16.5	6.705	3	0.843333	3.5	1.19	1.66667	0.586667	-2.53606	-1.12833	0.00448176	1
chr2	80231201	80231400	38	19	3	13	1	17	5.93	1.09	3.13	5.81	3	2	1	2	0	0.99	0.71	0.33	0.71	0	28.5	11.465	5.66667	3.34333	2.5	0.85	1	0.346667	-2.41395	-0.424724	0.00891042	1
chr2	80231401	80231600	35	19	2	12	1	15.66	5.93	0.73	2.89	5.81	6	3	0	1	1	1.99	1.06	0	0.36	0.74	27	10.795	5	3.14333	4.5	1.525	0.666667	0.366667	-2.50174	-0.515665	0.00933675	1
chr2	80234201	80234400	24	19	0	7	1	10.74	5.93	0	1.68	5.81	1	2	4	0	4	0.33	0.71	1.31	0	2.95	21.5	8.335	2.66667	2.49667	1.5	0.52	2.66667	1.42	-2.94908	-0.892795	0.00496148	1
chr2	80234401	80234600	25	22	0	9	1	11.18	6.87	0	2.16	5.81	3	4	0	1	2	0.99	1.42	0	0.36	1.47	23.5	9.025	3.33333	2.65667	3.5	1.205	1	0.61	-2.79042	-0.781447	0.00555156	1
chr2	80250801	80251000	17	9	0	6	0	7.61	2.81	0	1.44	0	4	1	0	3	3	1.32	0.35	0	1.07	2.21	13	5.21	2	0.48	2.5	0.835	2	1.09333	-2.82138	-1.46748	0.00289116	1
chr2	80251001	80251200	33	12	0	9	0	14.76	3.75	0	2.16	0	1	0	0	2	2	0.33	0	0	0.71	1.47	22.5	9.255	3	0.72	0.5	0.165	1.33333	0.726667	-3.1921	-0.820554	0.00159104	1
chr2	80251201	80251400	29	8	0	8	0	12.97	2.5	0	1.92	0	1	0	0	1	1	0.33	0	0	0.36	0.74	18.5	7.735	2.66667	0.64	0.5	0.165	0.666667	0.366667	-3.08895	-1.02711	0.00218847	1
chr2	80269801	80270000	12	11	0	6	1	5.37	3.44	0	1.44	5.81	1	2	3	3	5	0.33	0.71	0.98	1.07	3.68	11.5	4.405	2.33333	2.41667	1.5	0.52	3.66667	1.91	-2.18807	-1.52391	0.0459213	1
chr2	80272001	80272200	14	12	0	3	0	6.26	3.75	0	0.72	0	3	8	3	0	2	0.99	2.84	0.98	0	1.47	13	5.005	1	0.24	5.5	1.915	1.66667	0.816667	-3.57829	-1.57895	0.000525404	1
chr2	80272201	80272400	16	18	0	5	0	7.16	5.62	0	1.2	0	1	3	0	0	1	0.33	1.06	0	0	0.74	17	6.39	1.66667	0.4	2	0.695	0.333333	0.246667	-3.29248	-1.28504	0.000227617	0.937776
chr2	80272401	80272600	11	13	0	4	0	4.92	4.06	0	0.96	0	1	4	0	0	2	0.33	1.42	0	0	1.47	12	4.49	1.33333	0.32	2.5	0.875	0.666667	0.49	-3.06345	-1.65706	0.000853037	1
chr2	80284401	80284600	2	7	1	1	0	0.89	2.19	0.36	0.24	0	1	1	5	2	0	0.33	0.35	1.64	0.71	0	4.5	1.54	0.666667	0.2	1	0.34	2.33333	0.783333	-2.35052	-2.54324	0.0468227	1
chr2	80285401	80285600	33	16	10	14	0	14.76	5	3.63	3.37	0	5	3	2	0	0	1.65	1.06	0.66	0	0	24.5	9.88	8	2.33333	4	1.355	0.666667	0.22	-1.78707	-0.49895	0.0325921	1
chr2	80285601	80285800	33	13	9	11	0	14.76	4.06	3.27	2.65	0	2	5	3	0	1	0.66	1.77	0.98	0	0.74	23	9.41	6.66667	1.97333	3.5	1.215	1.33333	0.573333	-1.94396	-0.595136	0.0225387	1
chr2	80288801	80289000	45	26	15	23	0	20.13	8.12	5.45	5.53	0	1	3	2	1	0	0.33	1.06	0.66	0.36	0	35.5	14.125	12.6667	3.66	2	0.695	1	0.34	-1.71811	-0.0167578	0.0394604	1
chr2	80294401	80294600	17	11	5	7	0	7.61	3.44	1.82	1.68	0	5	4	3	2	2	1.65	1.42	0.98	0.71	1.47	14	5.525	4	1.16667	4.5	1.535	2.33333	1.05333	-1.8186	-1.23195	0.0222971	1
chr2	80342201	80342400	4	10	2	1	0	1.79	3.12	0.73	0.24	0	0	2	4	1	2	0	0.71	1.31	0.36	1.47	7	2.455	1	0.323333	1	0.355	2.33333	1.04667	-2.45098	-2.16454	0.0294162	1
chr2	80414801	80415000	11	15	4	8	0	4.92	4.69	1.45	1.92	0	4	8	11	2	1	1.32	2.84	3.61	0.71	0.74	13	4.805	4	1.12333	6	2.08	4.66667	1.68667	-1.62951	-1.35932	0.0182448	1
chr2	80610001	80610200	5	10	1	1	0	2.24	3.12	0.36	0.24	0	3	2	7	3	1	0.99	0.71	2.29	1.07	0.74	7.5	2.68	0.666667	0.2	2.5	0.85	3.66667	1.36667	-3.10975	-2.1562	0.0055714	1
chr2	80610201	80610400	4	9	0	1	0	1.79	2.81	0	0.24	0	3	1	7	2	0	0.99	0.35	2.29	0.71	0	6.5	2.3	0.333333	0.08	2	0.67	3	1	-3.7283	-2.33732	0.00983171	1
chr2	80757601	80757800	0	17	1	1	0	0	5.31	0.36	0.24	0	0	3	1	0	0	0	1.06	0.33	0	0	8.5	2.655	0.666667	0.2	1.5	0.53	0.333333	0.11	-3.07767	-2.14627	0.0342339	1
chr2	80817201	80817400	0	13	0	0	0	0	4.06	0	0	0	0	2	0	0	0	0	0.71	0	0	0	6.5	2.03	0	0	1	0.355	0	0	-5.40334	-2.46055	0.0327051	1
chr2	80817401	80817600	0	13	0	0	0	0	4.06	0	0	0	0	4	0	0	0	0	1.42	0	0	0	6.5	2.03	0	0	2	0.71	0	0	-5.40334	-2.46055	0.0327051	1
chr2	80822401	80822600	0	13	0	0	0	0	4.06	0	0	0	0	1	0	0	0	0	0.35	0	0	0	6.5	2.03	0	0	0.5	0.175	0	0	-5.40334	-2.46055	0.0327051	1
chr2	80822601	80822800	0	13	0	0	0	0	4.06	0	0	0	0	3	0	0	0	0	1.06	0	0	0	6.5	2.03	0	0	1.5	0.53	0	0	-5.40334	-2.46055	0.0327051	1
chr2	80831401	80831600	0	15	0	0	0	0	4.69	0	0	0	0	4	0	0	0	0	1.42	0	0	0	7.5	2.345	0	0	2	0.71	0	0	-5.60106	-2.34752	0.0179096	1
chr2	80831601	80831800	0	19	0	0	0	0	5.93	0	0	0	0	4	0	0	0	0	1.42	0	0	0	9.5	2.965	0	0	2	0.71	0	0	-5.92862	-2.14681	0.010218	1
chr2	80831801	80832000	0	22	0	0	0	0	6.87	0	0	0	0	5	0	0	0	0	1.77	0	0	0	11	3.435	0	0	2.5	0.885	0	0	-6.13303	-2.01399	0.00615954	1
chr2	80832001	80832200	0	25	0	0	0	0	7.81	0	0	0	0	5	0	0	0	0	1.77	0	0	0	12.5	3.905	0	0	2.5	0.885	0	0	-6.31184	-1.89325	0.00386021	1
chr2	80832201	80832400	0	16	0	0	0	0	5	0	0	0	0	1	0	0	0	0	0.35	0	0	0	8	2.5	0	0	0.5	0.175	0	0	-5.69025	-2.29443	0.0175456	1
chr2	80832401	80832600	0	16	0	0	0	0	5	0	0	0	0	0	0	0	1	0	0	0	0	0.74	8	2.5	0	0	0	0	0.333333	0.246667	-5.69025	-2.29443	0.0175456	1
chr2	80832601	80832800	0	24	0	0	0	0	7.5	0	0	0	0	1	0	0	0	0	0.35	0	0	0	12	3.75	0	0	0.5	0.175	0	0	-6.25469	-1.93229	0.00479315	1
chr2	80832801	80833000	0	15	0	0	0	0	4.69	0	0	0	0	3	0	0	0	0	1.06	0	0	0	7.5	2.345	0	0	1.5	0.53	0	0	-5.60106	-2.34752	0.0179097	1
chr2	80833601	80833800	0	20	0	0	0	0	6.25	0	0	0	0	2	0	0	0	0	0.71	0	0	0	10	3.125	0	0	1	0.355	0	0	-6.0001	-2.10104	0.0079682	1
chr2	80833801	80834000	0	27	0	0	0	0	8.43	0	0	0	0	1	0	0	0	0	0.35	0	0	0	13.5	4.215	0	0	0.5	0.175	0	0	-6.41967	-1.81846	0.00307247	1
chr2	80834001	80834200	0	18	0	0	0	0	5.62	0	0	0	1	1	1	0	0	0.33	0.35	0.33	0	0	9	2.81	0	0	1	0.34	0.333333	0.11	-5.8534	-2.19421	0.0132325	1
chr2	80863001	80863200	2	7	1	1	0	0.89	2.19	0.36	0.24	0	0	1	3	3	1	0	0.35	0.98	1.07	0.74	4.5	1.54	0.666667	0.2	0.5	0.175	2.33333	0.93	-2.35052	-2.54324	0.0468226	1
chr2	81389601	81389800	3	7	0	2	0	1.34	2.19	0	0.48	0	3	4	2	1	1	0.99	1.42	0.66	0.36	0.74	5	1.765	0.666667	0.16	3.5	1.205	1.33333	0.586667	-2.59608	-2.48152	0.0447336	1
chr2	81389801	81390000	3	7	0	2	0	1.34	2.19	0	0.48	0	2	3	3	1	1	0.66	1.06	0.98	0.36	0.74	5	1.765	0.666667	0.16	2.5	0.86	1.66667	0.693333	-2.59608	-2.48152	0.0447337	1
chr2	81423201	81423400	2	11	1	1	0	0.89	3.44	0.36	0.24	0	3	1	4	4	3	0.99	0.35	1.31	1.43	2.21	6.5	2.165	0.666667	0.2	2	0.67	3.66667	1.65	-2.81851	-2.31052	0.0240332	1
chr2	81423401	81423600	2	7	1	1	0	0.89	2.19	0.36	0.24	0	2	1	3	4	5	0.66	0.35	0.98	1.43	3.68	4.5	1.54	0.666667	0.2	1.5	0.505	4	2.03	-2.35052	-2.54324	0.0468225	1
chr2	81711001	81711200	21	19	9	13	0	9.39	5.93	3.27	3.13	0	3	5	3	3	1	0.99	1.77	0.98	1.07	0.74	20	7.66	7.33333	2.13333	4	1.38	2.33333	0.93	-1.49522	-0.758139	0.0414253	1
chr2	82250001	82250200	11	23	2	10	1	4.92	7.18	0.73	2.41	5.81	2	4	3	2	2	0.66	1.42	0.98	0.71	1.47	17	6.05	4.33333	2.98333	3	1.04	2.33333	1.05333	-1.81159	-1.1016	0.040849	1
chr2	82250201	82250400	12	23	2	9	1	5.37	7.18	0.73	2.16	5.81	2	2	2	1	1	0.66	0.71	0.66	0.36	0.74	17.5	6.275	4	2.9	2	0.685	1.33333	0.586667	-1.9611	-1.08723	0.0225819	1
chr2	82329601	82329800	14	5	3	2	0	6.26	1.56	1.09	0.48	0	2	1	2	3	0	0.66	0.35	0.66	1.07	0	9.5	3.91	1.66667	0.523333	1.5	0.505	1.66667	0.576667	-2.4511	-1.71898	0.0287196	1
chr2	82909801	82910000	5	14	1	5	0	2.24	4.37	0.36	1.2	0	6	2	3	5	1	1.99	0.71	0.98	1.78	0.74	9.5	3.305	2	0.52	4	1.35	3	1.16667	-2.08517	-1.84673	0.0142591	1
chr2	83787401	83787600	4	11	1	4	0	1.79	3.44	0.36	0.96	0	0	3	3	1	0	0	1.06	0.98	0.36	0	7.5	2.615	1.66667	0.44	1.5	0.53	1.33333	0.446667	-1.98102	-2.05875	0.0418909	1
chr2	83787601	83787800	6	16	1	6	0	2.68	5	0.36	1.44	0	4	3	1	0	1	1.32	1.06	0.33	0	0.74	11	3.84	2.33333	0.6	3.5	1.19	0.666667	0.356667	-2.10372	-1.69674	0.0148201	1
chr2	83805601	83805800	3	14	0	1	0	1.34	4.37	0	0.24	0	6	5	1	1	0	1.99	1.77	0.33	0.36	0	8.5	2.855	0.333333	0.08	5.5	1.88	0.666667	0.23	-4.04427	-2.15142	0.00734573	1
chr2	83805801	83806000	4	17	0	4	0	1.79	5.31	0	0.96	0	6	2	2	3	1	1.99	0.71	0.66	1.07	0.74	10.5	3.55	1.33333	0.32	4	1.35	2	0.823333	-2.75972	-1.862	0.00711642	1
chr2	83806001	83806200	2	14	0	4	0	0.89	4.37	0	0.96	0	1	3	4	6	1	0.33	1.06	1.31	2.14	0.74	8	2.63	1.33333	0.32	2	0.695	3.66667	1.39667	-2.36558	-2.09975	0.0391475	1
chr2	83823201	83823400	27	16	7	11	1	12.08	5	2.54	2.65	5.81	0	3	2	4	1	0	1.06	0.66	1.43	0.74	21.5	8.54	6.33333	3.66667	1.5	0.53	2.33333	0.943333	-1.74029	-0.660288	0.03414	1
chr2	84543201	84543400	9	10	4	6	0	4.03	3.12	1.45	1.44	0	2	0	3	3	1	0.66	0	0.98	1.07	0.74	9.5	3.575	3.33333	0.963333	1	0.33	2.33333	0.93	-1.42781	-1.63612	0.0499611	1
chr2	84547401	84547600	19	14	5	4	0	8.5	4.37	1.82	0.96	0	4	5	3	0	0	1.32	1.77	0.98	0	0	16.5	6.435	3	0.926667	4.5	1.545	1	0.326667	-2.37544	-1.15005	0.00331734	1
chr2	84547601	84547800	22	19	6	13	0	9.84	5.93	2.18	3.13	0	3	2	4	1	0	0.99	0.71	1.31	0.36	0	20.5	7.885	6.33333	1.77	2.5	0.85	1.66667	0.556667	-1.77486	-0.79634	0.0188891	1
chr2	84606801	84607000	9	16	0	11	0	4.03	5	0	2.65	0	2	6	7	6	2	0.66	2.13	2.29	2.14	1.47	12.5	4.515	3.66667	0.883333	4	1.395	5	1.96667	-1.84271	-1.47705	0.0347029	1
chr2	84747801	84748000	8	8	2	5	0	3.58	2.5	0.73	1.2	0	2	5	1	2	1	0.66	1.77	0.33	0.71	0.74	8	3.04	2.33333	0.643333	3.5	1.215	1.33333	0.593333	-1.71021	-1.87133	0.0354579	1
chr2	84748601	84748800	2	10	1	1	0	0.89	3.12	0.36	0.24	0	1	2	3	1	4	0.33	0.71	0.98	0.36	2.95	6	2.005	0.666667	0.2	1.5	0.52	2.66667	1.43	-2.71631	-2.36494	0.0346357	1
chr2	84780401	84780600	8	10	4	4	0	3.58	3.12	1.45	0.96	0	0	1	1	0	1	0	0.35	0.33	0	0.74	9	3.35	2.66667	0.803333	0.5	0.175	0.666667	0.356667	-1.60659	-1.7388	0.0419936	1
chr2	84831401	84831600	3	9	1	2	0	1.34	2.81	0.36	0.48	0	3	5	2	3	1	0.99	1.77	0.66	1.07	0.74	6	2.075	1	0.28	4	1.38	2	0.823333	-2.2838	-2.30126	0.0437063	1
chr2	84962001	84962200	6	5	1	2	0	2.68	1.56	0.36	0.48	0	3	8	1	6	3	0.99	2.84	0.33	2.14	2.21	5.5	2.12	1	0.28	5.5	1.915	3.33333	1.56	-2.2827	-2.29973	0.0446842	1
chr2	85213401	85213600	6	11	0	3	0	2.68	3.44	0	0.72	0	2	3	3	4	1	0.66	1.06	0.98	1.43	0.74	8.5	3.06	1	0.24	2.5	0.86	2.66667	1.05	-2.87772	-2.02698	0.00835427	1
chr2	85213601	85213800	6	10	0	2	0	2.68	3.12	0	0.48	0	2	3	2	3	1	0.66	1.06	0.66	1.07	0.74	8	2.9	0.666667	0.16	2.5	0.86	2	0.823333	-3.2839	-2.10892	0.00377182	1
chr2	85388001	85388200	3	6	0	2	0	1.34	1.87	0	0.48	0	0	1	0	2	3	0	0.35	0	0.71	2.21	4.5	1.605	0.666667	0.16	0.5	0.175	1.66667	0.973333	-2.45982	-2.5438	0.0432569	1
chr2	85460401	85460600	7	8	0	6	0	3.13	2.5	0	1.44	0	6	3	0	1	1	1.99	1.06	0	0.36	0.74	7.5	2.815	2	0.48	4.5	1.525	0.666667	0.366667	-1.92474	-1.99089	0.0392692	1
chr2	85471401	85471600	16	9	6	5	0	7.16	2.81	2.18	1.2	0	3	0	1	1	0	0.99	0	0.33	0.36	0	12.5	4.985	3.66667	1.12667	1.5	0.495	0.666667	0.23	-1.74423	-1.32828	0.0410032	1
chr2	85471601	85471800	43	27	11	12	0	19.24	8.43	4	2.89	0	2	1	0	1	0	0.66	0.35	0	0.36	0	35	13.835	7.66667	2.29667	1.5	0.505	0.333333	0.12	-2.29063	-0.179844	0.00680071	1
chr2	85471801	85472000	61	34	7	22	0	27.29	10.62	2.54	5.29	0	4	2	0	0	1	1.32	0.71	0	0	0.74	47.5	18.955	9.66667	2.61	3	1.015	0.333333	0.246667	-2.59143	0.179632	0.00370032	1
chr2	85472001	85472200	47	25	1	20	0	21.03	7.81	0.36	4.81	0	4	2	0	0	1	1.32	0.71	0	0	0.74	36	14.42	7	1.72333	3	1.015	0.333333	0.246667	-2.75513	-0.203758	0.00505326	1
chr2	85478001	85478200	12	14	6	4	0	5.37	4.37	2.18	0.96	0	2	2	0	3	3	0.66	0.71	0	1.07	2.21	13	4.87	3.33333	1.04667	2	0.685	2	1.09333	-1.80658	-1.36897	0.0234014	1
chr2	85482201	85482400	9	22	4	7	0	4.03	6.87	1.45	1.68	0	2	4	0	2	2	0.66	1.42	0	0.71	1.47	15.5	5.45	3.66667	1.04333	3	1.04	1.33333	0.726667	-1.91956	-1.27466	0.00900731	1
chr2	85482401	85482600	28	29	5	15	0	12.53	9.06	1.82	3.61	0	3	4	0	1	1	0.99	1.42	0	0.36	0.74	28.5	10.795	6.66667	1.81	3.5	1.205	0.666667	0.366667	-2.20772	-0.497539	0.00586093	1
chr2	85482601	85482800	54	29	9	29	2	24.16	9.06	3.27	6.98	11.63	4	4	1	2	2	1.32	1.42	0.33	0.71	1.47	41.5	16.61	13.3333	7.29333	4	1.37	1.66667	0.836667	-1.74968	0.202532	0.0445396	1
chr2	85488001	85488200	16	14	3	7	1	7.16	4.37	1.09	1.68	5.81	5	4	1	4	0	1.65	1.42	0.33	1.43	0	15	5.765	3.66667	2.86	4.5	1.535	1.66667	0.586667	-1.91256	-1.16856	0.0355723	1
chr2	85488201	85488400	16	13	3	7	1	7.16	4.06	1.09	1.68	5.81	5	4	2	5	3	1.65	1.42	0.66	1.78	2.21	14.5	5.61	3.66667	2.86	4.5	1.535	3.33333	1.55	-1.87258	-1.19238	0.045721	1
chr2	85716201	85716400	7	7	3	1	0	3.13	2.19	1.09	0.24	0	5	4	3	3	0	1.65	1.42	0.98	1.07	0	7	2.66	1.33333	0.443333	4.5	1.535	2	0.683333	-2.14594	-2.0585	0.0475133	1
chr2	86069801	86070000	4	6	1	0	0	1.79	1.87	0.36	0	0	0	2	4	1	0	0	0.71	1.31	0.36	0	5	1.83	0.333333	0.12	1	0.355	1.66667	0.556667	-3.32396	-2.49277	0.0250287	1
chr2	86834601	86834800	8	18	1	8	0	3.58	5.62	0.36	1.92	0	6	3	2	2	1	1.99	1.06	0.66	0.71	0.74	13	4.6	3	0.76	4.5	1.525	1.66667	0.703333	-2.04507	-1.49542	0.0117047	1
chr2	87409601	87409800	8	16	1	6	1	3.58	5	0.36	1.44	5.81	4	0	3	1	3	1.32	0	0.98	0.36	2.21	12	4.29	2.66667	2.53667	2	0.66	2.33333	1.18333	-1.95128	-1.5075	0.0495019	1
chr2	87439801	87440000	3	6	0	1	0	1.34	1.87	0	0.24	0	3	3	2	2	3	0.99	1.06	0.66	0.71	2.21	4.5	1.605	0.333333	0.08	3	1.025	2.33333	1.19333	-3.22377	-2.59861	0.041954	1
chr2	87782801	87783000	2	12	0	3	0	0.89	3.75	0	0.72	0	2	4	4	2	1	0.66	1.42	1.31	0.71	0.74	7	2.32	1	0.24	3	1.04	2.33333	0.92	-2.53286	-2.23399	0.0492699	1
chr2	89069401	89069600	5	16	2	7	0	2.24	5	0.73	1.68	0	4	7	1	4	1	1.32	2.48	0.33	1.43	0.74	10.5	3.62	3	0.803333	5.5	1.9	2	0.833333	-1.66892	-1.67619	0.0372092	1
chr2	89165401	89165600	3	8	1	1	0	1.34	2.5	0.36	0.24	0	1	3	1	1	0	0.33	1.06	0.33	0.36	0	5.5	1.92	0.666667	0.2	2	0.695	0.666667	0.23	-2.65011	-2.40257	0.0252466	1
chr2	89431401	89431600	9	4	2	1	0	4.03	1.25	0.73	0.24	0	1	0	1	0	0	0.33	0	0.33	0	0	6.5	2.64	1	0.323333	0.5	0.165	0.333333	0.11	-2.53373	-2.12639	0.0324323	1
chr2	89431601	89431800	10	5	2	2	0	4.47	1.56	0.73	0.48	0	1	0	1	0	0	0.33	0	0.33	0	0	7.5	3.015	1.33333	0.403333	0.5	0.165	0.333333	0.11	-2.39082	-1.98164	0.0292915	1
chr2	89890001	89890200	3	13	0	3	0	1.34	4.06	0	0.72	0	0	1	0	0	1	0	0.35	0	0	0.74	8	2.7	1	0.24	0.5	0.175	0.333333	0.246667	-2.73178	-2.1209	0.0287112	1
chr2	89891001	89891200	3	6	0	2	0	1.34	1.87	0	0.48	0	3	1	0	1	0	0.99	0.35	0	0.36	0	4.5	1.605	0.666667	0.16	2	0.67	0.333333	0.12	-2.45982	-2.5438	0.0432568	1
chr2	89902801	89903000	11	15	2	9	0	4.92	4.69	0.73	2.16	0	0	0	1	0	0	0	0	0.33	0	0	13	4.805	3.66667	0.963333	0	0	0.333333	0.11	-1.80972	-1.40285	0.0130594	1
chr2	89903001	89903200	10	10	0	5	0	4.47	3.12	0	1.2	0	0	0	0	0	2	0	0	0	0	1.47	10	3.795	1.66667	0.4	0	0	0.666667	0.49	-2.56213	-1.78165	0.00879744	1
chr2	89909401	89909600	0	15	0	0	0	0	4.69	0	0	0	0	2	0	0	0	0	0.71	0	0	0	7.5	2.345	0	0	1	0.355	0	0	-5.60106	-2.34752	0.0179097	1
chr2	89913001	89913200	2	13	1	2	0	0.89	4.06	0.36	0.48	0	0	2	0	0	0	0	0.71	0	0	0	7.5	2.475	1	0.28	1	0.355	0	0	-2.53795	-2.16786	0.0430397	1
chr2	89913201	89913400	1	14	0	1	0	0.45	4.37	0	0.24	0	0	0	0	0	0	0	0	0	0	0	7.5	2.41	0.333333	0.08	0	0	0	0	-3.8145	-2.28532	0.0294901	1
chr2	90498201	90498400	3	12	2	2	0	1.34	3.75	0.73	0.48	0	2	1	5	2	1	0.66	0.35	1.64	0.71	0.74	7.5	2.545	1.33333	0.403333	1.5	0.505	2.66667	1.03	-2.16458	-2.09586	0.0483962	1
chr2	90544601	90544800	11	14	3	9	0	4.92	4.37	1.09	2.16	0	2	2	5	2	1	0.66	0.71	1.64	0.71	0.74	12.5	4.645	4	1.08333	2	0.685	2.66667	1.03	-1.6176	-1.397	0.0262669	1
chr2	90805401	90805600	10	18	3	9	0	4.47	5.62	1.09	2.16	0	1	4	4	4	2	0.33	1.42	1.31	1.43	1.47	14	5.045	4	1.08333	2.5	0.875	3.33333	1.40333	-1.73601	-1.32924	0.0149924	1
chr2	91110201	91110400	3	8	1	1	0	1.34	2.5	0.36	0.24	0	2	0	1	1	0	0.66	0	0.33	0.36	0	5.5	1.92	0.666667	0.2	1	0.33	0.666667	0.23	-2.65011	-2.40257	0.0252466	1
chr2	91110401	91110600	5	10	2	1	0	2.24	3.12	0.73	0.24	0	2	2	4	2	0	0.66	0.71	1.31	0.71	0	7.5	2.68	1	0.323333	2	0.685	2	0.673333	-2.57128	-2.10039	0.0178254	1
chr2	91162001	91162200	4	9	1	0	0	1.79	2.81	0.36	0	0	4	2	2	4	1	1.32	0.71	0.66	1.43	0.74	6.5	2.3	0.333333	0.12	3	1.015	2.33333	0.943333	-3.6534	-2.31855	0.0100415	1
chr2	91587601	91587800	3	6	0	1	0	1.34	1.87	0	0.24	0	3	3	4	2	3	0.99	1.06	1.31	0.71	2.21	4.5	1.605	0.333333	0.08	3	1.025	3	1.41	-3.22377	-2.59861	0.0419539	1
chr2	92058001	92058200	4	5	0	2	0	1.79	1.56	0	0.48	0	0	0	5	2	0	0	0	1.64	0.71	0	4.5	1.675	0.666667	0.16	0	0	2.33333	0.783333	-2.5013	-2.52356	0.0438881	1
chr2	92072601	92072800	9	11	3	6	0	4.03	3.44	1.09	1.44	0	2	6	3	4	1	0.66	2.13	0.98	1.43	0.74	10	3.735	3	0.843333	4	1.395	2.66667	1.05	-1.65161	-1.64284	0.0355154	1
chr2	92524801	92525000	6	5	1	3	0	2.68	1.56	0.36	0.72	0	5	0	1	5	1	1.65	0	0.33	1.78	0.74	5.5	2.12	1.33333	0.36	2.5	0.825	2.33333	0.95	-1.93678	-2.2557	0.0453156	1
chr2	92557601	92557800	6	10	3	3	0	2.68	3.12	1.09	0.72	0	2	2	1	2	0	0.66	0.71	0.33	0.71	0	8	2.9	2	0.603333	2	0.685	1	0.346667	-1.79679	-1.91923	0.0467887	1
chr2	92604001	92604200	8	8	4	1	0	3.58	2.5	1.45	0.24	0	2	2	2	2	2	0.66	0.71	0.66	0.71	1.47	8	3.04	1.66667	0.563333	2	0.685	2	0.946667	-2.01974	-1.90645	0.0492356	1
chr2	92604201	92604400	9	10	4	2	0	4.03	3.12	1.45	0.48	0	3	2	1	2	2	0.99	0.71	0.33	0.71	1.47	9.5	3.575	2	0.643333	2.5	0.85	1.66667	0.836667	-2.04269	-1.74709	0.0202013	1
chr2	93176801	93177000	5	7	2	1	0	2.24	2.19	0.73	0.24	0	2	4	5	5	2	0.66	1.42	1.64	1.78	1.47	6	2.215	1	0.323333	3	1.04	4	1.63	-2.29134	-2.2468	0.0419049	1
chr2	93330401	93330600	5	10	1	5	0	2.24	3.12	0.36	1.2	0	3	6	1	1	2	0.99	2.13	0.33	0.36	1.47	7.5	2.68	2	0.52	4.5	1.56	1.33333	0.72	-1.78329	-2.00694	0.0398664	1
chr2	93330601	93330800	5	10	1	5	0	2.24	3.12	0.36	1.2	0	1	4	2	5	2	0.33	1.42	0.66	1.78	1.47	7.5	2.68	2	0.52	2.5	0.875	3	1.30333	-1.78329	-2.00694	0.0398665	1
chr2	93508201	93508400	4	5	0	1	0	1.79	1.56	0	0.24	0	1	0	0	0	0	0.33	0	0	0	0	4.5	1.675	0.333333	0.08	0.5	0.165	0	0	-3.26365	-2.57783	0.042403	1
chr2	93508401	93508600	4	11	1	3	0	1.79	3.44	0.36	0.72	0	3	1	1	3	0	0.99	0.35	0.33	1.07	0	7.5	2.615	1.33333	0.36	2	0.67	1.33333	0.466667	-2.25356	-2.09576	0.0184762	1
chr2	93673601	93673800	7	14	2	8	0	3.13	4.37	0.73	1.92	0	0	1	1	3	1	0	0.35	0.33	1.07	0.74	10.5	3.75	3.33333	0.883333	0.5	0.175	1.66667	0.713333	-1.57914	-1.62333	0.0401962	1
chr2	93729401	93729600	8	19	4	5	0	3.58	5.93	1.45	1.2	0	4	4	2	6	2	1.32	1.42	0.66	2.14	1.47	13.5	4.755	3	0.883333	4	1.37	3.33333	1.42333	-1.96893	-1.43268	0.0112603	1
chr2	94330801	94331000	10	18	5	8	0	4.47	5.62	1.82	1.92	0	3	3	7	6	2	0.99	1.06	2.29	2.14	1.47	14	5.045	4.33333	1.24667	3	1.025	5	1.96667	-1.5762	-1.28795	0.0229012	1
chr2	94331001	94331200	10	18	5	8	0	4.47	5.62	1.82	1.92	0	3	4	3	3	0	0.99	1.42	0.98	1.07	0	14	5.045	4.33333	1.24667	3.5	1.205	2	0.683333	-1.5762	-1.28795	0.0229012	1
chr2	94506801	94507000	5	6	1	2	0	2.24	1.87	0.36	0.48	0	2	5	1	4	0	0.66	1.77	0.33	1.43	0	5.5	2.055	1	0.28	3.5	1.215	1.66667	0.586667	-2.23941	-2.31826	0.038738	1
chr2	94507001	94507200	8	11	4	6	0	3.58	3.44	1.45	1.44	0	3	4	2	2	0	0.99	1.42	0.66	0.71	0	9.5	3.51	3.33333	0.963333	3.5	1.205	1.33333	0.456667	-1.40157	-1.64942	0.0477801	1
chr2	94507201	94507400	8	10	4	4	0	3.58	3.12	1.45	0.96	0	4	1	2	4	0	1.32	0.35	0.66	1.43	0	9	3.35	2.66667	0.803333	2.5	0.835	2	0.696667	-1.60659	-1.7388	0.0419936	1
chr2	94694601	94694800	4	9	0	4	0	1.79	2.81	0	0.96	0	1	5	3	5	3	0.33	1.77	0.98	1.78	2.21	6.5	2.3	1.33333	0.32	3	1.05	3.66667	1.65667	-2.14073	-2.20758	0.0341081	1
chr2	95301801	95302000	0	16	0	2	0	0	5	0	0.48	0	0	1	0	0	0	0	0.35	0	0	0	8	2.5	0.666667	0.16	0.5	0.175	0	0	-3.13468	-2.21083	0.0495828	1
chr2	95458401	95458600	10	0	1	1	0	4.47	0	0.36	0.24	0	3	5	2	1	2	0.99	1.77	0.66	0.36	1.47	5	2.235	0.666667	0.2	4	1.38	1.66667	0.83	-2.88578	-2.32541	0.0479599	1
chr2	95647601	95647800	4	11	2	1	0	1.79	3.44	0.73	0.24	0	0	2	0	1	4	0	0.71	0	0.36	2.95	7.5	2.615	1	0.323333	1	0.355	1.66667	1.10333	-2.53791	-2.11717	0.0202744	1
chr2	96070401	96070600	0	16	0	0	0	0	5	0	0	0	0	1	0	0	0	0	0.35	0	0	0	8	2.5	0	0	0.5	0.175	0	0	-5.69025	-2.29443	0.0175456	1
chr2	96070601	96070800	0	18	0	0	0	0	5.62	0	0	0	0	2	0	0	0	0	0.71	0	0	0	9	2.81	0	0	1	0.355	0	0	-5.8534	-2.19421	0.0132325	1
chr2	96070801	96071000	0	14	0	0	0	0	4.37	0	0	0	0	1	0	0	0	0	0.35	0	0	0	7	2.185	0	0	0.5	0.175	0	0	-5.50578	-2.40283	0.0238569	1
chr2	97034601	97034800	8	10	0	4	0	3.58	3.12	0	0.96	0	3	3	0	0	1	0.99	1.06	0	0	0.74	9	3.35	1.33333	0.32	3	1.025	0.333333	0.246667	-2.65359	-1.91928	0.00621573	1
chr2	97034801	97035000	9	9	0	4	0	4.03	2.81	0	0.96	0	3	1	0	0	1	0.99	0.35	0	0	0.74	9	3.42	1.33333	0.32	2	0.67	0.333333	0.246667	-2.68612	-1.90396	0.00689337	1
chr2	97035001	97035200	8	6	0	4	0	3.58	1.87	0	0.96	0	2	1	0	1	1	0.66	0.35	0	0.36	0.74	7	2.725	1.33333	0.32	1.5	0.505	0.666667	0.366667	-2.38118	-2.09147	0.027127	1
chr2	97575401	97575600	4	12	1	5	0	1.79	3.75	0.36	1.2	0	1	2	2	3	0	0.33	0.71	0.66	1.07	0	8	2.77	2	0.52	1.5	0.52	1.66667	0.576667	-1.84224	-1.98058	0.0314897	1
chr2	97678201	97678400	4	9	2	1	0	1.79	2.81	0.73	0.24	0	2	2	1	3	0	0.66	0.71	0.33	1.07	0	6.5	2.3	1	0.323333	2	0.685	1.33333	0.466667	-2.3577	-2.21372	0.0285758	1
chr2	97754001	97754200	8	8	4	2	0	3.58	2.5	1.45	0.48	0	1	5	4	0	2	0.33	1.77	1.31	0	1.47	8	3.04	2	0.643333	3	1.05	2	0.926667	-1.80917	-1.87386	0.0423998	1
chr2	97949201	97949400	16	16	3	9	0	7.16	5	1.09	2.16	0	0	1	0	0	1	0	0.35	0	0	0.74	16	6.08	4	1.08333	0.5	0.175	0.333333	0.246667	-2.01073	-1.16788	0.00670148	1
chr2	97949401	97949600	27	21	14	10	0	12.08	6.56	5.09	2.41	0	0	2	2	2	1	0	0.71	0.66	0.71	0.74	24	9.32	8	2.5	1	0.355	1.66667	0.703333	-1.60023	-0.529553	0.0465258	1
chr2	99941001	99941200	0	17	0	1	0	0	5.31	0	0.24	0	3	3	0	3	2	0.99	1.06	0	1.07	1.47	8.5	2.655	0.333333	0.08	3	1.025	1.66667	0.846667	-3.95163	-2.20251	0.039764	1
chr2	99941201	99941400	1	17	0	1	0	0.45	5.31	0	0.24	0	5	5	0	1	2	1.65	1.77	0	0.36	1.47	9	2.88	0.333333	0.08	5	1.71	1	0.61	-4.05904	-2.13817	0.0170977	1
chr2	100116001	100116200	0	23	0	4	0	0	7.18	0	0.96	0	0	1	0	1	0	0	0.35	0	0.36	0	11.5	3.59	1.33333	0.32	0.5	0.175	0.333333	0.12	-2.83135	-1.84512	0.0436748	1
chr2	100422801	100423000	3	6	0	1	0	1.34	1.87	0	0.24	0	0	0	0	0	0	0	0	0	0	0	4.5	1.605	0.333333	0.08	0	0	0	0	-3.22377	-2.59861	0.0419538	1
chr2	100841201	100841400	1	9	0	0	0	0.45	2.81	0	0	0	4	2	2	1	0	1.32	0.71	0.66	0.36	0	5	1.63	0	0	3	1.015	1	0.34	-5.12898	-2.62964	0.0228749	1
chr2	100903201	100903400	4	13	0	6	0	1.79	4.06	0	1.44	0	1	0	0	1	0	0.33	0	0	0.36	0	8.5	2.925	2	0.48	0.5	0.165	0.333333	0.12	-1.99298	-1.9547	0.0432904	1
chr2	100944401	100944600	19	30	0	22	0	8.5	9.37	0	5.29	0	0	3	0	1	0	0	1.06	0	0.36	0	24.5	8.935	7.33333	1.76333	1.5	0.53	0.333333	0.12	-2.00037	-0.691552	0.0299477	1
chr2	100944601	100944800	11	7	0	5	0	4.92	2.19	0	1.2	0	0	4	0	0	0	0	1.42	0	0	0	9	3.555	1.66667	0.4	2	0.71	0	0	-2.49265	-1.84173	0.0175578	1
chr2	101042001	101042200	2	14	0	4	0	0.89	4.37	0	0.96	0	2	5	1	1	1	0.66	1.77	0.33	0.36	0.74	8	2.63	1.33333	0.32	3.5	1.215	1	0.476667	-2.36558	-2.09975	0.0391475	1
chr2	101463801	101464000	6	22	3	9	0	2.68	6.87	1.09	2.16	0	1	5	2	5	1	0.33	1.77	0.66	1.78	0.74	14	4.775	4	1.08333	3	1.05	2.66667	1.06	-1.6736	-1.37427	0.0275762	1
chr2	101525201	101525400	3	11	1	3	0	1.34	3.44	0.36	0.72	0	3	4	1	4	1	0.99	1.42	0.33	1.43	0.74	7	2.39	1.33333	0.36	3.5	1.205	2	0.833333	-2.13695	-2.15908	0.0322331	1
chr2	101525401	101525600	2	12	0	1	0	0.89	3.75	0	0.24	0	6	5	7	2	1	1.99	1.77	2.29	0.71	0.74	7	2.32	0.333333	0.08	5.5	1.88	3.33333	1.24667	-3.75909	-2.31997	0.0189761	1
chr2	101525601	101525800	1	9	0	0	0	0.45	2.81	0	0	0	6	4	7	2	3	1.99	1.42	2.29	0.71	2.21	5	1.63	0	0	5	1.705	4	1.73667	-5.12898	-2.62964	0.0228749	1
chr2	101570801	101571000	11	7	1	3	0	4.92	2.19	0.36	0.72	0	3	1	3	3	2	0.99	0.35	0.98	1.07	1.47	9	3.555	1.33333	0.36	2	0.67	2.66667	1.17333	-2.68299	-1.85873	0.00516897	1
chr2	101677201	101677400	0	18	0	0	0	0	5.62	0	0	0	3	2	2	6	2	0.99	0.71	0.66	2.14	1.47	9	2.81	0	0	2.5	0.85	3.33333	1.42333	-5.8534	-2.19421	0.0132325	1
chr2	101677401	101677600	1	24	0	0	0	0.45	7.5	0	0	0	5	3	4	3	1	1.65	1.06	1.31	1.07	0.74	12.5	3.975	0	0	4	1.355	2.66667	1.04	-6.34962	-1.87852	0.00163106	1
chr2	101677601	101677800	1	20	0	0	0	0.45	6.25	0	0	0	3	6	7	2	1	0.99	2.13	2.29	0.71	0.74	10.5	3.35	0	0	4.5	1.56	3.33333	1.24667	-6.1121	-2.04084	0.00275115	1
chr2	101740401	101740600	7	13	1	5	0	3.13	4.06	0.36	1.2	0	1	2	2	2	1	0.33	0.71	0.66	0.71	0.74	10	3.595	2	0.52	1.5	0.52	1.66667	0.703333	-2.19131	-1.781	0.00801501	1
chr2	101740601	101740800	6	11	1	6	0	2.68	3.44	0.36	1.44	0	1	3	1	3	1	0.33	1.06	0.33	1.07	0.74	8.5	3.06	2.33333	0.6	2	0.695	1.66667	0.713333	-1.7777	-1.87707	0.03775	1
chr2	101776801	101777000	1	11	1	1	0	0.45	3.44	0.36	0.24	0	5	1	5	4	1	1.65	0.35	1.64	1.43	0.74	6	1.945	0.666667	0.2	3	1	3.33333	1.27	-2.66363	-2.38365	0.0481938	1
chr2	102046401	102046600	11	9	1	7	0	4.92	2.81	0.36	1.68	0	2	6	5	2	2	0.66	2.13	1.64	0.71	1.47	10	3.865	2.66667	0.68	4	1.395	3	1.27333	-1.95226	-1.66882	0.031982	1
chr2	102099601	102099800	3	9	1	2	0	1.34	2.81	0.36	0.48	0	1	2	5	3	4	0.33	0.71	1.64	1.07	2.95	6	2.075	1	0.28	1.5	0.52	4	1.88667	-2.2838	-2.30126	0.0437063	1
chr2	102895801	102896000	5	9	1	4	0	2.24	2.81	0.36	0.96	0	7	7	1	2	2	2.32	2.48	0.33	0.71	1.47	7	2.525	1.66667	0.44	7	2.4	1.66667	0.836667	-1.91892	-2.08715	0.0378318	1
chr2	103619001	103619200	0	14	0	0	0	0	4.37	0	0	0	1	4	0	0	0	0.33	1.42	0	0	0	7	2.185	0	0	2.5	0.875	0	0	-5.50578	-2.40283	0.0238569	1
chr2	103619201	103619400	0	14	0	0	0	0	4.37	0	0	0	0	3	1	0	1	0	1.06	0.33	0	0.74	7	2.185	0	0	1.5	0.53	0.666667	0.356667	-5.50578	-2.40283	0.023857	1
[truncated: 18,765 more rows]
