# Supplementary material for: Combined Multiomics Analysis Reveals the Role of ANXA1 Methylation and miRNA‐Targeted LDLR in Polycystic Ovary Syndrome
Source: Reprod Med Biol. 2025 Jun 23;24(1):e12664. doi: 10.1002/rmb2.12664 (PMC12183603; doi:10.1002/rmb2.12664)
Supplement: Supplementary file 10 — Table S5. DemiRs in mouse group. [file RMB2-24-e12664-s003.xlsx]

## Sheet: Sheet 1
Table S5: DemiRs in mouse group
miRNA	C2	C3	C6	P1	P2	P3	P4	logFC	logCPM	LR	PValue	FDR
mmu-miR-184-3p	56	2867	180	92	112	84	218	-3.73939	5.77639	18.5544	1.65127e-05	0.00681414
mmu-miR-2137	82	206	588	74	76	100	72	-3.20234	4.81555	17.4167	3.00183e-05	0.00681414
mmu-miR-451a	564	392	64	507	1224	1463	2280	1.52101	6.08401	7.91623	0.00489934	0.397828
mmu-miR-127-3p	22273	18682	7664	22517	95607	38324	88031	1.23425	11.6587	7.83027	0.00513785	0.397828
mmu-miR-92a-3p	1283	1943	1984	756	1025	844	2891	-1.56432	7.35279	7.78862	0.00525764	0.397828
mmu-miR-130a-3p	6059	6637	6655	4661	4592	3567	9551	-1.2654	9.27327	7.17519	0.00739187	0.46563
mmu-miR-5121	6	50	24	20	6	2	10	-2.35714	1.07024	6.8549	0.00883986	0.46563
mmu-miR-140-3p	459	206	414	196	196	276	512	-1.36935	5.09098	6.65057	0.00991238	0.46563
mmu-miR-1a-3p	16	14	60	12	10	20	40	-2.0481	1.6698	6.42768	0.0112355	0.46563
mmu-miR-26b-5p	14518	9262	16615	12031	12387	7984	14682	-1.23227	10.4272	6.0455	0.0139417	0.527463
mmu-miR-379-3p	44	24	2	26	120	66	158	1.52191	2.23203	5.43684	0.0197163	0.676712
mmu-let-7c-1-3p	26	10	4	34	46	44	82	1.40676	1.50257	5.22818	0.0222238	0.676712
mmu-miR-1247-3p	160	106	30	177	282	256	436	1.00258	4.0109	5.20838	0.0224783	0.676712
mmu-miR-351-3p	26	18	6	32	70	50	106	1.31882	1.80776	5.06467	0.0244184	0.676712
mmu-miR-467d-5p	8	6	2	16	12	42	40	1.75643	0.654456	4.97009	0.0257893	0.676712
mmu-miR-431-5p	228	54	38	88	431	144	1276	1.40638	4.37703	4.81059	0.0282853	0.676712
mmu-miR-106a-5p	24	20	20	12	10	20	10	-1.47401	0.921873	4.17613	0.0409972	0.846033
mmu-miR-673-3p	40	12	8	12	108	44	180	1.39613	2.07341	3.96582	0.0464329	0.916545
