# Supplementary material for: Combined Multiomics Analysis Reveals the Role of ANXA1 Methylation and miRNA‐Targeted LDLR in Polycystic Ovary Syndrome
Source: Reprod Med Biol. 2025 Jun 23;24(1):e12664. doi: 10.1002/rmb2.12664 (PMC12183603; doi:10.1002/rmb2.12664)
Supplement: Supplementary file 11 — Table S6. DemiRs in human group. [file RMB2-24-e12664-s002.xlsx]

## Sheet: Sheet 1
Table S6: DemiRs in human group
miRNA	N1	N2	N3	N4	N5	P1	P2	P3	P4	P5	logFC	logCPM	LR	PValue	FDR
hsa-miR-3085-3p	2	8	8	2	2	0	0	0	0	0	-5.39555	0.0630029	11.0629	0.000880721	0.162713
hsa-miR-196a-5p	189	498	108	80	118	44	32	26	82	38	-1.86055	4.94185	9.81017	0.00173549	0.256506
hsa-miR-548ar-3p	18	10	0	0	4	0	0	0	0	0	-5.31889	0.0900306	8.21276	0.00415967	0.390796
hsa-miR-129-2-3p	816	408	268	702	168	104	450	60	160	202	-1.40246	6.37495	8.09734	0.00443304	0.390796
hsa-miR-548ad-5p	0	0	0	0	0	0	24	0	6	2	5.16255	0.0121711	7.96868	0.00475936	0.390796
hsa-miR-188-3p	10	0	0	0	0	12	14	10	8	2	3.11361	0.882566	7.0888	0.00775672	0.518465
hsa-miR-877-5p	32	44	68	12	28	10	20	14	6	4	-1.68236	2.75613	6.98395	0.0082244	0.518465
hsa-miR-200a-3p	10	14	2	16	20	14	68	14	14	142	2.06672	3.23611	6.89912	0.00862384	0.518465
hsa-miR-146a-5p	270	73	38	286	154	46	2102	16	4511	18	2.63702	7.31936	6.79908	0.00912049	0.518465
hsa-miR-18a-5p	462	224	52	226	272	148	4065	66	938	316	1.57589	6.86823	6.40156	0.011402	0.599482
hsa-miR-937-3p	46	18	42	12	10	8	22	0	6	6	-1.68154	2.12436	6.28621	0.0121681	0.599482
hsa-miR-548w	140	70	36	34	36	50	175	48	184	144	1.21629	4.50913	5.97671	0.014496	0.614088
hsa-miR-100-3p	24	20	14	4	24	2	8	4	6	4	-1.6994	1.65422	5.90727	0.0150785	0.614088
hsa-miR-433-3p	32	42	18	10	12	10	18	2	4	4	-1.54007	2.0043	5.82617	0.0157895	0.614088
hsa-miR-3136-5p	4	2	0	2	0	12	28	0	6	6	2.62695	0.806408	5.82439	0.0158055	0.614088
hsa-miR-1299	14	14	0	14	80	30	252	14	352	68	2.15783	4.2924	5.73612	0.0166194	0.614088
hsa-miR-513c-3p	86	60	16	24	35	36	184	60	76	76	1.13476	3.99738	5.47567	0.0192829	0.67251
hsa-miR-210-5p	888	656	250	90	265	94	248	120	120	172	-1.08889	6.03159	5.4101	0.0200206	0.67251
hsa-miR-20b-5p	102	46	22	112	30	8	2407	8	272	46	2.09151	5.46275	5.30747	0.0212341	0.6743
hsa-miR-510-5p	94	54	10	10	16	14	204	62	52	46	1.28125	3.63857	5.05783	0.0245149	0.6743
hsa-miR-513a-3p	20	16	6	6	12	10	54	18	32	18	1.21587	2.33392	5.04927	0.0246362	0.6743
hsa-miR-429	32	10	18	12	26	30	74	6	20	116	1.49585	3.2655	5.01214	0.0251702	0.6743
hsa-miR-126-3p	786	226	131	690	304	94	13349	148	1136	184	1.79079	7.93939	4.98631	0.0255486	0.6743
hsa-miR-193a-3p	60	169	32	32	52	16	134	8	10	16	-1.35003	3.60402	4.82583	0.0280363	0.691284
hsa-miR-501-5p	2	0	0	2	2	0	26	14	2	4	2.76302	0.758279	4.8242	0.028063	0.691284
hsa-miR-3615	22	8	10	52	12	18	460	40	38	26	1.58574	3.71091	4.67958	0.0305232	0.7024
hsa-miR-2355-5p	16	10	16	0	10	0	12	0	0	0	-2.76599	0.874531	4.61691	0.0316583	0.7024
hsa-miR-1298-5p	110	8	2	4	46	76	208	62	22	20	1.59512	3.65985	4.59234	0.0321152	0.7024
hsa-miR-144-5p	4328	1456	796	3668	996	309	77780	481	5000	1076	1.87583	10.3708	4.55977	0.0327314	0.7024
hsa-miR-6509-5p	20	8	6	2	2	0	6	0	2	0	-2.24467	0.436337	4.52275	0.033447	0.7024
hsa-miR-135b-3p	16	30	2	0	6	2	2	0	2	2	-2.32791	0.874251	4.36147	0.0367605	0.7024
hsa-miR-12129	12	2	2	0	0	8	20	8	2	6	2.03516	0.861433	4.3273	0.0375057	0.7024
hsa-miR-19b-1-5p	20	16	2	6	10	14	56	4	22	30	1.2811	2.19447	4.19567	0.0405273	0.7024
hsa-miR-1197	44	22	18	6	26	6	27	0	14	2	-1.3798	2.00428	4.16539	0.0412578	0.7024
hsa-miR-106a-5p	129	86	30	54	26	21	1105	11	142	60	1.38726	4.74457	3.93934	0.0471692	0.7024
hsa-miR-320b	781	474	780	246	282	1276	766	1378	388	245	1.15471	7.64474	3.89171	0.048525	0.7024
hsa-miR-1185-5p	10	8	12	0	8	2	2	2	0	0	-2.32093	0.632537	3.89033	0.0485648	0.7024
hsa-miR-548c-5p	26	20	8	8	4	10	96	6	40	14	1.16524	2.35668	3.87158	0.0491104	0.7024
