# Supplementary material for: Combined Multiomics Analysis Reveals the Role of ANXA1 Methylation and miRNA‐Targeted LDLR in Polycystic Ovary Syndrome
Source: Reprod Med Biol. 2025 Jun 23;24(1):e12664. doi: 10.1002/rmb2.12664 (PMC12183603; doi:10.1002/rmb2.12664)
Supplement: Supplementary file 12 — Table S7. DEGs in mouse group. [file RMB2-24-e12664-s007.xlsx]

## Sheet: Sheet 1
Table S7: DEGs in mouse group
mRNA	C1	C4	P1	P2	P4	logFC	logCPM	LR	PValue	FDR
ENSMUSG00000003484	21	21	12547	24555	22476	9.90605	8.2872	389.251	1.20496e-86	1.87527e-82
ENSMUSG00000014782	122	64	11226	10737	10562	7.01424	7.47044	344.451	6.84813e-77	5.32887e-73
ENSMUSG00000022996	2	0	3882	2382	2699	11.5583	5.64067	317.179	5.96093e-71	3.09233e-67
ENSMUSG00000042429	95	58	2855	3624	2444	5.37174	5.58504	304.256	3.89521e-68	1.51553e-64
ENSMUSG00000032122	208	118	6845	7739	7461	5.62025	6.90889	301.795	1.33903e-67	4.16786e-64
ENSMUSG00000039153	165	86	6715	6388	5649	5.78607	6.6827	290.252	4.38182e-65	1.13657e-61
ENSMUSG00000089901	1800	842	4	4	10	-7.59486	3.6827	253.427	4.64893e-57	1.03359e-53
ENSMUSG00000098915	1921	1457	27	26	20	-6.05016	4.14839	251.728	1.091e-56	2.1224e-53
ENSMUSG00000011305	33	18	1458	1996	1322	6.05652	4.66904	244.85	3.44524e-55	5.95758e-52
ENSMUSG00000012889	5	10	1573	1781	1235	7.68881	4.61926	243.673	6.22167e-55	9.68279e-52
ENSMUSG00000021319	275	196	178331	165900	115981	9.43472	11.2777	241.552	1.8047e-54	2.55332e-51
ENSMUSG00000028132	54	79	9392	9030	8843	7.08232	7.2153	238.02	1.06278e-53	1.37834e-50
ENSMUSG00000045991	14	15	19640	8795	13188	10.0194	7.88276	230.54	4.54452e-52	5.44049e-49
ENSMUSG00000002831	448	205	22646	19232	18458	6.13052	8.37593	227.487	2.10542e-51	2.34048e-48
ENSMUSG00000053846	556	312	43038	37192	37286	6.64557	9.33365	224.181	1.10755e-50	1.14912e-47
ENSMUSG00000057262	2736	1712	40	104	54	-5.04103	4.53832	222.913	2.0936e-50	2.03642e-47
ENSMUSG00000028036	90	47	107156	51043	56065	10.2315	10.2378	206.913	6.47713e-47	5.92962e-44
ENSMUSG00000001020	4	2	713	842	682	8.01456	3.58645	197.39	7.75131e-45	6.70187e-42
ENSMUSG00000028970	337	199	75548	47608	43959	7.86127	9.85818	193.383	5.80562e-44	4.75541e-41
ENSMUSG00000030351	429	236	2638	4548	3013	3.43827	5.81654	180.522	3.72798e-41	2.90092e-38
ENSMUSG00000027656	89	80	23015	15338	8738	7.61078	8.01779	178.299	1.13958e-40	8.44535e-38
ENSMUSG00000074604	83	49	1453	1821	1316	4.63343	4.64624	172.471	2.13596e-39	1.51099e-36
ENSMUSG00000027452	286	191	4525	4498	2949	4.15793	6.05792	170.496	5.76514e-39	3.901e-36
ENSMUSG00000073802	46	32	7306	4333	2671	7.06667	6.31395	167.968	2.0558e-38	1.3331e-35
ENSMUSG00000039126	182	90	6601	3932	4117	5.36454	6.37261	161.142	6.36922e-37	3.96497e-34
ENSMUSG00000024084	57	42	1142	1441	1518	4.87044	4.49467	157.456	4.06998e-36	2.43619e-33
ENSMUSG00000033192	117	68	9061	5052	3942	6.19428	6.66406	156.707	5.93027e-36	3.41825e-33
ENSMUSG00000052353	368	164	4985	14936	13028	5.47509	7.42835	155.359	1.16895e-35	6.49729e-33
ENSMUSG00000070803	296	193	9917	8430	4582	5.0721	6.97932	153.78	2.58683e-35	1.38823e-32
ENSMUSG00000008153	395	193	4481	3688	3913	3.95449	6.10874	149.99	1.74256e-34	9.03982e-32
ENSMUSG00000028965	13	8	464	982	772	6.18868	3.54407	147.323	6.67022e-34	3.34866e-31
ENSMUSG00000041607	348	203	5657	4370	3496	4.17649	6.25972	142.372	8.06381e-33	3.92178e-30
ENSMUSG00000024727	70	32	3793	1791	2450	5.94032	5.5198	140.962	1.63974e-32	7.73309e-30
ENSMUSG00000021214	107	93	307012	104339	98724	10.8681	11.5125	140.313	2.27364e-32	1.04073e-29
ENSMUSG00000073421	102	99	4936	3497	2363	5.22123	5.91195	138.249	6.43043e-32	2.85934e-29
ENSMUSG00000040254	151	65	2597	1784	2340	4.58804	5.26026	136.799	1.33424e-31	5.768e-29
ENSMUSG00000032578	94	49	3511	1934	1963	5.30232	5.39565	135.407	2.68989e-31	1.13142e-28
ENSMUSG00000057465	0	2	471	481	305	8.60977	2.76081	135.337	2.78695e-31	1.1414e-28
ENSMUSG00000040907	75	68	25225	9946	9205	7.81375	7.98223	135.259	2.89812e-31	1.1565e-28
ENSMUSG00000095079	4	8	602	3435	1669	8.16652	4.80906	134.59	4.05861e-31	1.5791e-28
ENSMUSG00000018470	234	149	4720	3505	2535	4.35651	5.92502	133.923	5.67958e-31	2.15589e-28
ENSMUSG00000002808	1535	834	19266	18117	13081	3.96695	8.14782	129.878	4.35771e-30	1.61474e-27
ENSMUSG00000027820	355	123	2159	2599	2611	3.56636	5.38553	123.957	8.61069e-29	3.04587e-26
ENSMUSG00000090145	53	18	1539	1064	1065	5.32931	4.3643	123.956	8.61135e-29	3.04587e-26
ENSMUSG00000030703	16	14	451	1054	559	5.5085	3.41969	123.463	1.10412e-28	3.81855e-26
ENSMUSG00000059456	422	268	3659	3404	2439	3.30891	5.77412	121.93	2.39178e-28	8.092e-26
ENSMUSG00000032577	304	258	2581	3086	2084	3.23605	5.46281	118.227	1.54624e-27	5.12001e-25
ENSMUSG00000050345	20	17	752	915	477	5.31297	3.52746	118.026	1.71142e-27	5.54894e-25
ENSMUSG00000026308	58	43	1376	1115	984	4.62414	4.2866	117.761	1.95569e-27	6.21152e-25
ENSMUSG00000026255	876	595	21385	14406	11327	4.5428	8.05959	114.379	1.0766e-26	3.35103e-24
ENSMUSG00000024610	358	431	22605	16278	10678	5.39582	8.10494	114.1	1.23912e-26	3.78125e-24
ENSMUSG00000034570	4	7	6652	2013	1496	9.35002	5.87189	111.223	5.28703e-26	1.58235e-23
ENSMUSG00000024292	35	40	4600	2210	1600	6.29594	5.57305	110.003	9.78327e-26	2.87277e-23
ENSMUSG00000091345	553	232	3245	3005	2719	3.12081	5.71097	109.119	1.52844e-25	4.40503e-23
ENSMUSG00000024245	168	107	7963	4483	2615	5.33979	6.40804	106.911	4.65532e-25	1.31729e-22
ENSMUSG00000076609	20	25	947	7788	3206	7.30265	5.84772	105.408	9.93924e-25	2.76222e-22
ENSMUSG00000026285	86	53	3189	1689	1286	5.04966	5.13394	102.542	4.22343e-24	1.1508e-21
ENSMUSG00000028108	929	694	4517	5538	4371	2.62763	6.41162	102.511	4.28879e-24	1.1508e-21
ENSMUSG00000046805	560	378	5160	3838	3566	3.28251	6.20396	97.504	5.37488e-23	1.41778e-20
ENSMUSG00000031278	1510	879	7154	9413	11342	3.08424	7.3395	97.4255	5.59207e-23	1.45049e-20
ENSMUSG00000026817	538	276	6135	4728	2952	3.66244	6.30651	96.929	7.18596e-23	1.83336e-20
ENSMUSG00000027442	268	127	1260	1794	1589	3.10705	4.73174	96.3739	9.51151e-23	2.38754e-20
ENSMUSG00000030228	22	10	2237	969	699	6.55768	4.47326	95.7468	1.30557e-22	3.22518e-20
ENSMUSG00000036896	754	464	3540	3751	2908	2.58888	5.92587	95.6468	1.37321e-22	3.33926e-20
ENSMUSG00000022235	531	365	3470	3555	2211	2.86346	5.75313	95.3671	1.58163e-22	3.78691e-20
ENSMUSG00000038642	315	248	3239	2546	2172	3.32531	5.53619	94.7341	2.17756e-22	5.13475e-20
ENSMUSG00000036594	89	142	6284	4083	2760	5.21913	6.20153	94.609	2.31964e-22	5.38814e-20
ENSMUSG00000040412	33	14	1119	622	688	5.31673	3.78913	94.3941	2.58567e-22	5.91776e-20
ENSMUSG00000001131	1204	786	4011	8550	6328	2.70665	6.75149	93.026	5.16107e-22	1.16408e-19
ENSMUSG00000039956	509	377	8312	5981	3705	3.85871	6.68491	91.6481	1.03543e-21	2.30205e-19
ENSMUSG00000058454	2513	1464	20827	18805	13817	3.29315	8.26935	91.5724	1.07581e-21	2.35814e-19
ENSMUSG00000022003	889	470	4403	4155	3296	2.68598	6.14315	91.0912	1.37204e-21	2.9657e-19
ENSMUSG00000021190	3807	2311	110911	67454	63858	4.88235	10.4251	91.0484	1.40201e-21	2.98898e-19
ENSMUSG00000029650	82	88	2179	1437	1268	4.31289	4.80238	90.0158	2.36262e-21	4.96886e-19
ENSMUSG00000032802	697	357	5092	4139	2998	3.11306	6.16262	89.8453	2.57531e-21	5.34395e-19
ENSMUSG00000090066	8	6	207	644	668	6.20222	3.00205	88.4921	5.10395e-21	1.04517e-18
ENSMUSG00000058183	39	10	1685	932	631	5.73007	4.19406	88.0179	6.48661e-21	1.31105e-18
ENSMUSG00000005268	2723	1954	45928	29469	36847	4.12939	9.33922	87.7558	7.40554e-21	1.47759e-18
ENSMUSG00000086021	0	0	399	221	174	11.1676	2.15347	87.4457	8.66244e-21	1.7065e-18
ENSMUSG00000070780	452	346	3944	2912	2773	3.10944	5.83335	87.1313	1.01549e-20	1.97551e-18
ENSMUSG00000026012	0	6	2259	937	545	8.64894	4.4061	86.833	1.18081e-20	2.26877e-18
ENSMUSG00000026574	1966	1096	44	104	142	-3.8729	4.0557	86.5381	1.37073e-20	2.60155e-18
ENSMUSG00000032323	23579	13118	457935	560858	384275	4.78299	12.8955	86.031	1.77134e-20	3.32138e-18
ENSMUSG00000024593	14	22	525	1340	2128	6.17274	4.42969	85.3938	2.44484e-20	4.52965e-18
ENSMUSG00000037071	1182	689	5634	5435	4095	2.55853	6.50733	84.5832	3.68374e-20	6.7447e-18
ENSMUSG00000067149	16	4	255	1365	554	6.21372	3.4208	84.4121	4.01687e-20	7.26913e-18
ENSMUSG00000001025	896	671	114282	46292	31038	6.49685	10.0941	84.2283	4.40824e-20	7.88569e-18
ENSMUSG00000032589	48	72	967	1248	924	4.07169	4.11685	83.5377	6.25123e-20	1.10554e-17
ENSMUSG00000039232	119	48	1909	1241	943	4.24561	4.54739	83.5086	6.34405e-20	1.10935e-17
ENSMUSG00000044788	1476	798	9412	7758	6079	2.92212	7.10466	83.0884	7.84662e-20	1.35686e-17
ENSMUSG00000031872	329	214	1591	2013	1384	2.69408	4.86645	83.0246	8.10383e-20	1.38593e-17
ENSMUSG00000027962	389	256	2994	2380	1858	3.02103	5.41603	82.2887	1.17594e-19	1.98926e-17
ENSMUSG00000039202	4194	2508	22635	23573	20384	2.8465	8.61357	80.2871	3.23784e-19	5.41833e-17
ENSMUSG00000039652	410	189	2218	1868	1722	2.87518	5.11133	79.7213	4.3113e-19	7.13795e-17
ENSMUSG00000078684	22	13	439	421	304	4.58315	2.69594	79.1105	5.87316e-19	9.62148e-17
ENSMUSG00000019989	34	48	675	942	1327	4.56671	4.03431	78.9756	6.28816e-19	1.0194e-16
ENSMUSG00000055301	13	2	215	1105	1167	6.92724	3.68981	78.1872	9.37262e-19	1.50377e-16
ENSMUSG00000030761	447	194	18267	5939	7338	5.30742	7.5255	78.1265	9.66479e-19	1.53483e-16
ENSMUSG00000071719	0	0	346	251	107	10.9599	1.94935	78.0814	9.88807e-19	1.55442e-16
ENSMUSG00000024892	2543	1449	11875	12100	9169	2.5936	7.62731	77.9027	1.08242e-18	1.68457e-16
ENSMUSG00000001021	7	0	240	218	241	6.23448	1.95454	77.7645	1.16086e-18	1.78876e-16
ENSMUSG00000053101	20	23	924	544	517	5.01218	3.49811	77.3332	1.44421e-18	2.20355e-16
ENSMUSG00000102573	22	11	2439	683	773	6.53516	4.50447	77.0863	1.63648e-18	2.47268e-16
ENSMUSG00000036887	718	579	4057	3986	2982	2.56382	6.04564	76.9025	1.79611e-18	2.68777e-16
ENSMUSG00000046056	69	61	845	903	624	3.64855	3.74404	76.0472	2.76965e-18	4.10515e-16
ENSMUSG00000062309	897	527	5645	4745	3225	2.804	6.3374	75.9219	2.95104e-18	4.33274e-16
ENSMUSG00000036412	1286	518	70	125	80	-3.15595	3.32019	75.7438	3.2297e-18	4.69756e-16
ENSMUSG00000001247	262	173	3297	2185	1463	3.54233	5.33617	75.5913	3.489e-18	5.02772e-16
ENSMUSG00000048120	1773	1024	16144	10121	10722	3.30985	7.77561	75.2949	4.05396e-18	5.78823e-16
ENSMUSG00000024678	33	38	533	634	545	4.01665	3.25957	75.0774	4.52614e-18	6.40366e-16
ENSMUSG00000042401	354	228	2	8	14	-5.08142	1.62876	74.8976	4.95777e-18	6.95116e-16
ENSMUSG00000109127	14	14	218	588	549	5.00644	2.85342	74.3909	6.40832e-18	8.9047e-16
ENSMUSG00000032401	13	4	179	520	255	5.27998	2.29964	73.9587	7.97705e-18	1.09865e-15
ENSMUSG00000048636	95	44	492	1080	1152	3.83082	3.90944	73.0691	1.25188e-17	1.70903e-15
ENSMUSG00000005580	1881	850	8178	7062	6776	2.61505	7.05575	72.9596	1.32334e-17	1.79088e-15
ENSMUSG00000101496	153	93	2	1	0	-6.68588	0.370106	72.7914	1.44105e-17	1.93337e-15
ENSMUSG00000042821	580	348	1605	2891	1769	2.23205	5.21237	72.7375	1.48093e-17	1.95678e-15
ENSMUSG00000023845	683	281	2450	2477	3338	2.72024	5.63457	72.7339	1.48365e-17	1.95678e-15
ENSMUSG00000010461	651	359	40	26	22	-3.94545	2.45772	72.2811	1.86626e-17	2.44073e-15
ENSMUSG00000029344	2449	1553	6880	13038	8031	2.26645	7.36055	72.1116	2.03367e-17	2.63749e-15
ENSMUSG00000033327	1407	734	9333	6354	6273	2.95467	7.0409	71.9913	2.1615e-17	2.78012e-15
ENSMUSG00000099693	165	61	1	0	0	-7.77191	0.177173	71.7316	2.46558e-17	3.14523e-15
ENSMUSG00000096768	6433	4691	933	1467	1412	-2.07345	6.26476	71.3013	3.06637e-17	3.87983e-15
ENSMUSG00000036905	617	539	4073	3909	2625	2.65725	5.97926	71.2666	3.12066e-17	3.91668e-15
ENSMUSG00000034903	1580	846	18884	10626	9255	3.60206	7.83124	70.6368	4.29424e-17	5.3465e-15
ENSMUSG00000084124	363	99	2	8	5	-5.30525	1.16314	70.5456	4.49743e-17	5.5527e-15
ENSMUSG00000020140	227	157	10835	3108	4103	5.16232	6.73104	70.5309	4.53121e-17	5.5527e-15
ENSMUSG00000024424	835	402	2615	3052	2107	2.20771	5.56507	70.4872	4.63267e-17	5.63268e-15
ENSMUSG00000029675	6569	3251	824	1460	1218	-1.95579	6.04157	69.6928	6.92986e-17	8.36042e-15
ENSMUSG00000105403	12	8	499	310	242	5.261	2.57121	69.651	7.07811e-17	8.47358e-15
ENSMUSG00000032051	3881	2403	84193	50794	33540	4.31071	9.91137	69.3324	8.31908e-17	9.8832e-15
ENSMUSG00000039601	170	93	774	1042	968	2.93713	4.01444	69.1067	9.32793e-17	1.09978e-14
ENSMUSG00000000594	7068	4176	33686	91623	76966	3.64306	10.1013	68.0961	1.55717e-16	1.82212e-14
ENSMUSG00000010307	5519	3845	30812	38233	22895	2.77134	9.05742	67.2763	2.35997e-16	2.74091e-14
ENSMUSG00000021728	192	122	10641	3535	2548	5.34606	6.60536	67.1277	2.54478e-16	2.93366e-14
ENSMUSG00000040536	388	228	5	26	14	-4.32052	1.73294	66.8632	2.91021e-16	3.33027e-14
ENSMUSG00000052981	94	47	705	794	491	3.36107	3.49849	66.6847	3.18604e-16	3.6193e-14
ENSMUSG00000024799	454	322	1513	2519	1464	2.27376	5.0222	66.4408	3.60566e-16	4.06629e-14
ENSMUSG00000020422	3476	1758	14251	13171	12435	2.5068	7.91731	66.3428	3.78939e-16	4.24275e-14
ENSMUSG00000051022	1166	624	2598	3798	2837	1.88999	5.84336	66.0549	4.38533e-16	4.87235e-14
ENSMUSG00000069516	2675	1860	7597	12460	9855	2.1895	7.49156	66.0419	4.41432e-16	4.87235e-14
ENSMUSG00000050335	414	191	8063	3749	2579	4.21526	6.38839	66.0086	4.4895e-16	4.92042e-14
ENSMUSG00000061740	921	368	2156	3042	2477	2.15531	5.54592	65.924	4.68659e-16	5.10051e-14
ENSMUSG00000079492	3	0	758	218	186	8.18913	2.75168	65.3763	6.18774e-16	6.68749e-14
ENSMUSG00000020467	1372	251	24787	14802	10719	4.72244	8.15802	65.2935	6.4533e-16	6.92639e-14
ENSMUSG00000063171	2260	1242	295	365	174	-2.55537	4.43276	65.0087	7.45667e-16	7.94851e-14
ENSMUSG00000028581	353	316	2330	2195	1564	2.64582	5.18382	64.917	7.81218e-16	8.27082e-14
ENSMUSG00000020101	255	172	961	1570	1107	2.56111	4.40712	64.7423	8.53618e-16	8.97626e-14
ENSMUSG00000004730	176	115	1198	1043	926	2.976	4.22627	64.5157	9.57679e-16	1.00029e-13
ENSMUSG00000047904	2	0	166	116	99	7.00489	1.09589	64.1245	1.16801e-15	1.20775e-13
ENSMUSG00000025017	100	84	598	941	775	3.09703	3.72106	64.1181	1.17182e-15	1.20775e-13
ENSMUSG00000090925	32	26	249	644	471	3.97362	2.87835	63.7712	1.39743e-15	1.4308e-13
ENSMUSG00000024621	572	459	2346	2442	2420	2.28904	5.46916	63.6349	1.49755e-15	1.52329e-13
ENSMUSG00000048217	13	15	256	460	215	4.43434	2.31642	63.5819	1.53838e-15	1.55466e-13
ENSMUSG00000066975	10	6	237	233	170	4.83462	1.83244	63.5409	1.57073e-15	1.57711e-13
ENSMUSG00000026167	2	2	114	178	89	5.95079	1.03354	63.2522	1.81865e-15	1.81434e-13
ENSMUSG00000024725	1691	1018	5998	6266	4427	2.1482	6.68446	63.2083	1.85959e-15	1.84336e-13
ENSMUSG00000102543	44	29	475	401	464	3.7391	2.95271	62.956	2.11374e-15	2.08203e-13
ENSMUSG00000045838	243	117	1044	1141	1000	2.71265	4.23901	62.8502	2.23041e-15	2.18313e-13
ENSMUSG00000038267	524	202	7716	3458	2940	3.96141	6.37513	62.4601	2.71893e-15	2.64467e-13
ENSMUSG00000038065	1631	927	11675	8212	5903	2.90388	7.26707	62.3552	2.86779e-15	2.77214e-13
ENSMUSG00000049303	66	37	981	611	498	3.92344	3.5968	62.0522	3.3448e-15	3.21328e-13
ENSMUSG00000029716	10	6	247	196	210	4.8914	1.88593	62.0296	3.38339e-15	3.23041e-13
ENSMUSG00000046182	760	515	8598	5745	3228	3.32069	6.6836	61.982	3.46606e-15	3.28916e-13
ENSMUSG00000076612	4	0	96	2202	1049	9.08892	4.00505	61.7361	3.92718e-15	3.69446e-13
ENSMUSG00000009772	65	50	723	667	442	3.48592	3.39188	61.7293	3.94063e-15	3.69446e-13
ENSMUSG00000083240	447	313	18	40	33	-3.60107	2.1272	61.6992	4.00137e-15	3.72894e-13
ENSMUSG00000048965	63	44	1499	899	497	4.29936	4.04899	61.5514	4.31342e-15	3.99582e-13
ENSMUSG00000009292	4	0	182	133	112	6.27923	1.25864	61.1368	5.32429e-15	4.88967e-13
ENSMUSG00000000958	297	184	1105	1365	1270	2.47682	4.48801	61.1306	5.34115e-15	4.88967e-13
ENSMUSG00000053646	3254	1728	7816	11208	8555	1.99637	7.40803	60.952	5.84845e-15	5.32278e-13
ENSMUSG00000022504	15	12	488	278	263	4.78803	2.56061	60.8815	6.0617e-15	5.48478e-13
ENSMUSG00000031574	2819	666	333556	89347	84209	6.98605	11.528	60.7422	6.5059e-15	5.85268e-13
ENSMUSG00000040687	925	451	2825	2665	2468	2.113	5.63826	60.307	8.11585e-15	7.25902e-13
ENSMUSG00000079293	38	35	386	458	407	3.55751	2.83178	60.2021	8.56011e-15	7.61263e-13
ENSMUSG00000020607	889	475	2042	2743	2519	1.95985	5.51085	59.6684	1.12267e-14	9.88364e-13
ENSMUSG00000074274	0	0	66	95	124	9.64042	0.6547	59.6659	1.12408e-14	9.88364e-13
ENSMUSG00000019947	704	356	1936	2103	2217	2.13019	5.28411	59.588	1.16946e-14	1.02249e-12
ENSMUSG00000024990	962	582	44	149	75	-3.09459	3.17901	59.3274	1.33501e-14	1.16072e-12
ENSMUSG00000061436	1495	648	3032	4415	3345	1.89492	6.06834	59.2083	1.41838e-14	1.22634e-12
ENSMUSG00000030116	3094	1981	438	955	531	-1.9527	5.14034	58.9938	1.58166e-14	1.35997e-12
ENSMUSG00000025475	2	0	68	155	89	6.61361	0.728307	58.6391	1.89412e-14	1.61968e-12
ENSMUSG00000028003	371	268	1879	1625	1506	2.48574	4.9337	58.4945	2.03864e-14	1.73374e-12
ENSMUSG00000032018	1256	810	2977	4154	3082	1.79677	6.00665	58.3855	2.15475e-14	1.8156e-12
ENSMUSG00000031438	241	239	1812	1445	1816	2.87296	4.93057	58.3823	2.15824e-14	1.8156e-12
ENSMUSG00000070691	19	12	3300	776	485	6.83066	4.74117	58.3246	2.22247e-14	1.85959e-12
ENSMUSG00000024339	648	392	5110	2972	2580	2.93538	6.01016	58.1123	2.47577e-14	2.06045e-12
ENSMUSG00000009185	0	4	106	140	133	5.89531	1.06459	57.9726	2.65797e-14	2.20032e-12
ENSMUSG00000079227	6	6	207	177	146	4.94278	1.57579	57.9204	2.72939e-14	2.24748e-12
ENSMUSG00000027340	3951	1878	12407	12433	13164	2.29284	7.87102	57.5641	3.27139e-14	2.67961e-12
ENSMUSG00000025950	11516	6711	78448	71440	53349	3.02355	10.2147	57.3238	3.69653e-14	3.012e-12
ENSMUSG00000038925	3346	1627	345	786	554	-2.05098	5.03186	57.2445	3.84866e-14	3.11962e-12
ENSMUSG00000042436	16502	9536	1743	4059	3126	-2.06344	7.44812	57.2237	3.88955e-14	3.13642e-12
ENSMUSG00000024256	0	0	39	649	387	11.4111	2.40595	57.1922	3.95239e-14	3.17068e-12
ENSMUSG00000047911	5341	2043	396	1081	699	-2.22489	5.51351	56.9051	4.57365e-14	3.65024e-12
ENSMUSG00000041528	1478	887	3551	4438	3506	1.7969	6.18798	56.867	4.66301e-14	3.70257e-12
ENSMUSG00000051506	91	43	481	579	467	3.06541	3.14245	56.8268	4.75928e-14	3.75983e-12
ENSMUSG00000055435	2360	1422	34603	15533	15216	3.71178	8.5986	56.5055	5.6042e-14	4.40496e-12
ENSMUSG00000033036	224	132	7	15	10	-3.97462	0.986171	56.3191	6.16154e-14	4.81869e-12
ENSMUSG00000052085	954	639	2053	3664	2457	1.82087	5.65909	56.2051	6.52915e-14	5.08066e-12
ENSMUSG00000030748	834	505	2542	2679	2078	1.97293	5.51865	55.9599	7.39633e-14	5.72682e-12
ENSMUSG00000028270	1302	923	3575	4243	3788	1.87586	6.19851	55.8427	7.85063e-14	6.04848e-12
ENSMUSG00000049744	62	31	396	461	358	3.25261	2.80257	55.6451	8.68075e-14	6.6551e-12
ENSMUSG00000039697	1445	806	5905	4646	3971	2.25801	6.4987	55.3985	9.84104e-14	7.50765e-12
ENSMUSG00000021699	165	68	1846	853	1031	3.66615	4.47153	55.3412	1.01323e-13	7.69214e-12
ENSMUSG00000105870	0	0	87	66	105	9.53881	0.549467	55.2836	1.04333e-13	7.8822e-12
ENSMUSG00000073608	16	26	262	2282	2246	6.11721	4.62117	55.2425	1.06542e-13	8.0102e-12
ENSMUSG00000023048	1569	1110	3768	6349	3764	1.82173	6.42022	55.2055	1.08564e-13	8.12302e-12
ENSMUSG00000039270	973	554	5161	3260	3502	2.55191	6.20393	55.1697	1.10559e-13	8.23264e-12
ENSMUSG00000024066	325	263	6169	2830	2047	3.7704	6.02658	55.0131	1.19728e-13	8.87299e-12
ENSMUSG00000027238	2936	1584	7529	9005	6538	1.88782	7.17824	54.8104	1.32736e-13	9.79041e-12
ENSMUSG00000102959	203	83	4	8	4	-4.57917	0.584396	54.7929	1.33924e-13	9.83139e-12
ENSMUSG00000034714	1910	1461	5199	7260	6102	1.9246	6.85406	54.7782	1.34928e-13	9.8586e-12
ENSMUSG00000037159	1591	777	155	297	202	-2.33715	3.8947	54.6833	1.41604e-13	1.02954e-11
ENSMUSG00000027322	38	74	695	912	730	3.70339	3.71067	54.6747	1.42229e-13	1.02954e-11
ENSMUSG00000038521	1413	807	3411	3865	3996	1.88769	6.16388	54.631	1.45421e-13	1.0455e-11
ENSMUSG00000027347	10	4	101	1774	1469	7.34427	4.06858	54.6262	1.45778e-13	1.0455e-11
ENSMUSG00000002603	1185	971	5637	5317	3645	2.23227	6.48835	54.4623	1.58462e-13	1.13126e-11
ENSMUSG00000022508	667	371	1610	2233	1598	1.90773	5.08049	54.4182	1.62052e-13	1.15161e-11
ENSMUSG00000040170	169	98	1226	893	762	2.99731	4.10095	54.1276	1.87884e-13	1.32911e-11
ENSMUSG00000108635	163	154	4	14	3	-4.54615	0.857188	54.0081	1.99664e-13	1.40605e-11
ENSMUSG00000000290	109	49	778	633	508	3.19757	3.49103	53.5893	2.47096e-13	1.73223e-11
ENSMUSG00000055485	1606	736	3167	4159	3585	1.78616	6.11463	53.5623	2.50515e-13	1.74833e-11
ENSMUSG00000057534	7329	3356	549	1673	1139	-2.16615	6.093	53.4192	2.69455e-13	1.87211e-11
ENSMUSG00000001348	210	133	836	1047	812	2.47911	4.00734	53.3747	2.75625e-13	1.90647e-11
ENSMUSG00000026395	60	65	805	570	643	3.48115	3.56634	53.3163	2.83939e-13	1.95528e-11
ENSMUSG00000027894	59	20	605	467	314	3.76118	2.99101	53.0787	3.20453e-13	2.19701e-11
ENSMUSG00000091383	176	96	777	976	614	2.64341	3.79513	53.066	3.2253e-13	2.20155e-11
ENSMUSG00000037936	14124	9091	137320	113636	73923	3.33622	10.8743	53.05	3.25166e-13	2.20985e-11
ENSMUSG00000058818	24	17	203	320	265	3.73941	2.13926	52.9946	3.34474e-13	2.26323e-11
ENSMUSG00000026483	1496	813	17197	7772	7305	3.42463	7.59513	52.9464	3.42781e-13	2.30939e-11
ENSMUSG00000038178	1045	587	2565	2797	2464	1.80425	5.64699	52.7879	3.71592e-13	2.49245e-11
ENSMUSG00000024164	507	328	6134	6301	28046	5.18466	7.8609	52.7796	3.73155e-13	2.49245e-11
ENSMUSG00000090891	4292	1736	460	808	783	-1.97749	5.29541	52.6805	3.92466e-13	2.61024e-11
ENSMUSG00000035513	131	137	1315	1095	827	3.04008	4.25214	52.6363	4.01402e-13	2.6583e-11
ENSMUSG00000035683	2020	1020	209	453	279	-2.1927	4.29419	52.6186	4.05029e-13	2.67096e-11
ENSMUSG00000085354	2821	842	141	258	300	-2.75121	4.35255	52.6094	4.06938e-13	2.67223e-11
ENSMUSG00000039701	968	467	2649	2438	2772	2.04541	5.63836	52.4666	4.37635e-13	2.86173e-11
ENSMUSG00000027654	3892	2606	853	1340	739	-1.68682	5.5847	52.3782	4.57771e-13	2.98088e-11
ENSMUSG00000040612	962	547	5444	3368	3144	2.57191	6.20452	52.1933	5.0298e-13	3.26161e-11
ENSMUSG00000059775	400	242	16088	6172	2734	4.88942	7.17949	51.9546	5.67995e-13	3.66793e-11
ENSMUSG00000025738	156	68	521	821	680	2.72803	3.55621	51.7657	6.25361e-13	4.02169e-11
ENSMUSG00000037217	50	27	342	362	339	3.30669	2.5942	51.6119	6.76297e-13	4.33136e-11
ENSMUSG00000038793	0	2	110	130	58	6.48178	0.702192	51.5891	6.84219e-13	4.36414e-11
ENSMUSG00000036273	828	387	3072	2206	2519	2.29717	5.61172	51.4763	7.24679e-13	4.60334e-11
ENSMUSG00000024512	1838	1071	66	279	207	-2.94622	4.10552	51.4412	7.37727e-13	4.66717e-11
ENSMUSG00000027947	169	107	1363	934	755	3.02085	4.18594	51.3695	7.65172e-13	4.8212e-11
ENSMUSG00000066027	2095	863	126	278	277	-2.55385	4.13718	51.2938	7.95281e-13	4.99071e-11
ENSMUSG00000030237	11	12	217	216	168	4.16123	1.76456	51.236	8.19026e-13	5.11908e-11
ENSMUSG00000022148	52	40	600	423	393	3.46667	3.05293	51.2158	8.27507e-13	5.1514e-11
ENSMUSG00000001349	3715	2202	632	1262	757	-1.68691	5.42582	51.1461	8.574e-13	5.31622e-11
ENSMUSG00000025647	4490	2953	25909	20619	15200	2.58379	8.54503	51.0565	8.97431e-13	5.54235e-11
ENSMUSG00000029178	1565	903	3244	4208	3716	1.70348	6.16406	50.969	9.38365e-13	5.77224e-11
ENSMUSG00000044816	0	4	81	2110	1546	8.98068	4.2078	50.8025	1.02143e-12	6.25847e-11
ENSMUSG00000018821	725	329	6190	3593	2232	3.137	6.16202	50.6666	1.09465e-12	6.68082e-11
ENSMUSG00000031444	10	0	83	390	282	5.78837	1.96372	50.5877	1.13957e-12	6.92779e-11
ENSMUSG00000022790	1291	833	2430	4553	3460	1.76969	6.02402	50.555	1.15873e-12	7.01686e-11
ENSMUSG00000029007	1245	941	4248	4667	3069	1.92917	6.23076	50.4383	1.22971e-12	7.41782e-11
ENSMUSG00000041202	0	4	108	150	76	5.67486	0.863001	50.3777	1.26825e-12	7.62076e-11
ENSMUSG00000044674	1463	557	3782	3907	2938	2.00689	6.05553	50.0922	1.46687e-12	8.78033e-11
ENSMUSG00000039840	1224	563	3346	3002	2985	1.98308	5.89215	49.9962	1.54041e-12	9.1852e-11
ENSMUSG00000024664	894	458	4537	3303	2210	2.4788	5.94321	49.6649	1.82377e-12	1.08333e-10
ENSMUSG00000000632	78	78	389	1117	1084	3.44234	3.83906	49.5629	1.92111e-12	1.13682e-10
ENSMUSG00000042684	198	96	1782	1395	628	3.27143	4.46195	49.5463	1.93742e-12	1.14213e-10
ENSMUSG00000030199	2580	1697	8964	8481	6614	2.01106	7.24189	49.4142	2.0724e-12	1.21709e-10
ENSMUSG00000049807	1833	1026	5013	5362	3624	1.82708	6.47355	49.3999	2.08762e-12	1.22141e-10
ENSMUSG00000035458	7166	4412	1077	2571	1093	-1.85637	6.3492	49.1738	2.34259e-12	1.36546e-10
ENSMUSG00000020733	1164	796	4056	3686	2971	1.96655	6.08587	49.1467	2.37514e-12	1.37926e-10
ENSMUSG00000029304	421	218	16818	5441	2825	4.94596	7.19842	49.0438	2.50305e-12	1.44814e-10
ENSMUSG00000026482	2099	1245	22228	10921	8976	3.24957	7.98198	48.9461	2.63097e-12	1.51313e-10
ENSMUSG00000046262	3405	1462	309	707	587	-2.05889	4.97596	48.9432	2.63483e-12	1.51313e-10
ENSMUSG00000020415	3537	1751	401	1011	620	-1.8877	5.16874	48.858	2.75178e-12	1.57448e-10
ENSMUSG00000025165	58	30	248	4385	3027	5.86672	5.25191	48.6947	2.99071e-12	1.70492e-10
ENSMUSG00000099624	7	1	207	132	96	5.3695	1.30278	48.6789	3.01487e-12	1.71242e-10
ENSMUSG00000015501	646	290	2468	1745	1881	2.32434	5.25278	48.6237	3.10102e-12	1.75495e-10
ENSMUSG00000036036	7248	3128	805	1647	1481	-1.84624	6.12688	48.5301	3.25254e-12	1.83403e-10
ENSMUSG00000038572	235	145	672	1639	851	2.49797	4.1673	48.5132	3.28074e-12	1.84325e-10
ENSMUSG00000031824	859	437	8531	4289	2976	3.2269	6.56456	48.4553	3.37911e-12	1.8917e-10
ENSMUSG00000025743	4845	2675	16124	18219	10890	2.11784	8.11393	48.4242	3.43305e-12	1.915e-10
ENSMUSG00000004317	1769	828	4657	4152	5004	2.01389	6.46019	48.3821	3.5075e-12	1.94954e-10
ENSMUSG00000001166	2897	1351	235	610	467	-2.17862	4.76448	48.2766	3.70135e-12	2.04997e-10
ENSMUSG00000063632	628	305	18	54	58	-3.31152	2.38888	47.9826	4.30008e-12	2.37313e-10
ENSMUSG00000005615	3038	1392	12512	9758	7428	2.34848	7.51745	47.902	4.48069e-12	2.46406e-10
ENSMUSG00000033597	620	355	5600	2829	2197	3.04395	6.00671	47.8746	4.54361e-12	2.48227e-10
ENSMUSG00000028243	1375	785	4482	3565	3841	2.03009	6.24574	47.8737	4.54569e-12	2.48227e-10
ENSMUSG00000038527	285	149	1095	1108	847	2.36792	4.2131	47.8132	4.68819e-12	2.55113e-10
ENSMUSG00000060586	56	137	7704	2773	1757	5.35507	6.14748	47.5553	5.34739e-12	2.8997e-10
ENSMUSG00000018339	5681	5404	270285	107059	70084	4.85207	11.3416	47.3436	5.95711e-12	3.21367e-10
ENSMUSG00000025813	178	57	1360	818	711	3.29925	4.09891	47.3402	5.96768e-12	3.21367e-10
ENSMUSG00000054484	351	188	1427	1288	1009	2.34951	4.51263	47.3268	6.00849e-12	3.22449e-10
ENSMUSG00000027605	493	309	1974	1992	1165	2.19174	4.97534	47.2827	6.14516e-12	3.2865e-10
ENSMUSG00000031425	2209	1123	199	507	350	-2.16302	4.43479	47.2643	6.20318e-12	3.30326e-10
ENSMUSG00000074366	1885	927	180	423	275	-2.17707	4.181	47.2593	6.21895e-12	3.30326e-10
ENSMUSG00000026177	76	59	547	534	402	2.94651	3.12375	47.1958	6.4238e-12	3.40046e-10
ENSMUSG00000049265	2187	1486	12566	9877	6032	2.47667	7.43659	47.0849	6.79785e-12	3.58627e-10
ENSMUSG00000030103	1419	515	29924	9839	8169	4.34835	8.14866	46.9653	7.22542e-12	3.79896e-10
ENSMUSG00000023905	479	329	3154	2306	1360	2.60356	5.36855	46.8991	7.47383e-12	3.91634e-10
ENSMUSG00000072324	89	50	0	3	1	-5.52297	-0.397727	46.8491	7.66675e-12	3.99866e-10
ENSMUSG00000045005	415	264	1080	1647	1306	2.06146	4.62533	46.8451	7.68231e-12	3.99866e-10
ENSMUSG00000045930	1507	1035	2824	5702	4392	1.80122	6.32165	46.7504	8.06292e-12	4.18278e-10
ENSMUSG00000037762	303	139	3927	1596	1273	3.59848	5.34518	46.6838	8.34175e-12	4.31305e-10
ENSMUSG00000042644	888	449	1957	2227	1964	1.75984	5.30318	46.5658	8.85945e-12	4.56555e-10
ENSMUSG00000030074	989	561	6410	3695	2956	2.6642	6.32586	46.3487	9.89731e-12	5.08356e-10
ENSMUSG00000051669	609	437	2761	2956	1388	2.24037	5.42646	46.0937	1.12731e-11	5.77116e-10
ENSMUSG00000087466	22	7	222	208	152	3.92098	1.72781	46.033	1.16279e-11	5.93328e-10
ENSMUSG00000028238	38	20	192	381	269	3.35272	2.23172	45.9715	1.19985e-11	6.10236e-10
ENSMUSG00000066687	59	30	274	411	317	3.01706	2.52514	45.7136	1.3687e-11	6.93847e-10
ENSMUSG00000041359	2952	1461	239	626	532	-2.14756	4.83821	45.5733	1.4703e-11	7.42931e-10
ENSMUSG00000038147	48	37	322	376	325	3.07277	2.57343	45.5286	1.5043e-11	7.56358e-10
ENSMUSG00000038463	1784	1030	3927	4522	3617	1.63006	6.29269	45.5256	1.50659e-11	7.56358e-10
ENSMUSG00000034652	61	40	340	455	301	2.92745	2.66243	45.4069	1.60069e-11	8.01013e-10
ENSMUSG00000074768	21	16	112	834	609	4.77288	3.00104	45.3008	1.68983e-11	8.42912e-10
ENSMUSG00000039943	698	307	3255	1922	2069	2.48907	5.49724	45.2161	1.76449e-11	8.77341e-10
ENSMUSG00000024672	67	39	461	396	340	3.04712	2.82167	45.0614	1.90951e-11	9.46424e-10
ENSMUSG00000063415	48	28	180	973	534	3.88143	3.13132	45.0438	1.92681e-11	9.51966e-10
ENSMUSG00000018102	524	308	2242	2030	1183	2.24872	5.06601	44.9855	1.985e-11	9.7761e-10
ENSMUSG00000027750	1123	646	119	134	183	-2.46773	3.47821	44.7564	2.23139e-11	1.09549e-09
ENSMUSG00000035164	561	228	2779	1521	1827	2.6172	5.24986	44.6644	2.33873e-11	1.14458e-09
ENSMUSG00000063142	1375	608	5246	3403	3730	2.27473	6.28732	44.6469	2.35974e-11	1.15124e-09
ENSMUSG00000000682	57	40	552	448	288	3.24756	2.91011	44.5551	2.47302e-11	1.20274e-09
ENSMUSG00000029175	1529	934	7471	5109	4014	2.31269	6.69395	44.4648	2.5897e-11	1.25556e-09
ENSMUSG00000019970	6768	2171	15254	20184	18160	2.21587	8.35043	44.3544	2.7399e-11	1.32426e-09
ENSMUSG00000060224	355	180	938	1276	950	2.10094	4.27537	44.2979	2.82012e-11	1.35881e-09
ENSMUSG00000040584	798	361	2146	1892	1883	1.95471	5.2415	44.2679	2.86369e-11	1.37554e-09
ENSMUSG00000038903	963	525	130	124	129	-2.39622	3.23552	44.0899	3.13632e-11	1.50186e-09
ENSMUSG00000034127	180	69	5538	1338	1181	4.7409	5.5872	44.0198	3.25065e-11	1.55184e-09
ENSMUSG00000016194	14	6	932	329	134	5.76607	3.01157	43.9805	3.31664e-11	1.5785e-09
ENSMUSG00000027993	1016	597	2045	2799	3466	1.90033	5.71954	43.9653	3.34257e-11	1.58599e-09
ENSMUSG00000036908	1293	807	2805	3361	2539	1.56113	5.82916	43.9318	3.40025e-11	1.60845e-09
ENSMUSG00000018927	44	63	301	982	685	3.50201	3.41164	43.9101	3.43807e-11	1.62142e-09
ENSMUSG00000030263	94	75	459	566	536	2.6828	3.21207	43.8535	3.53889e-11	1.66392e-09
ENSMUSG00000002297	3643	1871	507	1045	851	-1.68384	5.29786	43.7504	3.73035e-11	1.74866e-09
ENSMUSG00000021620	8	4	239	172	78	4.88712	1.46239	43.6438	3.93931e-11	1.84107e-09
ENSMUSG00000031604	4114	2607	13815	14495	9150	1.98941	7.86803	43.5999	4.02865e-11	1.87718e-09
ENSMUSG00000090124	12	13	145	195	168	3.78006	1.52475	43.5719	4.08674e-11	1.89857e-09
ENSMUSG00000097815	2813	1365	8557	6790	6883	2.01077	7.14951	43.5614	4.10856e-11	1.90302e-09
ENSMUSG00000042286	1492	963	3063	3999	4279	1.7205	6.19207	43.476	4.29196e-11	1.98207e-09
ENSMUSG00000036944	32	20	721	351	216	4.20783	2.90618	43.4386	4.37474e-11	2.01432e-09
ENSMUSG00000022439	26	16	296	243	186	3.64712	2.06674	43.3409	4.5987e-11	2.1112e-09
ENSMUSG00000042279	8108	3653	636	2000	1441	-2.02059	6.26617	43.1292	5.12407e-11	2.34547e-09
ENSMUSG00000038179	2	2	136	78	70	5.61811	0.707392	43.093	5.2198e-11	2.38228e-09
ENSMUSG00000054087	2157	910	190	445	331	-2.12811	4.29032	43.0328	5.38297e-11	2.44957e-09
ENSMUSG00000079042	3748	1828	277	602	762	-2.21451	5.15587	42.9803	5.52942e-11	2.50887e-09
ENSMUSG00000036390	1013	557	7912	4421	2794	2.8627	6.51901	42.9719	5.55331e-11	2.51239e-09
ENSMUSG00000027015	517	248	1296	1616	1137	1.9555	4.65497	42.6465	6.55818e-11	2.9584e-09
ENSMUSG00000066031	2850	1276	298	675	518	-1.93721	4.7789	42.5633	6.84302e-11	3.07439e-09
ENSMUSG00000016626	18780	6551	1362	3086	3158	-2.14125	7.29524	42.56	6.8548e-11	3.07439e-09
ENSMUSG00000025407	4261	1817	889	1066	743	-1.59378	5.43316	42.4717	7.17142e-11	3.20715e-09
ENSMUSG00000004552	16	14	144	286	139	3.6496	1.64061	42.3129	7.77794e-11	3.46842e-09
ENSMUSG00000056870	466	357	1272	1662	1567	1.9262	4.82175	42.2826	7.89906e-11	3.51237e-09
ENSMUSG00000096422	0	0	23	87	51	8.72153	-0.208199	42.2566	8.00481e-11	3.54926e-09
ENSMUSG00000042202	1769	1035	7863	4888	5098	2.25278	6.81994	42.2482	8.03921e-11	3.55438e-09
ENSMUSG00000050810	3055	1305	305	724	542	-1.93704	4.84981	42.0613	8.84559e-11	3.89983e-09
ENSMUSG00000022464	959	524	110	165	152	-2.26761	3.26004	42.0167	9.04974e-11	3.97856e-09
ENSMUSG00000028603	5877	3219	14582	15970	14991	1.87422	8.17816	41.9822	9.21069e-11	4.03791e-09
ENSMUSG00000108913	0	0	15	216	222	10.2253	1.2363	41.9151	9.53229e-11	4.16716e-09
ENSMUSG00000030088	1054	503	2156	2640	1833	1.64427	5.41614	41.8445	9.88295e-11	4.299e-09
ENSMUSG00000105589	2106	917	163	433	319	-2.19855	4.25756	41.8433	9.88911e-11	4.299e-09
ENSMUSG00000017716	5549	2986	423	1647	909	-2.0744	5.82307	41.7085	1.05947e-10	4.59291e-09
ENSMUSG00000046491	1212	639	170	244	195	-2.07257	3.62002	41.6731	1.07883e-10	4.66385e-09
ENSMUSG00000022372	32	8	359	260	171	3.95807	2.18052	41.6312	1.1022e-10	4.75169e-09
ENSMUSG00000022351	2526	1500	6805	6500	5476	1.76263	6.92442	41.5365	1.15693e-10	4.97386e-09
ENSMUSG00000032278	22	14	171	210	162	3.41657	1.63826	41.4759	1.19331e-10	5.1161e-09
ENSMUSG00000055409	1199	505	128	172	175	-2.25512	3.41526	41.4502	1.20909e-10	5.16953e-09
ENSMUSG00000021090	95	58	476	448	441	2.69787	3.03713	41.4332	1.21969e-10	5.20058e-09
ENSMUSG00000030862	91	42	232	1106	826	3.50516	3.53642	41.2967	1.30791e-10	5.5498e-09
ENSMUSG00000042417	4982	2246	572	1466	1011	-1.72958	5.64902	41.2955	1.30873e-10	5.5498e-09
ENSMUSG00000045291	4678	2113	388	1017	945	-1.99615	5.48185	41.2061	1.36991e-10	5.79345e-09
ENSMUSG00000018168	2	0	64	55	59	5.90299	0.0273465	41.1267	1.42674e-10	6.00585e-09
ENSMUSG00000040522	20	16	185	183	217	3.52532	1.76822	41.1252	1.42785e-10	6.00585e-09
ENSMUSG00000039217	74	87	725	698	442	2.94498	3.44937	41.0906	1.45336e-10	6.09669e-09
ENSMUSG00000039364	31	24	245	50732	37430	9.99372	8.75878	40.9091	1.59474e-10	6.67176e-09
ENSMUSG00000035431	10	7	53	1795	1464	6.97801	4.04978	40.4094	2.05945e-10	8.59284e-09
ENSMUSG00000044786	1508	633	9761	5814	3461	2.79053	6.85008	40.296	2.1825e-10	9.0819e-09
ENSMUSG00000045730	36	20	582	266	235	3.87819	2.67855	40.2736	2.20774e-10	9.16243e-09
ENSMUSG00000020044	2820	1312	6695	6412	5558	1.76312	6.91608	40.2591	2.22413e-10	9.2059e-09
ENSMUSG00000042082	2117	927	3265	5163	3634	1.53833	6.27942	40.2147	2.27529e-10	9.39267e-09
ENSMUSG00000029223	11766	6180	989	3552	1957	-2.0135	6.90623	40.145	2.35794e-10	9.70812e-09
ENSMUSG00000023913	120	73	709	577	432	2.69843	3.37032	40.0875	2.42839e-10	9.97179e-09
ENSMUSG00000024734	5546	2404	509	1542	1027	-1.85762	5.74038	40.034	2.49587e-10	1.02219e-08
ENSMUSG00000058056	2225	1052	5603	4823	4623	1.79516	6.61168	39.9943	2.54704e-10	1.03819e-08
ENSMUSG00000027306	4319	2178	413	1235	869	-1.88015	5.47111	39.9928	2.54895e-10	1.03819e-08
ENSMUSG00000041515	356	231	835	1612	983	2.00418	4.37025	39.9882	2.55495e-10	1.03819e-08
ENSMUSG00000004707	31	30	275	291	243	3.18435	2.23566	39.9312	2.63062e-10	1.06615e-08
ENSMUSG00000074207	2012	1179	3488	16198	9663	2.62546	7.3385	39.9088	2.66102e-10	1.07568e-08
ENSMUSG00000079499	71	57	490	430	361	2.81776	2.93574	39.8546	2.73593e-10	1.10309e-08
ENSMUSG00000026923	762	324	2015	1745	1646	1.9278	5.11388	39.7945	2.8214e-10	1.13461e-08
ENSMUSG00000044708	18	5	111	196	119	3.75305	1.24108	39.6945	2.96958e-10	1.19112e-08
ENSMUSG00000037161	6801	5164	20937	30994	17049	1.96782	8.71721	39.6815	2.98941e-10	1.19599e-08
ENSMUSG00000029343	14	20	205	320	149	3.66179	1.8974	39.6625	3.0187e-10	1.20462e-08
ENSMUSG00000022040	17510	11504	148286	101092	72109	3.01449	10.9005	39.653	3.03343e-10	1.2074e-08
ENSMUSG00000049103	36	17	239	240	203	3.24823	1.9898	39.6178	3.08858e-10	1.22621e-08
ENSMUSG00000007837	658	343	2778	2039	1382	2.21131	5.2772	39.5991	3.11824e-10	1.23484e-08
ENSMUSG00000036098	574	383	3403	2155	1504	2.43118	5.45279	39.5643	3.17428e-10	1.25384e-08
ENSMUSG00000092200	4	1	197	89	56	5.67131	0.980828	39.4903	3.297e-10	1.29902e-08
ENSMUSG00000022229	6	4	46	233	175	4.90217	1.2612	39.4399	3.38308e-10	1.32957e-08
ENSMUSG00000059430	6193	4365	1303	2645	1653	-1.47659	6.36471	39.3527	3.53758e-10	1.38415e-08
ENSMUSG00000034220	3725	2071	10775	9859	7620	1.8395	7.50172	39.3515	3.53975e-10	1.38415e-08
ENSMUSG00000066867	5182	2039	434	1212	958	-1.92625	5.56472	39.1832	3.85841e-10	1.50497e-08
ENSMUSG00000029925	49	16	251	301	215	3.1543	2.1445	38.9382	4.3743e-10	1.70193e-08
ENSMUSG00000027375	71	50	420	462	281	2.75306	2.7747	38.8834	4.49895e-10	1.74606e-08
ENSMUSG00000067212	704	568	8101	4081	2441	3.05162	6.46382	38.8772	4.51313e-10	1.74721e-08
ENSMUSG00000033610	3294	2033	20966	12348	9369	2.5728	8.04018	38.814	4.66176e-10	1.80027e-08
ENSMUSG00000032999	4571	1795	386	883	916	-1.96864	5.37108	38.7766	4.75199e-10	1.83057e-08
ENSMUSG00000067750	885	391	69	179	90	-2.41285	2.97249	38.7133	4.90842e-10	1.88617e-08
ENSMUSG00000024190	1485	513	20333	7604	5008	3.75761	7.61945	38.5956	5.21364e-10	1.99852e-08
ENSMUSG00000026536	14	12	1158	220	225	5.54031	3.25886	38.5511	5.33381e-10	2.03956e-08
ENSMUSG00000018554	2973	1434	229	794	475	-2.07909	4.84888	38.4428	5.63819e-10	2.15067e-08
ENSMUSG00000020085	849	527	2982	2709	1620	1.93557	5.53086	38.3141	6.02274e-10	2.29174e-08
ENSMUSG00000037887	153	49	1780	747	563	3.64393	4.20345	38.2792	6.13117e-10	2.3273e-08
ENSMUSG00000037716	4	1	41	120	80	5.02123	0.384231	38.124	6.63898e-10	2.51219e-08
ENSMUSG00000048865	100	53	457	502	321	2.60151	2.92757	38.1206	6.65054e-10	2.51219e-08
ENSMUSG00000041977	2708	1276	5271	5729	4921	1.57395	6.70964	38.0796	6.79167e-10	2.55929e-08
ENSMUSG00000016942	34	18	228	244	177	3.17844	1.91429	38.0652	6.8421e-10	2.56714e-08
ENSMUSG00000027624	2935	1944	8204	8454	5773	1.70719	7.17663	38.0642	6.84549e-10	2.56714e-08
ENSMUSG00000039960	2049	1294	4882	5338	3659	1.56458	6.50468	38.0476	6.90411e-10	2.5829e-08
ENSMUSG00000006445	186	124	556	769	785	2.26858	3.6853	37.9158	7.38633e-10	2.75668e-08
ENSMUSG00000041481	189	138	990	784	670	2.41938	3.91156	37.883	7.51175e-10	2.79678e-08
ENSMUSG00000027715	6384	3637	736	2321	1285	-1.76222	6.1541	37.8091	7.80157e-10	2.89775e-08
ENSMUSG00000022637	1514	918	2581	3624	3060	1.43821	5.93584	37.6934	8.27853e-10	3.06759e-08
ENSMUSG00000046027	622	381	8505	3160	2234	3.40203	6.39436	37.6598	8.42233e-10	3.11346e-08
ENSMUSG00000036502	181	95	546	703	547	2.23751	3.44935	37.5435	8.93966e-10	3.28956e-08
ENSMUSG00000041112	1418	973	7667	4306	4152	2.31139	6.67265	37.5432	8.94096e-10	3.28956e-08
ENSMUSG00000041134	359	208	690	1644	1671	2.31787	4.57201	37.5272	9.01447e-10	3.30878e-08
ENSMUSG00000070873	10	4	189	106	90	4.37728	1.16399	37.5167	9.06319e-10	3.31883e-08
ENSMUSG00000015721	9952	3110	1023	2006	1838	-1.81126	6.41303	37.4484	9.38629e-10	3.42908e-08
ENSMUSG00000040147	368	236	5195	2506	1078	3.43558	5.70356	37.4084	9.58074e-10	3.49192e-08
ENSMUSG00000044681	343	129	14	24	31	-3.16505	1.40162	37.4038	9.60357e-10	3.49207e-08
ENSMUSG00000071235	2088	876	206	449	369	-1.98367	4.27845	37.3527	9.85865e-10	3.57646e-08
ENSMUSG00000024965	87	50	382	428	323	2.57568	2.7596	37.3462	9.89122e-10	3.57993e-08
ENSMUSG00000105153	378	180	34	52	34	-2.67721	1.75397	37.1829	1.07555e-09	3.8837e-08
ENSMUSG00000058258	439	238	1907	1466	988	2.25629	4.76065	37.1288	1.1058e-09	3.9837e-08
ENSMUSG00000051855	3213	1710	281	925	633	-1.94946	5.06193	37.0998	1.12236e-09	4.03402e-08
ENSMUSG00000017446	1179	572	2598	2771	1911	1.61825	5.56674	37.0748	1.13683e-09	4.07662e-08
ENSMUSG00000024371	284	220	1246	1216	798	2.1746	4.3309	37.0518	1.15033e-09	4.11552e-08
ENSMUSG00000055789	2355	1036	145	439	396	-2.25914	4.41006	37.0038	1.17896e-09	4.2083e-08
ENSMUSG00000029381	2653	1911	6232	7040	6149	1.58112	6.99291	36.9945	1.1846e-09	4.21874e-08
ENSMUSG00000093805	0	1	75	57	30	6.51354	-0.111652	36.9158	1.23343e-09	4.38262e-08
ENSMUSG00000034926	3039	1527	4460	8957	5568	1.55927	6.90612	36.7477	1.3445e-09	4.76639e-08
ENSMUSG00000046997	2781	1647	308	990	442	-1.92468	4.93659	36.67	1.39913e-09	4.94879e-08
ENSMUSG00000029591	2914	1437	525	951	660	-1.50551	5.0081	36.657	1.40855e-09	4.97082e-08
ENSMUSG00000055430	34187	19115	3388	10641	6109	-1.95434	8.5047	36.5947	1.45428e-09	5.12058e-08
ENSMUSG00000048163	96	68	463	514	345	2.50052	2.98555	36.5399	1.49573e-09	5.25463e-08
ENSMUSG00000048988	118	33	319	638	381	2.73059	2.92996	36.5103	1.51864e-09	5.32312e-08
ENSMUSG00000060675	1999	1351	6900	6175	3915	1.85483	6.76191	36.4293	1.58306e-09	5.53643e-08
ENSMUSG00000015340	250	142	1148	769	842	2.39739	4.10706	36.41	1.59881e-09	5.57899e-08
ENSMUSG00000053965	2177	1115	3366	4757	4723	1.51244	6.40014	36.3549	1.64461e-09	5.72598e-08
ENSMUSG00000035722	885	538	1439	2375	2153	1.56939	5.26994	36.3324	1.66371e-09	5.77954e-08
ENSMUSG00000058881	2628	1325	3799	6095	4802	1.42539	6.59083	36.3268	1.66855e-09	5.78343e-08
ENSMUSG00000037617	983	539	3471	2385	2084	1.96596	5.67851	36.1902	1.78969e-09	6.18955e-08
ENSMUSG00000032191	4272	2098	441	1311	899	-1.77343	5.46935	36.1277	1.84804e-09	6.37718e-08
ENSMUSG00000050966	442	226	38	51	56	-2.64808	2.02752	36.0848	1.88912e-09	6.50452e-08
ENSMUSG00000060012	1324	593	1847	3106	3001	1.61319	5.67843	36.0699	1.90369e-09	6.54021e-08
ENSMUSG00000002108	136	119	1171	892	479	2.79378	3.92375	36.0395	1.9336e-09	6.62832e-08
ENSMUSG00000047678	9	2	60	120	99	4.19458	0.636287	36.0349	1.93812e-09	6.62923e-08
ENSMUSG00000033207	502	220	1767	1396	1063	2.15697	4.72834	36.0002	1.97302e-09	6.73378e-08
ENSMUSG00000037847	183	145	511	970	809	2.24371	3.77648	35.9442	2.03047e-09	6.91469e-08
ENSMUSG00000020823	3747	2244	24514	13913	9979	2.59301	8.22193	35.8445	2.13712e-09	7.262e-08
ENSMUSG00000032418	15962	11047	85092	75117	48438	2.45872	10.3025	35.8338	2.1489e-09	7.28611e-08
ENSMUSG00000033392	4055	2118	20678	10788	12135	2.43931	8.10105	35.8101	2.17516e-09	7.35912e-08
ENSMUSG00000024887	658	463	1661	1706	1762	1.70445	5.06511	35.7923	2.19515e-09	7.39949e-08
ENSMUSG00000033581	3396	1338	359	829	677	-1.78682	4.99769	35.791	2.1966e-09	7.39949e-08
ENSMUSG00000001542	1042	486	3706	2338	2208	2.05446	5.72988	35.6933	2.30955e-09	7.76317e-08
ENSMUSG00000033965	4227	2630	13561	11428	9276	1.86164	7.78468	35.6165	2.40245e-09	8.05805e-08
ENSMUSG00000001467	2781	1850	5750	7316	5296	1.47807	6.91463	35.609	2.41166e-09	8.07154e-08
ENSMUSG00000041736	1218	913	5500	4564	2553	2.06168	6.3062	35.5867	2.43942e-09	8.14692e-08
ENSMUSG00000026944	2907	1519	6194	6546	5018	1.55837	6.86793	35.5611	2.47175e-09	8.23724e-08
ENSMUSG00000021779	502	204	2608	1325	1299	2.55207	5.0309	35.5301	2.51141e-09	8.34554e-08
ENSMUSG00000001228	11531	5184	1159	3372	2356	-1.76947	6.84474	35.5273	2.51498e-09	8.34554e-08
ENSMUSG00000022969	1067	758	9203	4654	3045	2.76527	6.69674	35.4593	2.60433e-09	8.62364e-08
ENSMUSG00000027955	1111	588	1863	2566	1932	1.43448	5.39038	35.4351	2.6369e-09	8.71296e-08
ENSMUSG00000039087	2243	1463	5685	5353	4623	1.60377	6.6917	35.3664	2.73157e-09	9.00666e-08
ENSMUSG00000071713	159	103	899	662	514	2.52808	3.66766	35.3187	2.79932e-09	9.21054e-08
ENSMUSG00000073600	360	223	1813	1265	922	2.33262	4.6372	35.3092	2.81295e-09	9.23586e-08
ENSMUSG00000039745	621	380	1523	1848	1194	1.69545	4.86802	35.3038	2.82078e-09	9.24208e-08
ENSMUSG00000001168	1744	768	134	364	296	-2.13243	4.00996	35.2164	2.9503e-09	9.64611e-08
ENSMUSG00000036894	3566	1842	712	1379	802	-1.40442	5.36568	35.1188	3.10197e-09	1.01207e-07
ENSMUSG00000028042	1737	895	3735	4331	2516	1.54611	6.10607	34.9444	3.39258e-09	1.10457e-07
ENSMUSG00000032346	4834	1989	372	1330	807	-1.93764	5.48772	34.9341	3.41054e-09	1.10811e-07
ENSMUSG00000090254	2354	934	265	479	460	-1.87029	4.44986	34.88	3.50656e-09	1.13693e-07
ENSMUSG00000102918	1247	692	2199	2972	2004	1.40543	5.56631	34.8153	3.62506e-09	1.17291e-07
ENSMUSG00000054310	1381	745	153	350	269	-1.96491	3.85195	34.8035	3.64723e-09	1.17763e-07
ENSMUSG00000018362	7566	3454	1651	2663	1753	-1.32049	6.39949	34.7989	3.65572e-09	1.17793e-07
ENSMUSG00000086863	166	109	1403	824	517	2.87431	4.05294	34.7937	3.66557e-09	1.17866e-07
ENSMUSG00000024039	4498	1965	506	1474	822	-1.70572	5.48946	34.7743	3.70228e-09	1.18801e-07
ENSMUSG00000018008	215	127	662	814	566	2.09212	3.65165	34.7398	3.76852e-09	1.20678e-07
ENSMUSG00000101337	632	271	46	119	63	-2.47186	2.4607	34.7321	3.7835e-09	1.20909e-07
ENSMUSG00000018238	17753	7488	1446	4393	3466	-1.9116	7.38547	34.5043	4.25313e-09	1.35638e-07
ENSMUSG00000093930	6837	4785	23027	20352	17714	1.90987	8.60979	34.4594	4.35232e-09	1.38518e-07
ENSMUSG00000032623	3761	1727	249	949	682	-2.0497	5.1635	34.4366	4.40373e-09	1.39868e-07
ENSMUSG00000042834	11330	6591	2190	4538	2967	-1.40982	7.11386	34.4064	4.47243e-09	1.41754e-07
ENSMUSG00000022533	2328	1279	11135	5753	6207	2.28791	7.2018	34.4026	4.48132e-09	1.41754e-07
ENSMUSG00000056427	1740	889	2541	3796	3038	1.36821	5.9599	34.3442	4.61779e-09	1.45774e-07
ENSMUSG00000041423	1139	680	84	306	162	-2.29188	3.56346	34.3118	4.69518e-09	1.47917e-07
ENSMUSG00000021890	1549	922	3913	3713	2660	1.59301	6.08073	34.1749	5.03746e-09	1.5838e-07
ENSMUSG00000004948	11886	4959	925	3332	2046	-1.91521	6.79925	34.1633	5.06762e-09	1.59007e-07
ENSMUSG00000097113	89	41	471	386	281	2.71726	2.77521	34.1287	5.15849e-09	1.61532e-07
ENSMUSG00000029406	3321	2129	7729	8406	6017	1.53301	7.1868	34.0844	5.27722e-09	1.64877e-07
ENSMUSG00000037005	5	11	667	166	136	5.37381	2.5209	34.081	5.28648e-09	1.64877e-07
ENSMUSG00000039236	89	72	514	536	311	2.54615	3.02317	34.0306	5.42522e-09	1.68866e-07
ENSMUSG00000050468	4221	1850	314	1174	740	-1.95122	5.32714	33.9707	5.59492e-09	1.738e-07
ENSMUSG00000059218	2379	1017	210	474	477	-1.99097	4.47555	33.962	5.61997e-09	1.7423e-07
ENSMUSG00000030683	285	200	866	1252	659	1.976	4.08602	33.9505	5.65335e-09	1.74917e-07
ENSMUSG00000032254	5818	2774	554	1605	1349	-1.7797	5.8932	33.9397	5.68477e-09	1.7554e-07
ENSMUSG00000047799	1526	543	159	287	230	-2.02591	3.72222	33.9307	5.71105e-09	1.76002e-07
ENSMUSG00000018900	1568	899	2360	3502	2832	1.33054	5.86007	33.8613	5.91833e-09	1.82029e-07
ENSMUSG00000107383	6497	4080	1311	2967	1397	-1.461	6.35005	33.8414	5.97943e-09	1.83546e-07
ENSMUSG00000028967	1984	827	4772	4260	3155	1.72416	6.30835	33.8305	6.0128e-09	1.84207e-07
ENSMUSG00000054203	2	0	244	42	49	6.95412	0.999158	33.8065	6.08749e-09	1.86129e-07
ENSMUSG00000069792	37	22	139	344	210	3.00811	1.95691	33.7929	6.13024e-09	1.87069e-07
ENSMUSG00000001403	6428	4223	636	2519	1196	-1.89865	6.22938	33.7732	6.19266e-09	1.88475e-07
ENSMUSG00000062444	581	153	30	70	33	-2.86689	2.01708	33.7707	6.20056e-09	1.88475e-07
ENSMUSG00000033105	1623	888	2301	3762	3038	1.37328	5.91054	33.7656	6.217e-09	1.88607e-07
ENSMUSG00000022488	233	149	920	803	644	2.16347	3.88655	33.7602	6.23407e-09	1.88756e-07
ENSMUSG00000033847	4279	1514	305	817	808	-2.00375	5.20747	33.7085	6.40216e-09	1.9347e-07
ENSMUSG00000043999	77	56	2	6	4	-3.98618	-0.345503	33.7002	6.42934e-09	1.93915e-07
ENSMUSG00000026222	226	197	1218	949	775	2.28212	4.1946	33.6947	6.44763e-09	1.9409e-07
ENSMUSG00000027469	7547	3469	730	2247	1631	-1.75175	6.25312	33.4954	7.14333e-09	2.14617e-07
ENSMUSG00000035191	2465	1290	221	656	516	-1.94087	4.67122	33.4842	7.18445e-09	2.15436e-07
ENSMUSG00000096188	3186	1740	6948	7212	5363	1.53267	7.00975	33.4785	7.20546e-09	2.15651e-07
ENSMUSG00000023186	2453	1594	6329	5494	5415	1.62636	6.83648	33.4732	7.22526e-09	2.15829e-07
ENSMUSG00000022070	1832	1043	288	513	444	-1.7004	4.37455	33.4146	7.44624e-09	2.22003e-07
ENSMUSG00000034209	3187	2488	493	1467	706	-1.71241	5.41144	33.402	7.49455e-09	2.23017e-07
ENSMUSG00000028364	7174	3658	35018	18522	22151	2.42855	8.89798	33.3757	7.59673e-09	2.25626e-07
ENSMUSG00000039621	896	480	2778	2283	1555	1.83152	5.41496	33.3577	7.66726e-09	2.27287e-07
ENSMUSG00000031996	21914	13980	68409	75840	75734	2.13791	10.4142	33.2894	7.94146e-09	2.34968e-07
ENSMUSG00000060461	1571	632	73	306	195	-2.43174	3.73498	33.1912	8.35275e-09	2.46668e-07
ENSMUSG00000029275	3	2	57	71	44	4.54018	-0.0287103	33.154	8.51391e-09	2.50951e-07
ENSMUSG00000024107	1081	659	1695	12690	10071	3.23983	7.03624	33.1318	8.612e-09	2.53362e-07
ENSMUSG00000054008	4385	1883	7234	9733	6802	1.49096	7.27841	33.0884	8.80625e-09	2.58588e-07
ENSMUSG00000048782	121	55	1053	604	333	3.11909	3.57159	33.078	8.85326e-09	2.59479e-07
ENSMUSG00000067786	8967	4877	1565	3757	2005	-1.45016	6.71414	33.0292	9.0785e-09	2.6481e-07
ENSMUSG00000003123	866	505	2402	2256	1462	1.69539	5.31208	33.0288	9.08023e-09	2.6481e-07
ENSMUSG00000039100	5418	3037	12959	12133	11609	1.67583	7.91121	33.0267	9.09033e-09	2.6481e-07
ENSMUSG00000056313	700	348	1116	1846	1450	1.60414	4.82055	33.0239	9.1032e-09	2.6481e-07
ENSMUSG00000018750	2296	1202	6371	5237	3976	1.72928	6.66975	33.0167	9.13715e-09	2.65301e-07
ENSMUSG00000079419	30	25	205	264	156	2.9559	1.85706	32.9532	9.4403e-09	2.73593e-07
ENSMUSG00000049690	581	294	895	1857	1474	1.78547	4.71409	32.9431	9.48956e-09	2.74509e-07
ENSMUSG00000026414	693	426	99	185	90	-2.11914	2.91404	32.8847	9.77882e-09	2.82352e-07
ENSMUSG00000024659	1701	967	5534	4142	3103	1.82554	6.37546	32.8726	9.84022e-09	2.83174e-07
ENSMUSG00000020709	142	116	1410	743	531	2.90518	4.02983	32.8719	9.84368e-09	2.83174e-07
ENSMUSG00000030786	30	21	129	252	189	2.93964	1.70986	32.8457	9.977e-09	2.8648e-07
ENSMUSG00000028758	1258	771	170	405	230	-1.88213	3.83216	32.84	1.00062e-08	2.86789e-07
ENSMUSG00000040133	13	2	209	132	66	4.42021	1.22419	32.7998	1.02155e-08	2.92251e-07
ENSMUSG00000040761	2538	1487	4092	5400	4760	1.34551	6.58181	32.7223	1.06311e-08	3.03582e-07
ENSMUSG00000024978	7900	3261	32687	21015	17546	2.31561	8.80182	32.6932	1.07911e-08	3.07233e-07
ENSMUSG00000050818	2	0	24	78	47	5.54567	-0.2912	32.6919	1.07985e-08	3.07233e-07
ENSMUSG00000104475	300	102	719	812	771	2.14441	3.83504	32.6882	1.0819e-08	3.07256e-07
ENSMUSG00000040747	60	71	424	481	323	2.629	2.86586	32.6394	1.10945e-08	3.14506e-07
ENSMUSG00000052160	189	117	892	703	525	2.33667	3.71299	32.6175	1.12201e-08	3.17487e-07
ENSMUSG00000055805	121	89	510	541	399	2.27702	3.15021	32.5977	1.1335e-08	3.20156e-07
ENSMUSG00000031762	1756	1527	5833	6900	3537	1.74052	6.68628	32.5686	1.1506e-08	3.24397e-07
ENSMUSG00000024900	7503	4375	18502	18277	16124	1.69849	8.42794	32.5118	1.18473e-08	3.33418e-07
ENSMUSG00000028591	2430	992	222	502	488	-1.93405	4.49405	32.4944	1.19537e-08	3.35803e-07
ENSMUSG00000046323	3339	1377	194	884	428	-2.16972	4.89468	32.3795	1.26819e-08	3.55619e-07
ENSMUSG00000028995	5206	2816	8126	14035	14662	1.72776	7.87161	32.2913	1.32704e-08	3.71452e-07
ENSMUSG00000026712	491	378	1634	1315	1633	1.91472	4.89184	32.2853	1.33113e-08	3.71928e-07
ENSMUSG00000095351	0	1	24	65	35	6.0347	-0.537294	32.2282	1.37085e-08	3.8234e-07
ENSMUSG00000030579	278	196	1001	1005	684	2.00223	4.07627	32.2116	1.3826e-08	3.84926e-07
ENSMUSG00000037573	2105	1173	10023	6322	4096	2.22217	7.00895	32.207	1.38594e-08	3.85167e-07
ENSMUSG00000049723	57	47	505	311	282	2.91892	2.73461	32.1881	1.39945e-08	3.88229e-07
ENSMUSG00000035284	1257	690	2477	2374	3122	1.60528	5.73185	32.1733	1.41013e-08	3.90495e-07
ENSMUSG00000040105	562	419	1473	1704	1240	1.64818	4.83732	32.1577	1.42151e-08	3.92948e-07
ENSMUSG00000040964	1342	713	2659	3011	1955	1.43034	5.6618	32.1227	1.4474e-08	3.99395e-07
ENSMUSG00000041845	389	236	1400	1198	847	2.00246	4.44668	32.1005	1.46403e-08	4.03269e-07
ENSMUSG00000032238	657	496	1175	2791	3375	2.12975	5.48072	32.0337	1.51521e-08	4.1663e-07
ENSMUSG00000031099	3262	1591	6222	6238	6242	1.52704	6.96225	32.0107	1.5333e-08	4.20859e-07
ENSMUSG00000027313	65	18	488	360	182	3.29232	2.58872	31.9436	1.58717e-08	4.3488e-07
ENSMUSG00000032515	382	192	2128	1234	855	2.48516	4.71113	31.9221	1.60477e-08	4.38928e-07
ENSMUSG00000094420	0	0	9	113	46	8.71097	-0.19865	31.8606	1.65644e-08	4.52265e-07
ENSMUSG00000068302	903	370	66	176	129	-2.24122	2.99546	31.8572	1.65934e-08	4.52265e-07
ENSMUSG00000040997	8467	5278	27089	28732	16062	1.89587	8.81715	31.8521	1.66366e-08	4.52649e-07
ENSMUSG00000028480	2401	1211	406	854	466	-1.57167	4.72165	31.8439	1.67077e-08	4.53791e-07
ENSMUSG00000079553	2716	1384	248	800	561	-1.86717	4.81374	31.8383	1.67555e-08	4.54297e-07
ENSMUSG00000069763	1292	571	178	328	208	-1.84769	3.65906	31.7931	1.71503e-08	4.64191e-07
ENSMUSG00000033308	595	319	5138	2008	1541	2.87983	5.74985	31.7865	1.72084e-08	4.64956e-07
ENSMUSG00000058488	56	30	500	238	266	3.15817	2.60954	31.7686	1.73682e-08	4.68459e-07
ENSMUSG00000028599	1224	800	2310	3015	1988	1.34191	5.60874	31.723	1.77807e-08	4.78755e-07
ENSMUSG00000026604	2170	1191	3136	4607	4030	1.33474	6.30086	31.7048	1.79477e-08	4.82418e-07
ENSMUSG00000031217	4359	2333	6250	10540	8749	1.45162	7.38219	31.6826	1.81541e-08	4.87089e-07
ENSMUSG00000037649	66	77	636	453	364	2.7879	3.13463	31.6794	1.81841e-08	4.87089e-07
ENSMUSG00000101660	7	5	143	79	70	4.14264	0.78241	31.6707	1.82655e-08	4.88429e-07
ENSMUSG00000034311	4242	1867	418	1086	1004	-1.74485	5.39764	31.6212	1.87371e-08	5.0018e-07
ENSMUSG00000107714	92	51	4	8	4	-3.63621	-0.250814	31.6137	1.88094e-08	5.0125e-07
ENSMUSG00000085079	6589	2412	267	1133	1090	-2.29738	5.77398	31.5642	1.92952e-08	5.13318e-07
ENSMUSG00000099561	322	146	35	41	29	-2.58744	1.51455	31.5375	1.95629e-08	5.19174e-07
ENSMUSG00000030707	184	138	833	848	483	2.2283	3.72657	31.5356	1.9582e-08	5.19174e-07
ENSMUSG00000073609	1149	646	1773	2482	2179	1.36657	5.42667	31.5065	1.98777e-08	5.26116e-07
ENSMUSG00000019124	149	88	1023	620	425	2.69848	3.65981	31.4914	2.0033e-08	5.29326e-07
ENSMUSG00000051517	1763	943	181	514	353	-1.88982	4.21829	31.4513	2.04511e-08	5.39457e-07
ENSMUSG00000094335	2	0	18	168	56	6.16715	0.297369	31.4023	2.09733e-08	5.52296e-07
ENSMUSG00000017002	4	0	19	198	107	5.74993	0.732228	31.3706	2.13181e-08	5.60428e-07
ENSMUSG00000049491	0	0	12	63	50	8.36835	-0.539173	31.3605	2.14297e-08	5.62413e-07
ENSMUSG00000056758	850	453	52	172	141	-2.34871	3.05073	31.3556	2.14842e-08	5.62894e-07
ENSMUSG00000055403	638	358	59	104	121	-2.28248	2.69111	31.3409	2.16467e-08	5.66198e-07
ENSMUSG00000035455	2093	1097	384	678	481	-1.53539	4.56246	31.323	2.18479e-08	5.70502e-07
ENSMUSG00000074582	2443	1232	8233	5320	4856	1.92968	6.90241	31.2884	2.22405e-08	5.79781e-07
ENSMUSG00000041722	1026	394	104	226	139	-2.049	3.1891	31.2738	2.24082e-08	5.83175e-07
ENSMUSG00000024300	96	85	555	549	332	2.44381	3.11677	31.1843	2.34658e-08	6.08861e-07
ENSMUSG00000006575	137	78	497	527	368	2.2267	3.09546	31.1837	2.34734e-08	6.08861e-07
ENSMUSG00000055172	1443	1092	3318	3667	2768	1.42247	6.02597	31.1586	2.37788e-08	6.15756e-07
ENSMUSG00000044811	47	14	196	233	171	2.90424	1.81431	31.1267	2.41728e-08	6.2492e-07
ENSMUSG00000026358	44	30	561	284	187	3.36314	2.62477	31.0942	2.45808e-08	6.34412e-07
ENSMUSG00000028337	120	136	745	699	536	2.37275	3.59792	31.0815	2.47418e-08	6.37047e-07
ENSMUSG00000025202	172	81	14	17	10	-3.06632	0.578158	31.0797	2.47647e-08	6.37047e-07
ENSMUSG00000006398	6115	3310	571	2193	1240	-1.7899	6.04746	31.0719	2.48645e-08	6.38557e-07
ENSMUSG00000054404	178	105	1219	572	623	2.69373	3.91002	31.0574	2.50505e-08	6.42276e-07
ENSMUSG00000073514	9	6	107	84	84	3.72258	0.695238	31.002	2.57764e-08	6.59799e-07
ENSMUSG00000022946	1444	673	6190	3182	3111	2.19862	6.32424	30.9974	2.58369e-08	6.60263e-07
ENSMUSG00000007817	6406	4401	18607	17888	13617	1.72158	8.34296	30.9752	2.61352e-08	6.66791e-07
ENSMUSG00000030494	3914	1489	436	1086	830	-1.64519	5.22614	30.9669	2.62471e-08	6.6855e-07
ENSMUSG00000047237	1792	722	181	426	327	-1.88008	4.06366	30.9382	2.66373e-08	6.77378e-07
ENSMUSG00000046314	1705	894	3852	3397	2832	1.5258	6.07466	30.8798	2.74518e-08	6.96953e-07
ENSMUSG00000063935	7002	2856	488	1999	1196	-1.92119	6.02108	30.819	2.83247e-08	7.17943e-07
ENSMUSG00000040552	101	74	333	455	417	2.26489	2.87711	30.8014	2.85838e-08	7.23334e-07
ENSMUSG00000030830	33	33	412	221	228	3.20625	2.37703	30.791	2.87363e-08	7.26011e-07
ENSMUSG00000058446	2835	1996	6970	7572	5033	1.50766	7.0107	30.7375	2.95406e-08	7.45121e-07
ENSMUSG00000020593	693	350	3788	1853	1519	2.404	5.4997	30.7343	2.95894e-08	7.45144e-07
ENSMUSG00000029070	3528	1892	12003	8651	6432	1.90125	7.45023	30.7016	3.00914e-08	7.56564e-07
ENSMUSG00000023349	32	16	151	207	132	2.87138	1.51483	30.6803	3.04239e-08	7.6369e-07
ENSMUSG00000059743	137	51	321	498	414	2.29277	2.89264	30.6245	3.13117e-08	7.84708e-07
ENSMUSG00000049932	6650	3948	1130	3025	1512	-1.46341	6.34111	30.6085	3.15708e-08	7.89931e-07
ENSMUSG00000024269	4111	2235	951	1780	1101	-1.23385	5.66991	30.5779	3.20734e-08	8.01217e-07
ENSMUSG00000034116	52	32	254	319	181	2.66206	2.14968	30.5694	3.22129e-08	8.03412e-07
ENSMUSG00000033880	1468	1262	4999	4084	3552	1.69237	6.37792	30.4866	3.36178e-08	8.34958e-07
ENSMUSG00000102692	7	2	74	63	70	4.09446	0.277345	30.4864	3.36222e-08	8.34958e-07
ENSMUSG00000054446	1656	850	125	453	284	-2.07153	4.0502	30.4854	3.36387e-08	8.34958e-07
ENSMUSG00000030577	14	0	69	118	121	4.11799	0.793782	30.4707	3.3895e-08	8.39982e-07
ENSMUSG00000025213	8124	4779	740	3138	1487	-1.85548	6.49688	30.4324	3.45702e-08	8.55351e-07
ENSMUSG00000015355	28	20	253	163	161	3.12844	1.79517	30.3502	3.60669e-08	8.90967e-07
ENSMUSG00000036368	1991	1143	4106	3920	3461	1.42271	6.27863	30.2857	3.72869e-08	9.19645e-07
ENSMUSG00000022463	5734	3342	10190	14141	10038	1.42985	7.82062	30.281	3.73764e-08	9.20394e-07
ENSMUSG00000051242	177	81	677	557	431	2.2838	3.3688	30.2489	3.80016e-08	9.3431e-07
ENSMUSG00000029135	13017	6479	45580	35739	27758	2.07254	9.42903	30.2408	3.81607e-08	9.36742e-07
ENSMUSG00000031165	38	27	238	251	159	2.80911	1.93795	30.2087	3.87975e-08	9.50874e-07
ENSMUSG00000076523	0	0	6	135	59	8.95612	0.0330381	30.2016	3.89389e-08	9.52839e-07
ENSMUSG00000034087	1583	561	155	321	264	-1.95256	3.79257	30.1543	3.99001e-08	9.74829e-07
ENSMUSG00000030605	6847	4313	12290	17954	14477	1.49863	8.18931	30.1024	4.0983e-08	9.99716e-07
ENSMUSG00000026683	2513	1441	229	829	509	-1.89103	4.77704	30.0625	4.18354e-08	1.01891e-06
ENSMUSG00000020034	946	533	1372	2320	1691	1.36602	5.14757	30.0321	4.24951e-08	1.03336e-06
ENSMUSG00000028859	44	12	136	232	194	2.92292	1.70219	30.0193	4.27768e-08	1.03859e-06
ENSMUSG00000058715	214	123	713	787	463	2.06411	3.60149	29.9913	4.33993e-08	1.05206e-06
ENSMUSG00000028370	86	25	142	939	1080	3.86756	3.54679	29.9745	4.37775e-08	1.05856e-06
ENSMUSG00000053398	6236	3531	672	2400	1396	-1.6861	6.13969	29.9733	4.38034e-08	1.05856e-06
ENSMUSG00000041718	3895	1630	659	1230	983	-1.387	5.36405	29.9592	4.41231e-08	1.06463e-06
ENSMUSG00000022146	390	264	1583	988	1259	2.10839	4.62363	29.9198	4.50292e-08	1.08481e-06
ENSMUSG00000042606	3689	1823	672	1399	975	-1.34406	5.40692	29.8785	4.59977e-08	1.10643e-06
ENSMUSG00000004266	135	65	450	492	332	2.22743	2.96434	29.8562	4.65317e-08	1.11755e-06
ENSMUSG00000075010	27	39	647	350	184	3.58895	2.79816	29.8288	4.7193e-08	1.13169e-06
ENSMUSG00000054134	1470	757	159	396	309	-1.86446	3.93845	29.8163	4.74989e-08	1.13727e-06
ENSMUSG00000036469	24	17	155	162	131	2.95075	1.40936	29.7884	4.8187e-08	1.15197e-06
ENSMUSG00000027398	21	29	160	308	168	3.00758	1.8464	29.7739	4.85495e-08	1.15886e-06
ENSMUSG00000041828	768	407	2039	1506	1635	1.72897	5.09973	29.7318	4.96149e-08	1.18248e-06
ENSMUSG00000031373	135	66	2006	579	481	3.60011	4.22347	29.7009	5.04112e-08	1.19962e-06
ENSMUSG00000041431	4984	2695	590	1893	1216	-1.5897	5.81542	29.6908	5.0674e-08	1.20403e-06
ENSMUSG00000086425	110	54	4	10	8	-3.3558	-0.0500595	29.6846	5.08376e-08	1.20608e-06
ENSMUSG00000069324	0	2	21	70	59	5.43861	-0.259652	29.6759	5.1066e-08	1.20965e-06
ENSMUSG00000031605	1428	799	3358	3053	2200	1.50204	5.84506	29.6521	5.16958e-08	1.22271e-06
ENSMUSG00000041995	27232	13815	4009	9672	6185	-1.55541	8.23199	29.6112	5.28003e-08	1.24694e-06
ENSMUSG00000018774	406	250	901	1156	914	1.68821	4.25474	29.6061	5.29373e-08	1.24828e-06
ENSMUSG00000034445	583	315	2526	1539	1145	2.12853	5.05525	29.5925	5.33096e-08	1.25516e-06
ENSMUSG00000052854	1214	618	210	236	256	-1.8171	3.67025	29.5379	5.48348e-08	1.28911e-06
ENSMUSG00000038943	5055	2216	503	1527	1169	-1.66538	5.67274	29.5288	5.50923e-08	1.29321e-06
ENSMUSG00000040649	4070	2635	570	1560	1223	-1.54817	5.6688	29.5044	5.579e-08	1.30762e-06
ENSMUSG00000018659	823	708	2702	2850	1606	1.67298	5.52751	29.4975	5.5988e-08	1.31029e-06
ENSMUSG00000051341	457	344	1352	1170	1617	1.88881	4.7482	29.4717	5.67388e-08	1.32586e-06
ENSMUSG00000102353	14	4	139	114	60	3.71508	0.85926	29.456	5.72003e-08	1.33464e-06
ENSMUSG00000027660	2585	1250	5379	4511	5013	1.55679	6.64539	29.4495	5.73914e-08	1.3371e-06
ENSMUSG00000038168	951	525	4090	2268	1877	2.07814	5.73166	29.4315	5.79277e-08	1.34758e-06
ENSMUSG00000041702	1695	592	2545	2976	2670	1.46433	5.76822	29.4255	5.8107e-08	1.34973e-06
ENSMUSG00000096225	960	422	63	217	137	-2.22673	3.12867	29.4117	5.85233e-08	1.35735e-06
ENSMUSG00000029084	135	79	359	553	378	2.08943	2.97512	29.4089	5.86093e-08	1.35735e-06
ENSMUSG00000075002	1185	520	103	306	175	-2.04358	3.47575	29.3638	5.99869e-08	1.38719e-06
ENSMUSG00000038871	6925	3311	1596	2677	1858	-1.20767	6.34506	29.3437	6.06122e-08	1.39957e-06
ENSMUSG00000030708	2922	1564	386	1153	611	-1.60362	5.03423	29.3338	6.09236e-08	1.40467e-06
ENSMUSG00000021994	2524	1368	5506	5179	3940	1.46597	6.61463	29.3251	6.11974e-08	1.4089e-06
ENSMUSG00000029736	3254	1104	252	767	566	-1.89726	4.82027	29.2929	6.22235e-08	1.43041e-06
ENSMUSG00000037544	3040	1350	349	907	699	-1.64176	4.95594	29.2761	6.27635e-08	1.44069e-06
ENSMUSG00000019122	78	46	327	334	252	2.41075	2.47465	29.2709	6.29344e-08	1.44249e-06
ENSMUSG00000105857	290	141	20	54	26	-2.61726	1.40273	29.2631	6.31872e-08	1.44283e-06
ENSMUSG00000039330	275	116	25	39	24	-2.5925	1.24848	29.2622	6.32174e-08	1.44283e-06
ENSMUSG00000041550	1159	896	5339	4013	2234	1.99413	6.2019	29.2619	6.32275e-08	1.44283e-06
ENSMUSG00000026241	1875	936	334	532	169	-1.94545	4.24446	29.1575	6.67275e-08	1.52047e-06
ENSMUSG00000048776	17	4	288	100	95	4.23293	1.52552	29.1372	6.74309e-08	1.53425e-06
ENSMUSG00000066406	4546	2331	12379	8820	9785	1.77105	7.67538	29.0921	6.9019e-08	1.56809e-06
ENSMUSG00000086624	0	0	8	94	37	8.43825	-0.451127	29.0847	6.92815e-08	1.57176e-06
ENSMUSG00000020917	10750	5577	20332	25398	20979	1.57653	8.76389	29.0426	7.08043e-08	1.60397e-06
ENSMUSG00000032056	2137	1066	260	507	544	-1.7488	4.49003	29.0094	7.20262e-08	1.62928e-06
ENSMUSG00000081044	2507	1052	215	548	539	-1.89704	4.5659	28.9448	7.44703e-08	1.68159e-06
ENSMUSG00000074061	1370	581	133	322	254	-1.92062	3.69698	28.9426	7.45547e-08	1.68159e-06
ENSMUSG00000004207	30743	18701	143534	110786	86285	2.33535	11.0399	28.929	7.50811e-08	1.69101e-06
ENSMUSG00000033386	556	378	1986	1413	1268	1.86064	4.92635	28.9218	7.53596e-08	1.69483e-06
ENSMUSG00000034641	25	7	177	135	101	3.32352	1.28583	28.9189	7.5473e-08	1.69493e-06
ENSMUSG00000098090	489	265	29	98	70	-2.46015	2.24707	28.905	7.60183e-08	1.70472e-06
ENSMUSG00000030759	2655	1782	5437	5835	8516	1.68762	7.02607	28.9015	7.61548e-08	1.70532e-06
ENSMUSG00000041377	563	264	56	115	84	-2.16964	2.42008	28.8973	7.63177e-08	1.70651e-06
ENSMUSG00000056529	29	38	201	269	261	2.84195	2.10789	28.8399	7.86152e-08	1.75536e-06
ENSMUSG00000032089	132	63	340	467	372	2.14267	2.85359	28.818	7.95081e-08	1.77276e-06
ENSMUSG00000020573	1846	1002	227	623	393	-1.72427	4.34415	28.7696	8.15187e-08	1.81499e-06
ENSMUSG00000032181	555	174	38	76	60	-2.463	2.10842	28.7642	8.17485e-08	1.8175e-06
ENSMUSG00000020330	2400	1255	245	731	548	-1.77596	4.68036	28.7536	8.21951e-08	1.82483e-06
ENSMUSG00000030084	6643	3852	10929	15957	12638	1.42434	8.02474	28.7466	8.24966e-08	1.82891e-06
ENSMUSG00000028865	1652	660	140	437	251	-1.96579	3.91746	28.7432	8.26396e-08	1.82947e-06
ENSMUSG00000060572	9577	4965	2319	4078	2063	-1.28417	6.83695	28.734	8.30351e-08	1.83562e-06
ENSMUSG00000086507	10	3	127	74	65	3.97034	0.651866	28.731	8.31612e-08	1.8358e-06
ENSMUSG00000006411	10	0	79	96	55	4.14339	0.380972	28.7216	8.35685e-08	1.84218e-06
ENSMUSG00000025037	2215	1420	8295	6507	3722	1.88144	6.89188	28.684	8.52048e-08	1.87559e-06
ENSMUSG00000069421	0	0	131	10	52	9.23482	0.229073	28.6088	8.85799e-08	1.94713e-06
ENSMUSG00000032066	20	14	86	174	136	2.9986	1.18993	28.5597	9.08533e-08	1.99429e-06
ENSMUSG00000049119	800	410	2134	1828	1264	1.68158	5.09651	28.5321	9.21595e-08	2.02011e-06
ENSMUSG00000037313	6472	3096	596	2194	1388	-1.71625	6.06842	28.5103	9.32014e-08	2.04004e-06
ENSMUSG00000029119	2378	1736	4505	5591	4474	1.30318	6.6227	28.506	9.34066e-08	2.04004e-06
ENSMUSG00000045211	414	274	1399	1345	793	1.87043	4.48913	28.5049	9.34621e-08	2.04004e-06
ENSMUSG00000002985	21666	13910	58932	74450	50426	1.86448	10.1683	28.4815	9.45997e-08	2.06198e-06
ENSMUSG00000040663	179	112	687	554	506	2.13151	3.46361	28.4217	9.75647e-08	2.12364e-06
ENSMUSG00000002020	672	373	2024	1497	1267	1.76938	4.97311	28.2501	1.06608e-07	2.31504e-06
ENSMUSG00000022829	43	24	558	198	196	3.45436	2.53373	28.2493	1.06656e-07	2.31504e-06
ENSMUSG00000070732	247	126	20	45	24	-2.56938	1.2164	28.2369	1.07339e-07	2.32662e-06
ENSMUSG00000015090	214	109	2398	861	569	3.21233	4.54922	28.2136	1.08639e-07	2.35153e-06
ENSMUSG00000086056	0	4	33	93	55	4.72002	-0.00194249	28.1936	1.09767e-07	2.37264e-06
ENSMUSG00000026535	126	72	182	1961	1838	3.77734	4.40087	28.185	1.10257e-07	2.37993e-06
ENSMUSG00000009681	2900	1714	6319	5978	4802	1.43067	6.84828	28.1469	1.12448e-07	2.42386e-06
ENSMUSG00000008540	6289	4780	21728	21058	12425	1.79826	8.46157	28.1138	1.14388e-07	2.45913e-06
ENSMUSG00000022432	624	178	31	71	72	-2.57727	2.20671	28.1136	1.144e-07	2.45913e-06
ENSMUSG00000031756	2561	1192	329	883	523	-1.61557	4.74728	28.0787	1.16479e-07	2.50037e-06
ENSMUSG00000035686	100	46	323	425	244	2.30517	2.57572	28.0747	1.16719e-07	2.50207e-06
ENSMUSG00000018861	7681	5252	19384	21788	14258	1.59078	8.49315	28.0673	1.17167e-07	2.50821e-06
ENSMUSG00000029998	10735	6007	25899	26581	19879	1.65433	8.87853	28.037	1.19015e-07	2.54428e-06
ENSMUSG00000003617	376	241	15739	2069	1970	4.66981	6.91895	27.9495	1.24522e-07	2.65835e-06
ENSMUSG00000042677	104	56	446	451	243	2.36962	2.78786	27.8948	1.28094e-07	2.73086e-06
ENSMUSG00000078945	10	17	191	146	106	3.43873	1.38141	27.8917	1.28299e-07	2.73149e-06
ENSMUSG00000034161	318	192	1591	1059	665	2.26052	4.37639	27.8795	1.2911e-07	2.74262e-06
ENSMUSG00000041734	2128	1112	3888	4022	3137	1.32564	6.23156	27.8785	1.29175e-07	2.74262e-06
ENSMUSG00000091577	122	94	7	16	15	-3.04916	0.435261	27.8497	1.31114e-07	2.78001e-06
ENSMUSG00000031737	452	411	1010	1736	1368	1.66797	4.7069	27.8318	1.32332e-07	2.80202e-06
ENSMUSG00000075023	1992	956	185	482	458	-1.86414	4.32886	27.8226	1.32962e-07	2.81153e-06
ENSMUSG00000024154	445	164	38	68	52	-2.36506	1.89949	27.7891	1.35288e-07	2.85683e-06
ENSMUSG00000027331	3451	1890	474	1420	829	-1.51288	5.32055	27.7778	1.36082e-07	2.8697e-06
ENSMUSG00000061132	45	23	207	237	144	2.64518	1.80583	27.7462	1.38323e-07	2.91302e-06
ENSMUSG00000044583	46	20	251	172	202	2.85912	1.92885	27.7314	1.39384e-07	2.93094e-06
ENSMUSG00000086842	1065	342	104	188	162	-2.02295	3.15375	27.7291	1.39551e-07	2.93094e-06
ENSMUSG00000030269	9331	3970	1465	3456	2210	-1.37338	6.63808	27.7262	1.39755e-07	2.93127e-06
ENSMUSG00000074457	1199	816	3230	3357	1763	1.54325	5.77186	27.7196	1.40235e-07	2.93739e-06
ENSMUSG00000055632	247	206	22	54	43	-2.5101	1.58809	27.6296	1.46917e-07	3.07295e-06
ENSMUSG00000033624	1033	331	1531	2011	1708	1.57055	5.09638	27.6271	1.47102e-07	3.07295e-06
ENSMUSG00000022018	1698	1289	25728	8871	5009	3.30136	7.91606	27.6153	1.48e-07	3.08756e-06
ENSMUSG00000074062	934	407	67	221	142	-2.13429	3.10682	27.6086	1.48515e-07	3.09015e-06
ENSMUSG00000033793	2272	1156	5286	4702	3226	1.51626	6.46024	27.6085	1.48521e-07	3.09015e-06
ENSMUSG00000029059	624	414	1925	2128	962	1.75959	4.98911	27.5889	1.50041e-07	3.11584e-06
ENSMUSG00000024791	2282	1244	264	857	428	-1.74119	4.64702	27.5874	1.50156e-07	3.11584e-06
ENSMUSG00000050777	261	143	740	865	507	1.91173	3.72346	27.5777	1.50907e-07	3.12725e-06
ENSMUSG00000074622	1272	698	1912	2759	1869	1.24615	5.46136	27.5698	1.51527e-07	3.13593e-06
ENSMUSG00000063558	377	224	1179	828	1178	1.9837	4.37024	27.5268	1.54929e-07	3.20207e-06
ENSMUSG00000023336	1357	771	233	471	291	-1.61561	3.96836	27.4944	1.57547e-07	3.25186e-06
ENSMUSG00000031788	1821	1082	3559	3986	2571	1.31946	6.09277	27.4803	1.58699e-07	3.2713e-06
ENSMUSG00000063681	961	520	77	244	184	-2.07314	3.30418	27.4542	1.60856e-07	3.31139e-06
ENSMUSG00000058975	0	0	5	102	60	8.72746	-0.188358	27.4412	1.6194e-07	3.32929e-06
ENSMUSG00000014077	2974	1564	5320	6069	4111	1.31418	6.70937	27.4123	1.64379e-07	3.37497e-06
ENSMUSG00000039396	1281	667	127	309	288	-1.9154	3.73365	27.3828	1.66911e-07	3.42244e-06
ENSMUSG00000060044	70	30	120	563	560	3.15345	2.78846	27.3791	1.67226e-07	3.42439e-06
ENSMUSG00000054027	613	302	3137	1548	1188	2.30995	5.22331	27.3748	1.67601e-07	3.42756e-06
ENSMUSG00000022034	1960	731	224	414	409	-1.77152	4.18035	27.3712	1.67918e-07	3.42953e-06
ENSMUSG00000022555	1124	587	1602	2274	1785	1.25837	5.25868	27.3223	1.7221e-07	3.51259e-06
ENSMUSG00000068099	2	2	26	78	41	4.51093	-0.308418	27.2878	1.75316e-07	3.57125e-06
ENSMUSG00000062151	823	408	46	147	151	-2.32068	2.96267	27.256	1.78223e-07	3.62573e-06
ENSMUSG00000062275	3972	1602	364	1101	899	-1.69816	5.26439	27.2534	1.7846e-07	3.62581e-06
ENSMUSG00000046337	251	272	47	41	46	-2.52666	1.83692	27.1996	1.835e-07	3.72335e-06
ENSMUSG00000106166	50	35	0	0	4	-4.76686	-0.990635	27.1959	1.83852e-07	3.72564e-06
ENSMUSG00000016283	2	0	118	20	49	6.11011	0.175354	27.1925	1.84176e-07	3.72735e-06
ENSMUSG00000000214	502	208	41	104	56	-2.29854	2.15072	27.1824	1.85138e-07	3.74196e-06
ENSMUSG00000000058	474	304	851	1322	1163	1.59379	4.43026	27.1674	1.86579e-07	3.76227e-06
ENSMUSG00000031004	26483	11151	2396	5272	6489	-1.83541	7.98339	27.1669	1.86627e-07	3.76227e-06
ENSMUSG00000026656	208	132	1682	740	566	2.7245	4.21546	27.1607	1.87226e-07	3.76947e-06
ENSMUSG00000031255	11828	5637	2177	4468	3278	-1.29354	7.0816	27.1417	1.89076e-07	3.8018e-06
ENSMUSG00000070808	1117	613	1705	2260	1759	1.25376	5.28022	27.1207	1.91144e-07	3.83842e-06
ENSMUSG00000045980	901	672	2893	2154	1879	1.65583	5.52481	27.0918	1.94016e-07	3.89107e-06
ENSMUSG00000035199	2439	1635	6847	6067	3980	1.56772	6.80414	27.0827	1.94932e-07	3.90442e-06
ENSMUSG00000052392	13	7	191	85	76	3.73391	1.07842	27.0336	1.99946e-07	3.99969e-06
ENSMUSG00000030433	37	19	445	184	147	3.41658	2.22971	27.0271	2.00626e-07	4.00813e-06
ENSMUSG00000062382	1196	578	1708	2562	1657	1.27361	5.30834	27.0044	2.02993e-07	4.05023e-06
ENSMUSG00000074059	2516	1159	223	717	534	-1.81223	4.65366	26.9911	2.04394e-07	4.07296e-06
ENSMUSG00000039062	897	546	3439	1884	1946	1.91666	5.5795	26.9846	2.05082e-07	4.08144e-06
ENSMUSG00000060416	713	354	57	147	135	-2.1352	2.80288	26.9639	2.07293e-07	4.12018e-06
ENSMUSG00000039264	40	31	284	232	164	2.76112	2.03417	26.9315	2.108e-07	4.18454e-06
ENSMUSG00000073424	22	16	289	128	123	3.39318	1.70883	26.9039	2.1383e-07	4.23928e-06
ENSMUSG00000040601	2339	894	220	440	518	-1.8633	4.42106	26.8871	2.15691e-07	4.27014e-06
ENSMUSG00000038776	3701	2308	6271	8743	5525	1.26344	7.10717	26.8849	2.15935e-07	4.27014e-06
ENSMUSG00000027796	276	177	774	872	582	1.80303	3.82504	26.8505	2.19816e-07	4.34136e-06
ENSMUSG00000044986	3306	2185	5885	8818	4933	1.30617	7.02202	26.7942	2.26321e-07	4.46418e-06
ENSMUSG00000045658	4463	2489	1231	1965	1359	-1.10403	5.85826	26.7769	2.28349e-07	4.49848e-06
ENSMUSG00000041444	1838	1180	2785	3731	3513	1.23844	6.10018	26.7621	2.30108e-07	4.52739e-06
ENSMUSG00000021886	30	32	255	195	190	2.83242	1.9548	26.7372	2.33086e-07	4.5802e-06
ENSMUSG00000037306	1444	800	2626	2858	2039	1.28281	5.67953	26.7343	2.33442e-07	4.58142e-06
ENSMUSG00000076577	0	0	5	95	39	8.43158	-0.454565	26.7263	2.34413e-07	4.59467e-06
ENSMUSG00000005410	7763	3882	1156	3294	1857	-1.40842	6.46362	26.7184	2.35373e-07	4.60769e-06
ENSMUSG00000024883	146	73	510	485	326	2.15461	3.03684	26.705	2.37007e-07	4.63384e-06
ENSMUSG00000029151	1796	692	110	402	302	-2.07814	3.9865	26.68	2.40088e-07	4.6882e-06
ENSMUSG00000005413	1824	1141	6130	4543	2928	1.74223	6.47635	26.6617	2.42377e-07	4.72696e-06
ENSMUSG00000029919	46	24	167	200	186	2.52482	1.74264	26.6211	2.47528e-07	4.82137e-06
ENSMUSG00000032849	1048	474	1739	1828	1773	1.39949	5.17519	26.5851	2.52183e-07	4.90591e-06
ENSMUSG00000025081	2510	887	239	509	531	-1.81313	4.4935	26.5468	2.57225e-07	4.99774e-06
ENSMUSG00000033585	4116	2445	1038	2057	1161	-1.15653	5.76551	26.5369	2.58554e-07	5.0173e-06
ENSMUSG00000046550	4061	1813	358	1417	765	-1.73258	5.34739	26.5327	2.59114e-07	5.0219e-06
ENSMUSG00000017861	3550	1682	327	1272	689	-1.72611	5.19365	26.5213	2.60652e-07	5.04544e-06
ENSMUSG00000020019	1723	1031	3628	3552	2562	1.35478	6.04611	26.5032	2.63103e-07	5.08655e-06
ENSMUSG00000030911	16654	5809	951	4108	2836	-1.97292	7.16651	26.4671	2.68064e-07	5.17603e-06
ENSMUSG00000036503	1952	1351	4246	4160	3409	1.34691	6.33019	26.4592	2.69168e-07	5.18841e-06
ENSMUSG00000021903	1699	898	2521	3239	2305	1.168	5.79197	26.4577	2.69372e-07	5.18841e-06
ENSMUSG00000095771	0	0	5	65	48	8.25882	-0.631599	26.4321	2.72963e-07	5.25109e-06
ENSMUSG00000051527	138	57	6	16	10	-3.05758	0.201851	26.4042	2.76942e-07	5.32104e-06
ENSMUSG00000004655	1320	777	1870	3404	1904	1.25034	5.56778	26.3653	2.82579e-07	5.42266e-06
ENSMUSG00000059149	759	284	1342	1456	1339	1.60464	4.76389	26.3409	2.86161e-07	5.47264e-06
ENSMUSG00000006538	6405	3918	1379	3216	1280	-1.382	6.33823	26.3397	2.86335e-07	5.47264e-06
ENSMUSG00000102887	363	174	12	40	54	-2.79366	1.67976	26.3395	2.86367e-07	5.47264e-06
ENSMUSG00000073725	1821	1133	4671	3778	3037	1.50267	6.27317	26.338	2.8659e-07	5.47264e-06
ENSMUSG00000027737	1222	422	202	140	152	-2.06621	3.37731	26.3324	2.87424e-07	5.48184e-06
ENSMUSG00000034906	3324	1713	468	1323	851	-1.45043	5.24636	26.3267	2.88282e-07	5.49148e-06
ENSMUSG00000029423	197	67	4	18	17	-3.17401	0.57607	26.3183	2.89537e-07	5.50864e-06
ENSMUSG00000020919	4216	2313	7891	8915	6010	1.33984	7.26223	26.3129	2.90348e-07	5.51732e-06
ENSMUSG00000027559	16	16	64	258	162	3.27148	1.40982	26.2948	2.93083e-07	5.5625e-06
ENSMUSG00000039114	4277	1701	17925	10551	6842	2.21352	7.80499	26.2838	2.94753e-07	5.58739e-06
ENSMUSG00000053279	14236	9817	32166	44783	29702	1.62117	9.41487	26.2243	3.03972e-07	5.74687e-06
ENSMUSG00000042507	1306	643	2480	2384	1929	1.37508	5.52724	26.2243	3.03976e-07	5.74687e-06
ENSMUSG00000073018	2261	984	172	602	447	-1.89783	4.43923	26.2224	3.04274e-07	5.74687e-06
ENSMUSG00000019796	513	379	1455	1375	1089	1.6333	4.68651	26.1782	3.11323e-07	5.87286e-06
ENSMUSG00000020097	4197	2533	7141	8990	6556	1.26394	7.26464	26.1752	3.11807e-07	5.87307e-06
ENSMUSG00000076672	0	0	6	57	54	8.27556	-0.624651	26.1734	3.12088e-07	5.87307e-06
ENSMUSG00000024781	2293	1316	4283	4401	3404	1.28246	6.37088	26.1626	3.13839e-07	5.89889e-06
ENSMUSG00000019944	13986	8636	2393	5409	4482	-1.40671	7.46263	26.1528	3.15435e-07	5.92173e-06
ENSMUSG00000048330	124	48	1260	388	376	3.26038	3.64069	26.1401	3.1752e-07	5.95369e-06
ENSMUSG00000023013	101	268	15	32	22	-3.19709	1.35762	26.1238	3.20213e-07	5.99355e-06
ENSMUSG00000026932	2254	1555	6482	5334	3867	1.56092	6.70721	26.1226	3.20416e-07	5.99355e-06
ENSMUSG00000102591	258	101	11	41	25	-2.69169	1.09815	26.1049	3.23368e-07	6.04151e-06
ENSMUSG00000051146	292	135	1436	912	531	2.36487	4.16373	26.0802	3.27533e-07	6.11199e-06
ENSMUSG00000026836	1449	894	2418	2884	2204	1.19231	5.69172	26.0668	3.29813e-07	6.14716e-06
ENSMUSG00000004642	5285	2548	1209	2136	1553	-1.14827	5.98458	26.0621	3.30616e-07	6.15476e-06
ENSMUSG00000086835	0	4	6	2069	1303	8.73364	4.03817	26.0588	3.31173e-07	6.15776e-06
ENSMUSG00000059625	634	211	42	131	56	-2.35019	2.35114	25.9346	3.53189e-07	6.55203e-06
ENSMUSG00000034928	3808	1988	6001	7867	5238	1.25246	7.01234	25.9344	3.53219e-07	6.55203e-06
ENSMUSG00000072419	323	132	22	50	42	-2.43906	1.4877	25.9305	3.53931e-07	6.55742e-06
ENSMUSG00000033502	785	495	3645	1798	1704	2.06512	5.54048	25.9027	3.59064e-07	6.64461e-06
ENSMUSG00000033777	47	51	215	315	276	2.44988	2.27446	25.8938	3.60718e-07	6.66728e-06
ENSMUSG00000034486	566	277	49	125	97	-2.12537	2.46593	25.8909	3.61269e-07	6.66954e-06
ENSMUSG00000026094	672	382	1921	1465	1207	1.6894	4.92345	25.8844	3.62487e-07	6.68411e-06
ENSMUSG00000038604	1513	1026	2953	3109	2496	1.25893	5.8776	25.8523	3.68558e-07	6.78801e-06
ENSMUSG00000053835	75	56	469	350	227	2.50939	2.68047	25.8143	3.75895e-07	6.91495e-06
ENSMUSG00000059146	931	372	76	177	173	-2.04629	3.07368	25.7956	3.79543e-07	6.97383e-06
ENSMUSG00000052336	263	187	914	757	661	1.89248	3.90981	25.7889	3.80866e-07	6.98904e-06
ENSMUSG00000050640	108	38	185	494	436	2.49422	2.70026	25.7869	3.81269e-07	6.98904e-06
ENSMUSG00000040935	27291	8181	1951	6660	4517	-1.86417	7.83104	25.6971	3.99437e-07	7.31346e-06
ENSMUSG00000027239	6585	3486	1814	2972	1661	-1.13981	6.36795	25.6913	4.00624e-07	7.32658e-06
ENSMUSG00000024013	52	45	216	326	207	2.37967	2.16058	25.6554	4.08148e-07	7.45541e-06
ENSMUSG00000028678	3988	1848	351	1323	883	-1.70204	5.35451	25.6396	4.11517e-07	7.50814e-06
ENSMUSG00000044197	414	228	1616	1213	707	2.02642	4.48769	25.5974	4.20597e-07	7.66458e-06
ENSMUSG00000054545	4	6	70	53	93	3.88939	0.36603	25.5952	4.21076e-07	7.66458e-06
ENSMUSG00000064373	9813	6439	22649	25218	18210	1.52719	8.76272	25.5857	4.2316e-07	7.6935e-06
ENSMUSG00000017756	4105	2483	5916	8597	7773	1.26827	7.23771	25.5821	4.2395e-07	7.69887e-06
ENSMUSG00000051606	169	79	1	4	17	-3.86895	0.4579	25.5542	4.30126e-07	7.80192e-06
ENSMUSG00000070034	2146	840	409	628	404	-1.48036	4.43321	25.5492	4.31238e-07	7.81299e-06
ENSMUSG00000071658	625	304	12	89	81	-2.86031	2.45	25.5376	4.33841e-07	7.85101e-06
ENSMUSG00000030148	39	31	177	275	142	2.51981	1.80448	25.5279	4.36027e-07	7.87308e-06
ENSMUSG00000036002	979	606	2641	2189	1554	1.54905	5.41231	25.5277	4.36073e-07	7.87308e-06
ENSMUSG00000029055	209	71	180	4495	2970	4.26394	5.2734	25.5054	4.41143e-07	7.94971e-06
ENSMUSG00000037169	5790	1721	556	1680	1003	-1.64485	5.65929	25.5046	4.41339e-07	7.94971e-06
ENSMUSG00000001930	329	214	859	810	861	1.75239	4.04608	25.4876	4.45242e-07	8.01075e-06
ENSMUSG00000074895	3410	1397	329	1063	738	-1.65286	5.06839	25.4769	4.47722e-07	8.04607e-06
ENSMUSG00000071714	63	45	391	289	201	2.55043	2.43234	25.4673	4.49946e-07	8.07671e-06
ENSMUSG00000053411	453	258	847	1097	981	1.56868	4.25813	25.4577	4.52187e-07	8.10759e-06
ENSMUSG00000022033	2642	1413	294	1069	471	-1.71085	4.85412	25.4449	4.55207e-07	8.15235e-06
ENSMUSG00000042041	10	2	52	71	73	3.61008	0.195944	25.428	4.59201e-07	8.21442e-06
ENSMUSG00000019992	1037	564	180	295	241	-1.64309	3.54257	25.4185	4.61481e-07	8.24573e-06
ENSMUSG00000045328	4825	2210	509	1232	1384	-1.62159	5.64756	25.4132	4.62745e-07	8.25884e-06
ENSMUSG00000020255	9586	4086	2039	3513	2593	-1.19281	6.74698	25.3495	4.78278e-07	8.51387e-06
ENSMUSG00000023015	6117	3355	706	2489	1527	-1.55139	6.13353	25.3479	4.78666e-07	8.51387e-06
ENSMUSG00000062524	4	2	48	46	41	3.98784	-0.319637	25.3479	4.78676e-07	8.51387e-06
ENSMUSG00000000204	515	354	19	44	102	-2.87479	2.41521	25.3351	4.81867e-07	8.56083e-06
ENSMUSG00000038582	1327	442	2557	2388	1819	1.57774	5.48211	25.3093	4.88342e-07	8.66225e-06
ENSMUSG00000037548	64	34	289	272	179	2.4655	2.17011	25.308	4.88688e-07	8.66225e-06
ENSMUSG00000001334	4762	2481	623	2098	1068	-1.48263	5.7605	25.3041	4.89656e-07	8.66954e-06
ENSMUSG00000059547	1048	448	155	291	177	-1.72526	3.37524	25.3015	4.90321e-07	8.67144e-06
ENSMUSG00000026675	1983	966	2041	29275	28529	3.8231	8.30513	25.2909	4.93021e-07	8.7093e-06
ENSMUSG00000022487	986	471	76	268	164	-2.03763	3.26716	25.2824	4.95202e-07	8.73791e-06
ENSMUSG00000034450	1277	855	170	483	303	-1.7277	3.96668	25.2541	5.02536e-07	8.85727e-06
ENSMUSG00000054675	2120	1089	442	816	463	-1.39732	4.61559	25.2467	5.04464e-07	8.88119e-06
ENSMUSG00000097305	2	4	148	32	72	4.87912	0.609989	25.2375	5.06883e-07	8.91369e-06
ENSMUSG00000055670	1895	924	2860	3124	3034	1.25073	5.95926	25.1973	5.17541e-07	9.09085e-06
ENSMUSG00000030677	4573	2226	389	1576	1014	-1.7175	5.57889	25.1927	5.18789e-07	9.1025e-06
ENSMUSG00000030001	304	129	16	53	36	-2.52099	1.40656	25.1442	5.31986e-07	9.31473e-06
ENSMUSG00000027203	4892	3296	1146	2652	1149	-1.30952	6.04992	25.1439	5.32082e-07	9.31473e-06
ENSMUSG00000028873	3841	2270	455	1648	929	-1.57989	5.50661	25.1343	5.34741e-07	9.35076e-06
ENSMUSG00000040264	64	23	417	265	155	2.90751	2.33494	25.1241	5.3756e-07	9.3895e-06
ENSMUSG00000015354	60	34	2	4	4	-3.67452	-0.809516	25.1083	5.41978e-07	9.45606e-06
ENSMUSG00000001520	1185	802	209	463	292	-1.6009	3.90806	25.1033	5.43396e-07	9.47019e-06
ENSMUSG00000068009	6	2	89	64	33	4.09314	0.124016	25.1002	5.44276e-07	9.47491e-06
ENSMUSG00000025333	103	49	6	8	10	-3.08193	-0.120718	25.0774	5.5076e-07	9.57707e-06
ENSMUSG00000074923	753	481	1016	2570	1501	1.4826	5.00366	25.0617	5.55246e-07	9.6443e-06
ENSMUSG00000033031	2516	1292	327	699	732	-1.58664	4.79636	25.0519	5.58081e-07	9.68274e-06
ENSMUSG00000029687	5065	2475	741	1914	1468	-1.36372	5.84902	25.0234	5.66388e-07	9.81592e-06
ENSMUSG00000016534	7721	5218	20656	18424	14913	1.58068	8.48325	24.9868	5.77244e-07	9.99294e-06
ENSMUSG00000034520	1923	1238	386	710	589	-1.42881	4.62589	24.9065	6.01782e-07	1.04061e-05
ENSMUSG00000023279	5213	2343	602	1493	1512	-1.52265	5.78014	24.8908	6.06715e-07	1.04798e-05
ENSMUSG00000104781	269	147	26	58	36	-2.30347	1.43825	24.8659	6.14601e-07	1.05975e-05
ENSMUSG00000032193	2997	1724	16166	7495	6016	2.25713	7.57176	24.865	6.14892e-07	1.05975e-05
ENSMUSG00000005514	2968	1589	9054	6661	4378	1.71635	7.04452	24.8584	6.17006e-07	1.06222e-05
ENSMUSG00000059498	172	185	1136	750	597	2.25549	3.96649	24.8482	6.20274e-07	1.06667e-05
ENSMUSG00000022181	10	0	307	78	49	5.2421	1.36564	24.8456	6.21112e-07	1.06693e-05
ENSMUSG00000042228	579	373	1280	1401	1081	1.49394	4.64071	24.8405	6.2274e-07	1.06854e-05
ENSMUSG00000027323	1852	1009	269	727	397	-1.57567	4.3993	24.8167	6.3048e-07	1.08063e-05
ENSMUSG00000029299	9	9	68	97	76	3.17713	0.500035	24.7884	6.39808e-07	1.09542e-05
ENSMUSG00000024056	1679	702	162	465	335	-1.78042	4.02147	24.7466	6.53847e-07	1.11811e-05
ENSMUSG00000030867	3856	1950	372	1479	828	-1.65979	5.37684	24.7412	6.5566e-07	1.11811e-05
ENSMUSG00000075284	767	501	2653	1774	1369	1.74142	5.25938	24.7412	6.55666e-07	1.11811e-05
ENSMUSG00000027332	4077	2629	5976	10045	6497	1.21799	7.23653	24.7404	6.55936e-07	1.11811e-05
ENSMUSG00000070529	1162	793	109	407	248	-1.94572	3.78146	24.7333	6.58377e-07	1.12104e-05
ENSMUSG00000041439	508	316	942	1229	1086	1.49372	4.426	24.7276	6.60304e-07	1.12309e-05
ENSMUSG00000035093	2820	1276	3895	4555	4624	1.25892	6.49024	24.7201	6.62886e-07	1.12626e-05
ENSMUSG00000021133	4701	2562	7936	9559	6629	1.2637	7.35468	24.7073	6.67324e-07	1.1322e-05
ENSMUSG00000032113	2050	1147	316	632	607	-1.52986	4.57996	24.7058	6.67838e-07	1.1322e-05
ENSMUSG00000022518	822	260	54	170	100	-2.18087	2.73527	24.7019	6.69195e-07	1.13326e-05
ENSMUSG00000049037	48	58	296	356	220	2.43017	2.38853	24.6766	6.78009e-07	1.14694e-05
ENSMUSG00000066477	191	91	7	34	17	-2.80374	0.770693	24.6177	6.99063e-07	1.18127e-05
ENSMUSG00000052131	137	70	11	20	12	-2.74504	0.363077	24.597	7.06614e-07	1.19274e-05
ENSMUSG00000022864	520	267	1911	1183	950	1.96267	4.7132	24.5928	7.08174e-07	1.19408e-05
ENSMUSG00000066030	1032	509	114	280	226	-1.80062	3.42048	24.5796	7.13021e-07	1.20095e-05
ENSMUSG00000030096	7792	4593	32681	20819	14435	2.02676	8.76764	24.5723	7.15746e-07	1.20423e-05
ENSMUSG00000058492	359	237	1348	954	765	1.90643	4.31233	24.5611	7.19919e-07	1.20995e-05
ENSMUSG00000022144	1056	563	236	294	143	-1.74598	3.52251	24.5508	7.23763e-07	1.21509e-05
ENSMUSG00000029787	1460	783	2204	2442	2517	1.23178	5.63294	24.52	7.35425e-07	1.23334e-05
ENSMUSG00000072679	498	185	34	84	70	-2.2932	2.07939	24.5114	7.38726e-07	1.23755e-05
ENSMUSG00000002266	222	80	8	28	24	-2.76226	0.832986	24.5083	7.39892e-07	1.23817e-05
ENSMUSG00000020642	1720	859	1793	4542	3527	1.43918	5.98439	24.4888	7.4744e-07	1.24945e-05
ENSMUSG00000029910	3533	2187	738	1742	1060	-1.23997	5.54284	24.4844	7.49147e-07	1.25096e-05
ENSMUSG00000013846	547	346	931	1394	1150	1.45547	4.51411	24.4756	7.52573e-07	1.25534e-05
ENSMUSG00000019942	6156	3365	765	2638	1533	-1.4971	6.1589	24.4182	7.7533e-07	1.29191e-05
ENSMUSG00000025006	843	252	6221	1957	1651	2.91779	5.94191	24.4131	7.77372e-07	1.29393e-05
ENSMUSG00000004609	59	28	180	220	221	2.3966	1.92342	24.4052	7.80595e-07	1.29791e-05
ENSMUSG00000103932	96	86	3	20	3	-3.48747	0.161105	24.3838	7.89278e-07	1.31092e-05
ENSMUSG00000021585	2101	1028	7064	3945	3536	1.83877	6.58778	24.3818	7.90104e-07	1.31092e-05
ENSMUSG00000029470	1113	710	2040	2296	1715	1.24072	5.374	24.3769	7.92114e-07	1.31285e-05
ENSMUSG00000051920	1754	680	185	341	402	-1.79674	4.03519	24.3432	8.06103e-07	1.33461e-05
ENSMUSG00000053175	183	118	3314	882	467	3.5773	4.83427	24.3382	8.08195e-07	1.33666e-05
ENSMUSG00000032218	4694	2586	421	1925	955	-1.71757	5.70086	24.3283	8.12385e-07	1.34216e-05
ENSMUSG00000002733	1647	1073	4981	3781	2592	1.59749	6.2403	24.322	8.15014e-07	1.34508e-05
ENSMUSG00000037260	2075	1197	7042	4428	3399	1.76224	6.61939	24.3188	8.16401e-07	1.34594e-05
ENSMUSG00000041859	7973	4235	1574	3687	2238	-1.22138	6.61353	24.3162	8.17486e-07	1.3463e-05
ENSMUSG00000028080	2044	972	3193	3220	3339	1.27903	6.07404	24.3044	8.2249e-07	1.35311e-05
ENSMUSG00000074476	2313	1059	416	888	414	-1.4706	4.63934	24.2574	8.42812e-07	1.38508e-05
ENSMUSG00000010830	2144	1461	627	940	620	-1.25138	4.89213	24.251	8.45612e-07	1.38821e-05
ENSMUSG00000023992	157	97	365	510	431	1.86756	3.0414	24.2273	8.56079e-07	1.40392e-05
ENSMUSG00000056069	52	37	209	228	211	2.36616	1.99235	24.2226	8.58196e-07	1.40591e-05
ENSMUSG00000040848	3112	1629	8004	6626	4298	1.56653	6.97395	24.2081	8.64686e-07	1.41505e-05
ENSMUSG00000001128	350	258	701	1063	889	1.59212	4.10005	24.1258	9.02431e-07	1.47527e-05
ENSMUSG00000049134	464	178	33	91	60	-2.26004	2.0042	24.0779	9.25139e-07	1.5108e-05
ENSMUSG00000024937	1752	958	2867	3174	2381	1.17645	5.86626	24.0653	9.31255e-07	1.5192e-05
ENSMUSG00000039103	4178	1970	1041	1340	1341	-1.1541	5.62923	24.0437	9.41722e-07	1.53466e-05
ENSMUSG00000000708	1752	1049	4480	3238	2984	1.49735	6.18476	24.0319	9.47545e-07	1.54254e-05
ENSMUSG00000040728	2445	820	234	498	529	-1.76635	4.44185	24.0282	9.49341e-07	1.54384e-05
ENSMUSG00000056268	1384	869	2570	2367	2783	1.32091	5.73917	23.9769	9.74981e-07	1.58389e-05
ENSMUSG00000049988	51	20	150	216	153	2.42882	1.63884	23.9714	9.77749e-07	1.58673e-05
ENSMUSG00000035493	2228	1123	3482	3931	2963	1.18524	6.16368	23.9634	9.81852e-07	1.59173e-05
ENSMUSG00000041857	2198	955	155	687	354	-1.92458	4.38987	23.9484	9.89527e-07	1.6025e-05
ENSMUSG00000031101	41	14	236	161	118	2.86359	1.64181	23.9381	9.94817e-07	1.60939e-05
ENSMUSG00000033952	6251	2788	514	1603	1657	-1.72243	5.97159	23.9315	9.98274e-07	1.61331e-05
ENSMUSG00000054453	7	2	111	35	68	4.22601	0.377237	23.9147	1.00701e-06	1.62574e-05
ENSMUSG00000050912	5685	3631	14925	12371	10049	1.53991	7.96501	23.9035	1.0129e-06	1.63238e-05
ENSMUSG00000050786	452	260	1752	1144	828	1.96055	4.58838	23.9028	1.01322e-06	1.63238e-05
ENSMUSG00000029189	5644	4314	883	2851	1728	-1.47502	6.29693	23.8923	1.01877e-06	1.63961e-05
ENSMUSG00000055541	48	12	254	158	147	2.9095	1.76607	23.8837	1.02334e-06	1.64453e-05
ENSMUSG00000027160	3645	1780	658	1499	1050	-1.24986	5.41742	23.8826	1.02393e-06	1.64453e-05
ENSMUSG00000102758	113	66	424	340	310	2.1424	2.76354	23.878	1.0264e-06	1.64678e-05
ENSMUSG00000035969	1288	792	2834	2556	1904	1.34473	5.63878	23.8529	1.03985e-06	1.66664e-05
ENSMUSG00000096336	0	0	4	75	39	8.21861	-0.655763	23.848	1.04249e-06	1.66916e-05
ENSMUSG00000047844	10612	7711	2607	5818	2934	-1.27704	7.23886	23.8394	1.04718e-06	1.67495e-05
ENSMUSG00000029098	2097	987	5053	3740	3013	1.54055	6.3129	23.8347	1.04972e-06	1.67729e-05
ENSMUSG00000022661	5533	3771	1320	2693	2010	-1.1728	6.28957	23.8162	1.05987e-06	1.69177e-05
ENSMUSG00000045733	99	60	239	400	296	2.04562	2.51849	23.814	1.0611e-06	1.692e-05
ENSMUSG00000074006	18	14	234	87	119	3.35019	1.43323	23.7945	1.07187e-06	1.70584e-05
ENSMUSG00000003882	9	8	88	62	96	3.36807	0.574287	23.7943	1.07197e-06	1.70584e-05
ENSMUSG00000032652	443	276	994	1107	831	1.54319	4.27013	23.7826	1.07852e-06	1.71449e-05
ENSMUSG00000038375	4108	2435	9916	9129	5891	1.4661	7.38104	23.7807	1.07961e-06	1.71449e-05
ENSMUSG00000020473	10706	6900	14871	46150	40354	1.97939	9.25198	23.7734	1.08368e-06	1.71919e-05
ENSMUSG00000083282	3187	1983	5034	6427	4750	1.15308	6.80424	23.7618	1.09026e-06	1.72787e-05
ENSMUSG00000106555	163	107	7	34	19	-2.74533	0.770514	23.7582	1.09229e-06	1.72932e-05
ENSMUSG00000022686	121	49	8	8	12	-2.97903	0.0254532	23.7562	1.09344e-06	1.72939e-05
ENSMUSG00000028693	8633	4053	1885	3411	2605	-1.14791	6.67483	23.7364	1.10471e-06	1.74544e-05
ENSMUSG00000025395	1955	1004	256	730	447	-1.56813	4.4392	23.708	1.12117e-06	1.76965e-05
ENSMUSG00000031636	965	646	233	342	205	-1.57525	3.61307	23.6991	1.12633e-06	1.776e-05
ENSMUSG00000038005	3109	1824	978	1364	900	-1.10152	5.37467	23.6475	1.15696e-06	1.82244e-05
ENSMUSG00000041362	1163	532	1978	1941	1689	1.314	5.26443	23.6382	1.16254e-06	1.82938e-05
ENSMUSG00000037370	679	575	1475	1716	1567	1.3852	5.00291	23.6214	1.17279e-06	1.84365e-05
ENSMUSG00000035011	3713	2242	6952	7033	5737	1.2596	7.08492	23.5896	1.19229e-06	1.87241e-05
ENSMUSG00000028573	937	500	1926	1842	1330	1.38224	5.10887	23.5874	1.19367e-06	1.87269e-05
ENSMUSG00000019820	3549	1879	7782	5838	6332	1.46685	7.09046	23.5644	1.20801e-06	1.89328e-05
ENSMUSG00000021000	4050	2209	7343	7126	6210	1.28126	7.15406	23.5481	1.21828e-06	1.90745e-05
ENSMUSG00000029811	0	0	2	57	204	9.55422	0.566297	23.5403	1.22323e-06	1.91198e-05
ENSMUSG00000031843	3026	1511	655	1372	752	-1.21148	5.17896	23.5397	1.22363e-06	1.91198e-05
ENSMUSG00000040026	14	7	26	257	1027	5.54553	2.88206	23.5136	1.24035e-06	1.93485e-05
ENSMUSG00000027379	3177	1409	335	1024	794	-1.5731	5.04119	23.513	1.24075e-06	1.93485e-05
ENSMUSG00000087512	356	124	29	63	41	-2.27935	1.57355	23.5023	1.24763e-06	1.94363e-05
ENSMUSG00000021986	354	208	10	80	38	-2.73159	1.78971	23.4994	1.24954e-06	1.94465e-05
ENSMUSG00000047044	1476	874	3218	2858	2080	1.33764	5.80186	23.4957	1.25196e-06	1.94647e-05
ENSMUSG00000024863	402	199	32	91	62	-2.20192	1.96684	23.4872	1.2575e-06	1.95314e-05
ENSMUSG00000084939	165	172	881	890	433	2.12333	3.7628	23.4742	1.26603e-06	1.96442e-05
ENSMUSG00000045693	683	344	80	166	147	-1.86188	2.82484	23.4721	1.26735e-06	1.96453e-05
ENSMUSG00000032420	24	17	563	168	89	3.91623	2.30641	23.4514	1.28111e-06	1.98388e-05
ENSMUSG00000103079	153	66	12	18	16	-2.67623	0.429301	23.4401	1.28862e-06	1.99351e-05
ENSMUSG00000054102	1216	365	117	206	216	-1.92007	3.33825	23.4121	1.30753e-06	2.02077e-05
ENSMUSG00000028525	395	230	602	1114	1048	1.64947	4.14288	23.4076	1.31057e-06	2.02345e-05
ENSMUSG00000073294	4530	2448	557	1679	1369	-1.46806	5.71897	23.3761	1.33226e-06	2.05489e-05
ENSMUSG00000096276	862	294	42	176	116	-2.25011	2.82494	23.3508	1.34989e-06	2.08003e-05
ENSMUSG00000057777	28	12	69	183	136	2.78279	1.16142	23.348	1.35181e-06	2.08094e-05
ENSMUSG00000054619	1118	749	2274	2630	1576	1.28542	5.45274	23.344	1.35464e-06	2.08322e-05
ENSMUSG00000053877	108	48	246	318	372	2.16457	2.54131	23.3335	1.36205e-06	2.09255e-05
ENSMUSG00000068614	68	64	10	6	3	-3.31553	-0.251592	23.3281	1.36591e-06	2.09598e-05
ENSMUSG00000026715	485	219	36	105	77	-2.17398	2.18293	23.3266	1.36697e-06	2.09598e-05
ENSMUSG00000048249	1387	733	2144	2258	2493	1.26707	5.57642	23.3055	1.38205e-06	2.11701e-05
ENSMUSG00000061167	363	266	57	113	47	-2.11644	2.12305	23.2812	1.3996e-06	2.14093e-05
ENSMUSG00000104667	419	204	47	95	66	-2.06316	2.05009	23.2801	1.40042e-06	2.14093e-05
ENSMUSG00000032783	1406	796	130	474	302	-1.83118	3.94972	23.2762	1.40327e-06	2.14319e-05
ENSMUSG00000105504	54	59	560	223	331	2.80684	2.80214	23.2489	1.42329e-06	2.17164e-05
ENSMUSG00000040483	232	191	532	878	628	1.70146	3.6883	23.2318	1.436e-06	2.18888e-05
ENSMUSG00000021939	18886	10588	42853	47948	33325	1.60691	9.65577	23.2223	1.44315e-06	2.19762e-05
ENSMUSG00000027552	3004	1462	700	1234	870	-1.14564	5.17782	23.2154	1.44829e-06	2.2033e-05
ENSMUSG00000030711	238	113	862	713	395	2.06908	3.62968	23.1834	1.47264e-06	2.23816e-05
ENSMUSG00000028927	61	13	132	269	199	2.63585	1.80388	23.1809	1.47454e-06	2.23886e-05
ENSMUSG00000071547	6960	3877	942	3258	1656	-1.45075	6.36543	23.1383	1.50756e-06	2.28676e-05
ENSMUSG00000049314	493	215	32	117	63	-2.24699	2.16728	23.1056	1.53342e-06	2.32372e-05
ENSMUSG00000025764	2088	1222	5123	3882	3221	1.44656	6.38017	23.0788	1.55496e-06	2.35407e-05
ENSMUSG00000062170	78	31	6	4	0	-3.81	-0.665379	23.0606	1.56977e-06	2.3727e-05
ENSMUSG00000021822	3737	1970	7895	7278	5007	1.38229	7.09422	23.0599	1.57032e-06	2.3727e-05
ENSMUSG00000054717	10014	5379	1951	4749	2693	-1.23985	6.94277	23.0406	1.5862e-06	2.39438e-05
ENSMUSG00000025875	461	216	898	1057	744	1.55543	4.14156	23.028	1.59662e-06	2.40777e-05
ENSMUSG00000024378	1376	825	3069	2553	2070	1.35372	5.72256	23.0249	1.59914e-06	2.40923e-05
ENSMUSG00000043832	17	28	131	216	134	2.74936	1.48768	23.0008	1.61935e-06	2.43732e-05
ENSMUSG00000025324	1696	827	5212	3200	2524	1.72834	6.18442	22.9978	1.6219e-06	2.43881e-05
ENSMUSG00000026020	9866	5420	2813	3835	3244	-1.09819	6.99383	22.9922	1.62659e-06	2.4435e-05
ENSMUSG00000056429	6050	3412	11009	11332	9803	1.31037	7.77937	22.9888	1.62946e-06	2.44545e-05
ENSMUSG00000025747	3304	1736	481	1532	736	-1.42416	5.26018	22.9683	1.64694e-06	2.46791e-05
ENSMUSG00000001827	1137	708	1382	3594	1986	1.35439	5.4759	22.9675	1.6476e-06	2.46791e-05
ENSMUSG00000020091	2265	956	2813	4260	2714	1.16041	6.05494	22.9463	1.66594e-06	2.49299e-05
ENSMUSG00000033082	4570	2692	869	1880	1647	-1.23444	5.87956	22.9316	1.67872e-06	2.5097e-05
ENSMUSG00000029177	3469	2110	763	1724	1095	-1.17815	5.52778	22.924	1.68537e-06	2.51722e-05
ENSMUSG00000020059	198	119	5	40	22	-2.82008	0.968482	22.9092	1.69835e-06	2.53417e-05
ENSMUSG00000052459	2939	1517	6651	5010	4516	1.44836	6.78624	22.8989	1.70747e-06	2.54533e-05
ENSMUSG00000045414	6555	3431	12232	12028	10252	1.35245	7.87603	22.8925	1.7132e-06	2.55144e-05
ENSMUSG00000060508	2220	862	248	573	526	-1.62685	4.42781	22.8807	1.72375e-06	2.5647e-05
ENSMUSG00000078365	1531	709	186	504	330	-1.62999	3.99932	22.8747	1.72915e-06	2.57027e-05
ENSMUSG00000049625	65	20	201	237	162	2.42843	1.85759	22.8685	1.73471e-06	2.57608e-05
ENSMUSG00000038379	2375	1085	318	716	646	-1.50431	4.66449	22.8635	1.73921e-06	2.57884e-05
ENSMUSG00000076435	1940	1281	3000	4122	2780	1.1036	6.09546	22.8628	1.73989e-06	2.57884e-05
ENSMUSG00000040084	9000	3974	961	3177	2277	-1.50763	6.56123	22.8325	1.76748e-06	2.61725e-05
ENSMUSG00000051243	30	4	108	106	143	3.09603	1.09458	22.8178	1.78105e-06	2.63484e-05
ENSMUSG00000031302	131	79	16	18	14	-2.60439	0.433849	22.8077	1.79051e-06	2.64632e-05
ENSMUSG00000035042	11	4	132	97	35	3.71298	0.623406	22.7946	1.80274e-06	2.66187e-05
ENSMUSG00000031170	9219	6230	882	4014	2279	-1.71289	6.82705	22.7922	1.80496e-06	2.66261e-05
ENSMUSG00000004040	5255	2807	9916	10033	7431	1.3162	7.54258	22.788	1.8089e-06	2.6659e-05
ENSMUSG00000021067	3277	1925	3874	7500	5909	1.22207	6.85531	22.7761	1.82015e-06	2.67995e-05
ENSMUSG00000021281	382	159	867	803	681	1.72544	3.93808	22.76	1.8355e-06	2.69999e-05
ENSMUSG00000040528	19	20	118	159	92	2.65482	1.13216	22.7454	1.84945e-06	2.71795e-05
ENSMUSG00000038330	852	391	68	200	175	-1.96462	3.0523	22.7001	1.89356e-06	2.78014e-05
ENSMUSG00000087380	25	32	229	187	136	2.69882	1.7436	22.656	1.93759e-06	2.8421e-05
ENSMUSG00000032554	65	35	254	284	159	2.32834	2.08121	22.6522	1.94141e-06	2.84502e-05
ENSMUSG00000108533	269	118	18	54	34	-2.35177	1.28943	22.6469	1.94675e-06	2.85017e-05
ENSMUSG00000055044	5383	3365	1494	2879	1613	-1.08803	6.21816	22.6071	1.98751e-06	2.9071e-05
ENSMUSG00000002870	8703	4166	1805	3925	2365	-1.16295	6.69299	22.5965	1.99853e-06	2.92049e-05
ENSMUSG00000002017	7590	4094	2022	3514	2386	-1.05531	6.62055	22.5311	2.06767e-06	3.01869e-05
ENSMUSG00000021866	523	263	1114	1114	851	1.53373	4.35113	22.5182	2.08167e-06	3.03628e-05
ENSMUSG00000048796	419	268	677	1166	960	1.51254	4.18469	22.4956	2.1063e-06	3.06932e-05
ENSMUSG00000044080	862	773	2796	2548	1571	1.53572	5.51808	22.425	2.18516e-06	3.18012e-05
ENSMUSG00000033220	206	178	768	769	482	1.85176	3.68375	22.4238	2.18642e-06	3.18012e-05
ENSMUSG00000055401	863	715	2281	2249	1494	1.39885	5.34121	22.42	2.19079e-06	3.1835e-05
ENSMUSG00000070942	353	214	806	833	724	1.59063	3.96193	22.4078	2.20476e-06	3.20081e-05
ENSMUSG00000058934	89	52	8	9	10	-2.8393	-0.158902	22.402	2.21142e-06	3.20749e-05
ENSMUSG00000030268	9981	6434	23352	23362	16936	1.47118	8.7283	22.3677	2.25125e-06	3.26221e-05
ENSMUSG00000075254	9194	4105	12722	17361	15263	1.34035	8.24977	22.3392	2.28493e-06	3.30794e-05
ENSMUSG00000048285	2116	1046	3082	3508	2815	1.13259	6.03589	22.3312	2.29454e-06	3.31876e-05
ENSMUSG00000002980	2655	1486	3573	5064	3526	1.06858	6.39926	22.3026	2.32887e-06	3.3653e-05
ENSMUSG00000056966	306	211	40	64	67	-2.10798	1.83507	22.2808	2.35555e-06	3.39538e-05
ENSMUSG00000034612	7316	3837	14092	14835	10236	1.36222	8.04357	22.2803	2.35609e-06	3.39538e-05
ENSMUSG00000024383	1179	608	2046	1832	2143	1.33541	5.37934	22.2802	2.35624e-06	3.39538e-05
ENSMUSG00000025888	40	18	280	171	103	2.86268	1.75218	22.2707	2.36798e-06	3.40914e-05
ENSMUSG00000027416	215	161	28	62	21	-2.356	1.33735	22.2656	2.37419e-06	3.41492e-05
ENSMUSG00000028613	538	289	541	2643	2559	2.27695	5.0654	22.257	2.38494e-06	3.42722e-05
ENSMUSG00000038910	5435	2608	1558	2351	1482	-1.043	6.06524	22.2455	2.39914e-06	3.44445e-05
ENSMUSG00000040093	822	556	983	2957	1917	1.51224	5.19782	22.2345	2.41298e-06	3.46113e-05
ENSMUSG00000071253	675	471	1549	1560	1163	1.39987	4.84771	22.2177	2.43415e-06	3.48828e-05
ENSMUSG00000028289	1141	541	149	270	291	-1.69104	3.57287	22.2105	2.4434e-06	3.49831e-05
ENSMUSG00000055612	3234	1918	671	1647	926	-1.21399	5.39392	22.1902	2.46937e-06	3.53225e-05
ENSMUSG00000020154	2354	1036	2900	3727	3816	1.20681	6.17197	22.1827	2.47898e-06	3.54273e-05
ENSMUSG00000038301	388	215	1085	908	673	1.7041	4.12707	22.1413	2.53302e-06	3.61664e-05
ENSMUSG00000052942	155	102	376	477	409	1.79726	3.01049	22.118	2.56396e-06	3.65747e-05
ENSMUSG00000079259	744	286	60	161	134	-1.98033	2.74853	22.1021	2.58525e-06	3.68371e-05
ENSMUSG00000054509	940	661	1598	1886	1863	1.23895	5.20419	22.1007	2.5871e-06	3.68371e-05
ENSMUSG00000041596	176	88	18	13	25	-2.63027	0.718938	22.0985	2.59017e-06	3.68472e-05
ENSMUSG00000040569	8784	5132	1660	3994	2905	-1.22819	6.81811	22.0809	2.614e-06	3.71522e-05
ENSMUSG00000070677	216	83	14	29	30	-2.44899	0.887995	22.0558	2.64844e-06	3.76073e-05
ENSMUSG00000030930	868	426	2164	1703	1194	1.55427	5.0806	22.0371	2.67431e-06	3.79402e-05
ENSMUSG00000037679	2090	1311	5489	3985	3280	1.45832	6.44216	22.0195	2.69891e-06	3.82542e-05
ENSMUSG00000015854	5	4	77	46	40	3.69067	-0.0211174	22.016	2.70384e-06	3.82893e-05
ENSMUSG00000003134	1876	937	2047	3559	2831	1.1124	5.85376	21.9998	2.72686e-06	3.85801e-05
ENSMUSG00000008999	858	444	2097	1978	1062	1.53404	5.08287	21.9845	2.74857e-06	3.8852e-05
ENSMUSG00000050199	2642	1676	3290	6239	7192	1.45271	6.78409	21.9744	2.76307e-06	3.90215e-05
ENSMUSG00000020649	3433	1809	606	1684	790	-1.31023	5.35917	21.966	2.77524e-06	3.91579e-05
ENSMUSG00000020120	160	97	589	446	359	1.99214	3.15981	21.9472	2.80262e-06	3.95083e-05
ENSMUSG00000002111	128	105	459	543	301	1.93352	3.02425	21.9454	2.80524e-06	3.95095e-05
ENSMUSG00000028980	3281	1879	6559	6433	4388	1.29069	6.89239	21.9259	2.83387e-06	3.98766e-05
ENSMUSG00000038296	329	200	440	1367	926	1.81589	4.0496	21.9144	2.85079e-06	4.00785e-05
ENSMUSG00000028464	10881	6277	3652	4611	2693	-1.13677	7.1541	21.9102	2.85718e-06	4.01321e-05
ENSMUSG00000027883	2050	1130	395	767	621	-1.33062	4.64048	21.8809	2.90107e-06	4.07117e-05
ENSMUSG00000004947	5033	2601	1447	2382	1398	-1.03623	6.00679	21.8745	2.91075e-06	4.08016e-05
ENSMUSG00000044308	3528	1707	6030	5449	5621	1.29854	6.88731	21.8732	2.91271e-06	4.08016e-05
ENSMUSG00000044927	5304	3813	939	3038	1294	-1.41071	6.1804	21.8707	2.91658e-06	4.0819e-05
ENSMUSG00000026605	7544	3398	1001	1753	2443	-1.49369	6.32426	21.8663	2.92316e-06	4.08743e-05
ENSMUSG00000081603	3424	1938	1090	1541	994	-1.05587	5.50685	21.8621	2.92962e-06	4.09279e-05
ENSMUSG00000027007	2309	1245	4824	3955	3267	1.33172	6.37556	21.8599	2.93304e-06	4.09389e-05
ENSMUSG00000032300	3826	2630	13170	8946	6524	1.68573	7.57017	21.8528	2.94385e-06	4.1053e-05
ENSMUSG00000023019	107	48	1233	422	213	3.25954	3.5149	21.8261	2.98511e-06	4.15911e-05
ENSMUSG00000024782	4586	3092	16600	11009	7844	1.74893	7.86895	21.8108	3.00907e-06	4.18875e-05
ENSMUSG00000033855	1112	524	2040	2060	1381	1.31573	5.22004	21.8012	3.02406e-06	4.20585e-05
ENSMUSG00000079157	173	76	17	10	21	-2.73481	0.599505	21.788	3.04506e-06	4.23128e-05
ENSMUSG00000029093	5082	2403	1075	1982	1677	-1.1224	5.92595	21.7777	3.06137e-06	4.25014e-05
ENSMUSG00000042348	1410	715	3823	2501	2011	1.57168	5.8153	21.774	3.06724e-06	4.2545e-05
ENSMUSG00000097604	16	4	43	112	92	3.17663	0.504747	21.7577	3.09339e-06	4.28694e-05
ENSMUSG00000017697	531	292	1076	1322	778	1.46971	4.382	21.7031	3.1828e-06	4.4046e-05
ENSMUSG00000079588	636	426	122	238	126	-1.68239	2.97976	21.7024	3.18395e-06	4.4046e-05
ENSMUSG00000037725	2170	973	179	594	521	-1.75849	4.44002	21.6924	3.20062e-06	4.42373e-05
ENSMUSG00000076598	0	0	2	60	39	8.01316	-0.847617	21.6782	3.22429e-06	4.44855e-05
ENSMUSG00000040629	863	252	40	190	86	-2.28579	2.74083	21.6741	3.23126e-06	4.45422e-05
ENSMUSG00000095630	0	0	2	58	40	8.00531	-0.856821	21.6558	3.26227e-06	4.49298e-05
ENSMUSG00000062300	2849	1645	3644	5667	3883	1.05432	6.51234	21.6527	3.26749e-06	4.4962e-05
ENSMUSG00000030851	115	49	10	14	10	-2.69514	0.0283193	21.6464	3.27827e-06	4.50704e-05
ENSMUSG00000026188	217	119	14	43	36	-2.35957	1.12518	21.6324	3.30221e-06	4.53595e-05
ENSMUSG00000079112	317	149	10	60	42	-2.57187	1.51665	21.6306	3.30539e-06	4.53631e-05
ENSMUSG00000018727	2252	1120	209	755	534	-1.68844	4.5821	21.6227	3.31904e-06	4.55103e-05
ENSMUSG00000068663	2144	1223	3221	3990	2722	1.08084	6.11392	21.5933	3.37019e-06	4.6171e-05
ENSMUSG00000027931	2807	1581	3529	5031	4269	1.06963	6.48481	21.5852	3.38451e-06	4.63101e-05
ENSMUSG00000072294	52	27	140	187	206	2.30004	1.71591	21.5842	3.38629e-06	4.63101e-05
ENSMUSG00000020715	4205	1961	5172	7101	6491	1.16932	7.01584	21.5554	3.4375e-06	4.6969e-05
ENSMUSG00000015396	108	109	382	601	307	1.95744	2.97994	21.5292	3.48478e-06	4.7548e-05
ENSMUSG00000000282	1529	1017	3231	3015	2225	1.25068	5.87145	21.5286	3.48598e-06	4.7548e-05
ENSMUSG00000027233	554	217	30	105	90	-2.23127	2.27467	21.4987	3.54066e-06	4.82516e-05
ENSMUSG00000069910	1517	642	175	419	362	-1.62908	3.93061	21.493	3.55128e-06	4.8354e-05
ENSMUSG00000002100	1940	750	163	592	356	-1.75972	4.18931	21.4832	3.56941e-06	4.85584e-05
ENSMUSG00000026548	56	31	206	210	155	2.25305	1.82158	21.4377	3.6551e-06	4.96807e-05
ENSMUSG00000079020	2983	2023	5796	6224	4310	1.20456	6.81436	21.4223	3.68464e-06	5.00385e-05
ENSMUSG00000040614	869	334	95	214	167	-1.77718	3.02879	21.4155	3.69778e-06	5.01731e-05
ENSMUSG00000024697	792	433	4210	2027	1196	2.20898	5.57456	21.4103	3.7078e-06	5.02653e-05
ENSMUSG00000021952	1108	411	1618	1669	1827	1.381	5.12255	21.3932	3.74103e-06	5.06715e-05
ENSMUSG00000041548	1222	802	1895	2877	1649	1.13534	5.44863	21.3554	3.81544e-06	5.16345e-05
ENSMUSG00000027490	3619	1761	441	1594	792	-1.46871	5.324	21.3358	3.85457e-06	5.21188e-05
ENSMUSG00000063193	16	2	59	76	85	3.25778	0.382162	21.321	3.8845e-06	5.24536e-05
ENSMUSG00000002699	121	58	271	360	293	1.91711	2.53921	21.3202	3.88607e-06	5.24536e-05
ENSMUSG00000032548	3107	1446	3938	5215	3944	1.08193	6.51145	21.3034	3.92034e-06	5.28703e-05
ENSMUSG00000050410	2434	1289	384	1129	504	-1.43453	4.82171	21.2999	3.92742e-06	5.29199e-05
ENSMUSG00000018920	460	279	958	1192	733	1.46784	4.24376	21.2948	3.93802e-06	5.30167e-05
ENSMUSG00000035498	12	4	83	61	55	3.23548	0.268638	21.2704	3.98842e-06	5.36489e-05
ENSMUSG00000045776	12	16	347	102	80	3.73693	1.68808	21.2551	4.0203e-06	5.40311e-05
ENSMUSG00000034758	10223	4380	1270	3887	2625	-1.39466	6.76624	21.2504	4.03029e-06	5.41185e-05
ENSMUSG00000031662	40	16	145	190	95	2.48848	1.35972	21.2377	4.05703e-06	5.44084e-05
ENSMUSG00000015365	383	128	25	77	44	-2.25457	1.66114	21.2368	4.05886e-06	5.44084e-05
ENSMUSG00000034684	735	378	1195	1534	1073	1.30941	4.67661	21.232	4.06908e-06	5.44983e-05
ENSMUSG00000033545	7723	4614	2112	3626	2780	-1.04157	6.72453	21.206	4.12466e-06	5.51953e-05
ENSMUSG00000031380	1297	779	305	535	299	-1.39089	4.02093	21.1516	4.24355e-06	5.67374e-05
ENSMUSG00000020774	32	45	219	248	178	2.44475	1.96623	21.1315	4.28825e-06	5.72858e-05
ENSMUSG00000026123	1202	637	1353	2625	1784	1.14828	5.27986	21.127	4.2982e-06	5.73695e-05
ENSMUSG00000035177	1527	549	178	376	335	-1.6403	3.84246	21.119	4.31618e-06	5.75602e-05
ENSMUSG00000020300	661	453	2103	1192	1557	1.68578	5.0358	21.0934	4.37438e-06	5.82864e-05
ENSMUSG00000020432	3175	2013	5966	5999	4639	1.19937	6.84868	21.0859	4.39153e-06	5.84648e-05
ENSMUSG00000070287	99	59	294	298	273	1.9893	2.45772	21.0786	4.40829e-06	5.86103e-05
ENSMUSG00000031504	109	68	810	377	244	2.6001	3.16112	21.0778	4.40999e-06	5.86103e-05
ENSMUSG00000024053	6492	3361	938	2706	1984	-1.32082	6.26156	21.0741	4.41867e-06	5.86755e-05
ENSMUSG00000042604	39	16	199	96	199	2.82432	1.62689	21.062	4.44663e-06	5.89965e-05
ENSMUSG00000043498	22	16	173	90	113	2.86268	1.22293	21.059	4.45353e-06	5.90377e-05
ENSMUSG00000105112	38	14	110	129	158	2.53386	1.28217	21.0492	4.47649e-06	5.92916e-05
ENSMUSG00000042462	3033	1877	789	1658	789	-1.15468	5.35638	21.034	4.51203e-06	5.97115e-05
ENSMUSG00000016128	1522	701	2660	2326	2077	1.26451	5.61722	21.012	4.56424e-06	6.03511e-05
ENSMUSG00000023067	428	401	1188	1387	934	1.51174	4.52723	21.0021	4.58785e-06	6.06119e-05
ENSMUSG00000028066	3829	2137	824	1994	1117	-1.13475	5.62522	20.9971	4.59969e-06	6.07167e-05
ENSMUSG00000032020	2867	1844	911	1298	1042	-1.04156	5.35112	20.9751	4.65303e-06	6.13687e-05
ENSMUSG00000048534	17	4	54	112	64	3.00019	0.410434	20.9549	4.70234e-06	6.19666e-05
ENSMUSG00000024769	1087	647	2719	2121	1550	1.43417	5.44153	20.9454	4.72557e-06	6.222e-05
ENSMUSG00000003573	808	450	881	2541	1565	1.44756	4.97735	20.9025	4.83273e-06	6.35772e-05
ENSMUSG00000037111	3084	1918	5258	5272	4992	1.16602	6.76652	20.9001	4.83878e-06	6.3603e-05
ENSMUSG00000002396	787	445	1706	1612	1117	1.3922	4.9059	20.8977	4.84472e-06	6.36273e-05
ENSMUSG00000039157	1499	896	11945	4135	2685	2.58952	6.89586	20.8936	4.85515e-06	6.37005e-05
ENSMUSG00000047501	257	157	34	51	52	-2.08197	1.50476	20.8923	4.85848e-06	6.37005e-05
ENSMUSG00000060863	427	179	37	92	70	-2.06599	1.98471	20.8805	4.88843e-06	6.40392e-05
ENSMUSG00000023960	1627	743	2757	2590	2051	1.23116	5.68191	20.8705	4.91405e-06	6.43208e-05
ENSMUSG00000019850	164	44	466	404	300	2.16185	2.87142	20.863	4.93321e-06	6.45172e-05
ENSMUSG00000029283	1523	730	178	397	419	-1.64047	4.01077	20.857	4.94869e-06	6.46653e-05
ENSMUSG00000019872	770	493	3300	1762	1270	1.89653	5.3801	20.8521	4.96155e-06	6.47791e-05
ENSMUSG00000049791	1473	732	1745	2532	2339	1.13328	5.51799	20.8443	4.98173e-06	6.49879e-05
ENSMUSG00000030616	2843	1534	747	1130	985	-1.08548	5.193	20.8352	5.00546e-06	6.52428e-05
ENSMUSG00000023868	350	133	573	747	667	1.63812	3.68838	20.8304	5.01797e-06	6.53511e-05
ENSMUSG00000032501	404	243	618	1069	859	1.47014	4.05277	20.8172	5.05277e-06	6.57494e-05
ENSMUSG00000024810	78	44	252	261	207	2.09942	2.17339	20.812	5.06645e-06	6.58724e-05
ENSMUSG00000085089	4	0	14	57	49	4.38532	-0.547476	20.8061	5.08197e-06	6.6019e-05
ENSMUSG00000098912	4	13	84	79	113	3.36671	0.722307	20.7783	5.1565e-06	6.69313e-05
ENSMUSG00000029999	1718	899	1787	3502	2572	1.09369	5.74406	20.7707	5.17685e-06	6.71394e-05
ENSMUSG00000020897	3133	1915	383	1509	781	-1.50303	5.26387	20.7639	5.19522e-06	6.73215e-05
ENSMUSG00000035329	1215	714	2040	2198	1694	1.15065	5.37016	20.76	5.2058e-06	6.74025e-05
ENSMUSG00000061701	719	332	98	171	166	-1.71866	2.88544	20.7484	5.23752e-06	6.77568e-05
ENSMUSG00000022885	4232	2280	5557	7920	5721	1.08254	7.05532	20.7419	5.25529e-06	6.79304e-05
ENSMUSG00000109342	136	60	6	16	18	-2.73001	0.270063	20.7402	5.26006e-06	6.79355e-05
ENSMUSG00000024425	6838	4406	11177	16351	9963	1.21572	7.98015	20.7078	5.34988e-06	6.8981e-05
ENSMUSG00000063077	5479	2677	9677	8541	8762	1.31666	7.54273	20.6591	5.48751e-06	7.06971e-05
ENSMUSG00000036712	1461	826	2781	2330	2228	1.24608	5.68199	20.6282	5.57691e-06	7.17894e-05
ENSMUSG00000078350	1222	867	2541	2721	1718	1.22779	5.58086	20.5955	5.67293e-06	7.29652e-05
ENSMUSG00000021959	2523	1432	3685	4585	3228	1.06162	6.33042	20.5909	5.68666e-06	7.30428e-05
ENSMUSG00000028194	3200	2169	273	1254	916	-1.72166	5.30114	20.5903	5.68835e-06	7.30428e-05
ENSMUSG00000033209	4344	2973	6147	9494	7323	1.12379	7.30135	20.5725	5.74157e-06	7.36653e-05
ENSMUSG00000020901	110	31	236	343	229	2.1306	2.30194	20.5637	5.7679e-06	7.39422e-05
ENSMUSG00000026824	1936	1045	280	728	553	-1.44549	4.50162	20.5509	5.80677e-06	7.43793e-05
ENSMUSG00000018411	74	30	115	376	278	2.40166	2.15865	20.5373	5.84818e-06	7.48481e-05
ENSMUSG00000022385	1600	849	181	580	395	-1.60995	4.15938	20.5093	5.93435e-06	7.58884e-05
ENSMUSG00000037474	3153	1652	551	1390	987	-1.22438	5.26572	20.4954	5.97735e-06	7.63403e-05
ENSMUSG00000107254	284	111	16	47	43	-2.3376	1.30368	20.4948	5.97949e-06	7.63403e-05
ENSMUSG00000091649	11	6	81	73	46	3.08309	0.266671	20.4649	6.07356e-06	7.74156e-05
ENSMUSG00000018654	71	35	272	253	160	2.25332	2.08375	20.4648	6.07366e-06	7.74156e-05
ENSMUSG00000040811	1068	664	1658	2107	1531	1.11674	5.19961	20.4504	6.11979e-06	7.79396e-05
ENSMUSG00000079741	1012	389	99	190	230	-1.8372	3.22924	20.4484	6.12608e-06	7.79561e-05
ENSMUSG00000033684	4952	2922	7553	9160	7201	1.1238	7.37822	20.4413	6.14869e-06	7.81798e-05
ENSMUSG00000073721	384	178	31	86	67	-2.0916	1.88791	20.4324	6.17747e-06	7.84816e-05
ENSMUSG00000052026	713	247	40	153	110	-2.11484	2.59558	20.4237	6.20579e-06	7.87771e-05
ENSMUSG00000027443	1656	715	3869	2760	2073	1.49678	5.88269	20.4212	6.21389e-06	7.88049e-05
ENSMUSG00000105402	5	6	12	190	173	4.40865	1.0025	20.4199	6.21811e-06	7.88049e-05
ENSMUSG00000031613	5032	3783	839	2736	1641	-1.36356	6.15787	20.4143	6.23635e-06	7.89718e-05
ENSMUSG00000044906	941	449	195	244	218	-1.51754	3.3576	20.4022	6.27562e-06	7.93488e-05
ENSMUSG00000001281	38	31	173	183	132	2.29576	1.59024	20.402	6.27632e-06	7.93488e-05
ENSMUSG00000047810	80	22	196	284	169	2.2755	1.96651	20.3988	6.28704e-06	7.94198e-05
ENSMUSG00000053318	0	4	91	29	38	4.6546	-0.0594527	20.3824	6.34096e-06	7.99831e-05
ENSMUSG00000014503	2485	1019	345	708	693	-1.43737	4.68664	20.3821	6.34191e-06	7.99831e-05
ENSMUSG00000036181	2634	1392	3924	5231	2933	1.10696	6.37691	20.3674	6.39077e-06	8.0534e-05
ENSMUSG00000078771	25	49	258	209	258	2.65976	2.15171	20.3598	6.41622e-06	8.07893e-05
ENSMUSG00000038608	121	43	371	260	312	2.1793	2.58814	20.3519	6.44278e-06	8.10582e-05
ENSMUSG00000021707	2760	1473	565	1330	792	-1.17574	5.10574	20.346	6.46275e-06	8.12437e-05
ENSMUSG00000027848	1955	1137	3147	3158	2908	1.11914	6.02405	20.3128	6.57604e-06	8.26013e-05
ENSMUSG00000028832	10943	5557	1430	4987	2654	-1.40568	6.97005	20.3103	6.58442e-06	8.26398e-05
ENSMUSG00000028597	8618	5803	1434	4811	2197	-1.37808	6.84065	20.2997	6.6211e-06	8.30332e-05
ENSMUSG00000032006	663	378	1723	1199	1170	1.5515	4.79294	20.2609	6.75673e-06	8.46659e-05
ENSMUSG00000024899	4124	2999	8538	8605	6682	1.23603	7.36129	20.2382	6.83757e-06	8.56099e-05
ENSMUSG00000023940	1447	760	181	537	354	-1.56494	4.02274	20.2283	6.87276e-06	8.59814e-05
ENSMUSG00000080942	61	15	129	209	178	2.38596	1.63586	20.2056	6.95508e-06	8.69413e-05
ENSMUSG00000034416	70	25	124	285	224	2.29024	1.91473	20.1847	7.03116e-06	8.78218e-05
ENSMUSG00000021322	15	6	78	66	70	2.93382	0.387841	20.1687	7.09034e-06	8.849e-05
ENSMUSG00000060519	619	350	1883	1345	920	1.66593	4.78185	20.1568	7.13473e-06	8.89726e-05
ENSMUSG00000028713	56	37	170	220	184	2.12386	1.83384	20.1462	7.17444e-06	8.93961e-05
ENSMUSG00000069793	2510	1094	385	756	742	-1.3776	4.75966	20.14	7.19742e-06	8.96107e-05
ENSMUSG00000048521	26	14	154	99	89	2.67388	1.08508	20.1234	7.26033e-06	9.03218e-05
ENSMUSG00000055917	7543	5094	1837	4358	2339	-1.13971	6.74257	20.1142	7.29515e-06	9.06824e-05
ENSMUSG00000014592	6768	4423	1003	2910	2455	-1.36162	6.47518	20.1092	7.31427e-06	9.08475e-05
ENSMUSG00000022041	40	34	241	154	173	2.45549	1.83536	20.0852	7.40668e-06	9.19219e-05
ENSMUSG00000038305	2349	1193	605	990	642	-1.14413	4.85259	20.078	7.43458e-06	9.21947e-05
ENSMUSG00000044468	5746	2479	1292	2320	1779	-1.058	6.07152	20.0724	7.45635e-06	9.23911e-05
ENSMUSG00000025437	2030	840	3251	2744	3156	1.30011	5.99364	20.0689	7.47006e-06	9.24873e-05
ENSMUSG00000021298	10	8	84	69	53	3.0131	0.324272	20.0558	7.52132e-06	9.30355e-05
ENSMUSG00000021403	87	42	2	8	11	-3.05855	-0.337282	20.0546	7.52629e-06	9.30355e-05
ENSMUSG00000022322	1308	520	123	390	257	-1.72239	3.65083	20.0109	7.70039e-06	9.5112e-05
ENSMUSG00000051853	8108	4428	16298	15631	11462	1.34351	8.2051	20.0051	7.72372e-06	9.53246e-05
ENSMUSG00000010796	199	119	13	40	38	-2.31966	1.07101	20.001	7.74031e-06	9.54536e-05
ENSMUSG00000073418	175	220	780	645	815	1.928	3.85827	19.9833	7.81231e-06	9.6235e-05
ENSMUSG00000051497	5	0	2	300	321	6.51404	1.69045	19.981	7.82172e-06	9.6235e-05
ENSMUSG00000020889	1053	742	5388	2529	1837	2.00511	5.99811	19.9808	7.82223e-06	9.6235e-05
ENSMUSG00000054582	1276	501	80	346	226	-1.93381	3.54565	19.9705	7.86481e-06	9.66825e-05
ENSMUSG00000047592	10	4	22	136	86	3.56533	0.42231	19.9674	7.87726e-06	9.67591e-05
ENSMUSG00000028044	4144	2337	853	2290	989	-1.20819	5.7172	19.9481	7.95746e-06	9.75901e-05
ENSMUSG00000022311	48	30	2	5	4	-3.30249	-1.00294	19.9223	8.06553e-06	9.88376e-05
ENSMUSG00000055942	278	86	32	12	27	-2.63246	1.09592	19.9185	8.08133e-06	9.89534e-05
ENSMUSG00000037709	18435	10716	3357	8251	5922	-1.26198	7.87053	19.9124	8.10722e-06	9.91924e-05
ENSMUSG00000087060	547	321	57	124	143	-1.91224	2.59775	19.8938	8.18662e-06	0.000100085
ENSMUSG00000064065	600	215	78	119	107	-1.82068	2.44855	19.8742	8.27101e-06	0.000101038
ENSMUSG00000034613	733	317	1663	1368	985	1.5415	4.74653	19.8705	8.28688e-06	0.000101079
ENSMUSG00000058297	4886	2724	5830	10490	6847	1.10027	7.30005	19.8704	8.28742e-06	0.000101079
ENSMUSG00000024534	5736	3322	1134	2869	1912	-1.14855	6.22881	19.8591	8.33642e-06	0.000101551
ENSMUSG00000065954	5448	2954	9670	9371	7686	1.22584	7.53425	19.858	8.34136e-06	0.000101551
ENSMUSG00000028849	5172	2903	12571	10591	6804	1.446	7.65772	19.857	8.34564e-06	0.000101551
ENSMUSG00000022945	2095	1123	316	881	553	-1.40639	4.62433	19.8332	8.45022e-06	0.000102743
ENSMUSG00000076934	4	0	10	101	42	4.65888	-0.288806	19.8288	8.4696e-06	0.000102898
ENSMUSG00000030231	2094	1182	2624	3534	3136	1.03174	6.03529	19.8162	8.5258e-06	0.0001035
ENSMUSG00000029312	4033	1765	884	1678	1219	-1.07458	5.5633	19.8039	8.58088e-06	0.000104087
ENSMUSG00000053219	467	364	72	194	91	-1.83018	2.61145	19.786	8.66137e-06	0.000104919
ENSMUSG00000056394	7435	3496	1342	3428	2150	-1.15821	6.4562	19.785	8.66598e-06	0.000104919
ENSMUSG00000026437	417	278	716	1159	764	1.39384	4.11388	19.7842	8.66965e-06	0.000104919
ENSMUSG00000021054	2103	1417	4959	4180	2990	1.30622	6.38465	19.7758	8.70769e-06	0.000105297
ENSMUSG00000000804	1951	988	3368	2846	2888	1.21696	5.99999	19.7724	8.72346e-06	0.000105406
ENSMUSG00000031751	10464	6979	28281	24495	17040	1.52114	8.86305	19.7486	8.83281e-06	0.000106645
ENSMUSG00000022377	3704	2221	4870	7002	5502	1.05757	6.92075	19.7388	8.87814e-06	0.000107109
ENSMUSG00000036223	802	408	66	255	158	-1.86957	3.059	19.7289	8.92395e-06	0.000107578
ENSMUSG00000032380	99	78	922	412	227	2.68457	3.28022	19.7061	9.03126e-06	0.000108787
ENSMUSG00000050447	181	113	241	844	658	2.0144	3.37887	19.6815	9.14834e-06	0.000110113
ENSMUSG00000021175	1724	799	275	648	425	-1.39171	4.25246	19.6737	9.18578e-06	0.000110478
ENSMUSG00000032504	5799	3387	10955	10781	8198	1.24251	7.69025	19.66	9.25181e-06	0.000111186
ENSMUSG00000032086	3659	1972	5178	5973	5111	1.07573	6.84064	19.6568	9.26732e-06	0.000111287
ENSMUSG00000090698	194	124	469	531	399	1.6467	3.18641	19.6538	9.28205e-06	0.000111377
ENSMUSG00000034040	705	292	71	193	134	-1.79447	2.76762	19.6484	9.30791e-06	0.000111602
ENSMUSG00000024085	5538	3044	13308	8915	9646	1.48275	7.77109	19.6429	9.33485e-06	0.000111839
ENSMUSG00000069874	319	228	1661	840	637	2.07496	4.34786	19.6124	9.48498e-06	0.000113472
ENSMUSG00000011267	668	401	59	184	170	-1.89716	2.90429	19.6123	9.4858e-06	0.000113472
ENSMUSG00000029640	1765	793	2453	2735	2136	1.09541	5.68454	19.6106	9.49414e-06	0.000113485
ENSMUSG00000027475	2156	906	2919	3422	2486	1.11088	5.94325	19.596	9.56674e-06	0.000114265
ENSMUSG00000025429	20	18	206	96	93	2.90485	1.29346	19.5841	9.62646e-06	0.00011489
ENSMUSG00000042364	21803	11556	4164	9390	6718	-1.22412	8.06185	19.5811	9.64191e-06	0.0001149
ENSMUSG00000074170	318	306	493	1825	1320	1.89882	4.44496	19.5811	9.64204e-06	0.0001149
ENSMUSG00000091119	7	6	63	43	63	3.21468	0.0585329	19.5727	9.68423e-06	0.000115314
ENSMUSG00000078137	300	194	423	1235	693	1.67654	3.8468	19.5708	9.69393e-06	0.000115341
ENSMUSG00000045775	19	8	69	79	96	2.74806	0.576013	19.5655	9.72104e-06	0.000115576
ENSMUSG00000024222	16450	10234	39284	38671	26890	1.4972	9.44324	19.5543	9.7779e-06	0.000116163
ENSMUSG00000012443	3833	1686	525	1425	1127	-1.31658	5.39744	19.5339	9.8829e-06	0.000117321
ENSMUSG00000034951	1317	607	1997	2325	1495	1.15834	5.32705	19.5193	9.95867e-06	0.00011813
ENSMUSG00000074731	122	55	8	18	15	-2.56163	0.16391	19.5026	1.00462e-05	0.000119078
ENSMUSG00000039257	481	326	59	161	115	-1.82773	2.54423	19.4876	1.01254e-05	0.000119925
ENSMUSG00000022360	3728	1794	950	1379	1293	-1.05301	5.51974	19.4437	1.0361e-05	0.000122622
ENSMUSG00000047180	114	56	310	311	246	1.9152	2.46725	19.417	1.05069e-05	0.000124254
ENSMUSG00000027366	3027	1927	5427	5282	4466	1.14095	6.73788	19.3993	1.06046e-05	0.00012522
ENSMUSG00000042477	1190	517	154	365	282	-1.55682	3.6218	19.3773	1.07277e-05	0.000126577
ENSMUSG00000034801	2035	1007	3014	3155	2574	1.08994	5.94774	19.3633	1.08066e-05	0.000127411
ENSMUSG00000048616	316	182	47	94	51	-1.89806	1.80565	19.3295	1.09993e-05	0.00012953
ENSMUSG00000025777	499	205	53	121	89	-1.87508	2.24645	19.3289	1.10029e-05	0.00012953
ENSMUSG00000021423	95	69	269	349	243	1.86625	2.44183	19.3259	1.10199e-05	0.000129632
ENSMUSG00000021770	1709	1037	3237	2823	2491	1.18377	5.91079	19.3121	1.11003e-05	0.000130479
ENSMUSG00000048349	293	179	40	62	68	-1.95822	1.7236	19.3067	1.11317e-05	0.000130749
ENSMUSG00000074997	192	101	28	45	22	-2.11677	0.983082	19.2912	1.12224e-05	0.000131715
ENSMUSG00000022441	562	208	56	137	93	-1.87402	2.35706	19.2733	1.13281e-05	0.000132855
ENSMUSG00000033589	2397	1443	560	1250	713	-1.14808	4.99955	19.2572	1.14239e-05	0.000133879
ENSMUSG00000028838	107	35	320	310	187	2.1464	2.34403	19.2459	1.14916e-05	0.00013457
ENSMUSG00000028328	28	16	178	129	74	2.6663	1.22216	19.2353	1.15557e-05	0.000135219
ENSMUSG00000070031	40	24	138	167	116	2.22721	1.37731	19.2265	1.16091e-05	0.000135742
ENSMUSG00000028557	3010	1976	5995	5991	4016	1.19235	6.79277	19.2227	1.16321e-05	0.000135856
ENSMUSG00000064294	146	81	480	327	355	1.93943	2.92094	19.222	1.16363e-05	0.000135856
ENSMUSG00000026429	819	399	87	280	161	-1.727	3.10318	19.1776	1.19104e-05	0.000138952
ENSMUSG00000021485	978	472	81	335	177	-1.82843	3.32079	19.1641	1.19947e-05	0.00013983
ENSMUSG00000081058	27	15	74	151	90	2.38095	0.910317	19.1595	1.20238e-05	0.000140065
ENSMUSG00000024406	626	251	39	143	114	-2.03383	2.51168	19.1555	1.20488e-05	0.000140251
ENSMUSG00000015947	55	39	260	219	146	2.24433	1.96385	19.142	1.21343e-05	0.00014114
ENSMUSG00000026822	58	15	181	113	485	3.15183	2.25856	19.1176	1.22904e-05	0.000142849
ENSMUSG00000032280	2552	1416	4439	4398	3117	1.13606	6.38756	19.1119	1.23271e-05	0.000143169
ENSMUSG00000024298	766	194	1099	1213	1651	1.74042	4.69387	19.1039	1.23794e-05	0.000143669
ENSMUSG00000034066	445	204	822	841	743	1.47369	4.01074	19.0999	1.2405e-05	0.000143859
ENSMUSG00000045010	179	67	10	33	19	-2.44856	0.613111	19.0977	1.24192e-05	0.000143917
ENSMUSG00000072620	57	37	200	206	162	2.11003	1.83386	19.0914	1.24607e-05	0.00014429
ENSMUSG00000068744	1479	941	154	601	381	-1.66772	4.15817	19.0761	1.25611e-05	0.000145344
ENSMUSG00000028607	3111	1444	3292	5525	3912	1.02035	6.46497	19.0725	1.25848e-05	0.000145511
ENSMUSG00000027495	984	579	1461	2139	1240	1.12465	5.04721	19.0666	1.26238e-05	0.000145751
ENSMUSG00000056973	6	6	32	110	41	3.26318	0.0378175	19.0665	1.26243e-05	0.000145751
ENSMUSG00000062184	3745	1658	792	1457	1218	-1.09001	5.45742	19.0475	1.27504e-05	0.000147097
ENSMUSG00000032093	13	6	97	59	54	3.05454	0.368868	19.0378	1.28155e-05	0.000147739
ENSMUSG00000050708	40251	25238	107895	112475	75150	1.68922	10.8973	19.034	1.28412e-05	0.000147926
ENSMUSG00000015093	33	18	986	139	84	4.255	2.89784	19.0274	1.28852e-05	0.000148322
ENSMUSG00000038292	344	123	38	72	48	-1.98796	1.61127	19.0087	1.30126e-05	0.000149679
ENSMUSG00000031626	3107	1571	2771	9122	8327	1.61351	6.98652	18.9981	1.30848e-05	0.000150383
ENSMUSG00000030745	24	14	126	106	72	2.53831	0.907117	18.9969	1.30932e-05	0.000150383
ENSMUSG00000033544	946	415	127	282	219	-1.57876	3.29128	18.9909	1.31346e-05	0.000150748
ENSMUSG00000097925	0	2	6	64	63	5.20563	-0.428747	18.9737	1.32531e-05	0.000151883
ENSMUSG00000051278	1058	529	140	213	307	-1.69755	3.49714	18.9697	1.32811e-05	0.000151981
ENSMUSG00000007646	1215	682	299	496	263	-1.35242	3.89252	18.9674	1.3297e-05	0.000152051
ENSMUSG00000027940	4395	2547	8059	8159	5573	1.18412	7.23944	18.9569	1.33705e-05	0.000152762
ENSMUSG00000074277	237	126	2493	656	438	2.96632	4.4968	18.9557	1.33788e-05	0.000152762
ENSMUSG00000029822	808	471	2178	1417	1282	1.50712	5.05768	18.9508	1.34135e-05	0.000153045
ENSMUSG00000040627	325	194	48	101	54	-1.88836	1.87344	18.9395	1.34928e-05	0.000153837
ENSMUSG00000059089	20	18	225	101	83	2.95532	1.33983	18.9304	1.35572e-05	0.000154459
ENSMUSG00000030621	3009	2216	929	1788	1045	-1.04404	5.52561	18.8508	1.41355e-05	0.000160929
ENSMUSG00000025001	2665	1372	443	1058	879	-1.2553	4.99962	18.8489	1.41489e-05	0.000160965
ENSMUSG00000025094	10985	9825	1245	4528	4241	-1.667	7.32667	18.8397	1.42175e-05	0.00016131
ENSMUSG00000034459	20	26	460	138	97	3.4104	2.09503	18.8393	1.42205e-05	0.00016131
ENSMUSG00000029417	14	6	269	62	44	3.90579	1.2017	18.8393	1.42208e-05	0.00016131
ENSMUSG00000072966	2654	1525	664	1332	886	-1.05344	5.15142	18.836	1.42454e-05	0.000161472
ENSMUSG00000017466	10337	5979	26384	21999	14779	1.50329	8.7243	18.8335	1.42638e-05	0.000161563
ENSMUSG00000061751	879	338	696	2871	2775	1.92891	5.26003	18.8312	1.42812e-05	0.000161642
ENSMUSG00000055782	4017	1951	554	1560	1280	-1.30556	5.53262	18.8285	1.43017e-05	0.000161756
ENSMUSG00000055730	2	4	0	1172	1116	7.7801	3.52777	18.8228	1.43443e-05	0.00016212
ENSMUSG00000027536	71	44	724	227	173	2.90693	2.8178	18.8097	1.44427e-05	0.000163069
ENSMUSG00000045662	182	83	14	43	20	-2.288	0.779413	18.8089	1.44492e-05	0.000163069
ENSMUSG00000021508	3320	2189	16586	9274	4685	2.0275	7.62166	18.8042	1.44847e-05	0.000163306
ENSMUSG00000034648	1446	583	771	16737	15548	3.53177	7.45428	18.8034	1.44911e-05	0.000163306
ENSMUSG00000038175	603	248	1085	1092	851	1.43101	4.34683	18.792	1.45774e-05	0.000164006
ENSMUSG00000022788	1101	485	1477	1598	2223	1.34709	5.18768	18.7911	1.45849e-05	0.000164006
ENSMUSG00000024660	5702	2988	1110	2771	1854	-1.11301	6.16422	18.7746	1.47111e-05	0.000165306
ENSMUSG00000045288	289	149	396	1222	528	1.73986	3.68505	18.7637	1.47958e-05	0.000166137
ENSMUSG00000074918	1366	925	2182	3114	1700	1.07719	5.589	18.7466	1.49288e-05	0.000167511
ENSMUSG00000029571	3737	2114	6426	5851	5619	1.17107	6.97814	18.7401	1.49801e-05	0.000167905
ENSMUSG00000026786	96	80	334	376	239	1.88779	2.58548	18.7394	1.49855e-05	0.000167905
ENSMUSG00000003518	1308	690	1915	2246	1611	1.07137	5.33994	18.7281	1.50744e-05	0.000168779
ENSMUSG00000039419	26	14	673	135	57	4.10218	2.40214	18.7242	1.51052e-05	0.000169003
ENSMUSG00000045136	1624	561	167	486	323	-1.60883	3.9193	18.7002	1.5297e-05	0.000171026
ENSMUSG00000102869	1175	477	2040	1831	1427	1.29398	5.19009	18.6856	1.54146e-05	0.000172216
ENSMUSG00000050370	12	0	39	66	54	3.37008	-0.0992742	18.6479	1.57223e-05	0.000175528
ENSMUSG00000081137	448	197	68	96	86	-1.79668	2.15654	18.6357	1.58228e-05	0.000176524
ENSMUSG00000076490	8	2	77	68	20	3.60914	-0.0437918	18.632	1.58536e-05	0.00017674
ENSMUSG00000030789	58	24	127	168	223	2.2497	1.69	18.6249	1.59127e-05	0.000177272
ENSMUSG00000038750	815	349	72	215	179	-1.78876	2.99666	18.6051	1.60786e-05	0.000178992
ENSMUSG00000024059	1135	629	137	393	308	-1.59315	3.70149	18.5919	1.61905e-05	0.000179984
ENSMUSG00000031666	2573	1320	3808	4092	3136	1.05922	6.28665	18.5911	1.61975e-05	0.000179984
ENSMUSG00000074397	288	132	17	80	28	-2.2991	1.42355	18.5905	1.62024e-05	0.000179984
ENSMUSG00000043889	484	231	220	10343	5821	3.93097	6.36192	18.5875	1.62284e-05	0.000180144
ENSMUSG00000021638	111	56	378	298	221	2.0034	2.52001	18.555	1.65072e-05	0.000183108
ENSMUSG00000038764	1149	683	3105	1989	1705	1.46463	5.54491	18.5532	1.65228e-05	0.000183151
ENSMUSG00000108379	318	206	49	89	71	-1.84685	1.91389	18.5475	1.65723e-05	0.000183569
ENSMUSG00000027335	18	22	45	260	217	3.03016	1.54303	18.5446	1.65975e-05	0.000183717
ENSMUSG00000040950	101	119	298	608	362	1.8724	2.95613	18.5387	1.66485e-05	0.000184151
ENSMUSG00000078925	530	230	65	139	105	-1.75801	2.39926	18.5223	1.67927e-05	0.000185582
ENSMUSG00000008730	4299	2441	8442	7014	6148	1.2421	7.23792	18.5213	1.68017e-05	0.000185582
ENSMUSG00000020437	29	22	141	149	86	2.36006	1.20613	18.5194	1.68182e-05	0.000185632
ENSMUSG00000085162	136	103	10	39	20	-2.39514	0.691788	18.5111	1.68917e-05	0.000186259
ENSMUSG00000024981	2585	1478	4859	4241	3373	1.17153	6.45469	18.5103	1.68989e-05	0.000186259
ENSMUSG00000028150	308	159	729	715	472	1.59196	3.65479	18.4498	1.74442e-05	0.000192133
ENSMUSG00000027496	3230	1593	281	1289	779	-1.57761	5.13189	18.4317	1.76107e-05	0.00019383
ENSMUSG00000026669	2645	1158	292	989	664	-1.46279	4.80709	18.4299	1.7627e-05	0.000193872
ENSMUSG00000041219	2910	1409	472	1109	965	-1.24	5.09129	18.4265	1.76582e-05	0.000194078
ENSMUSG00000024818	305	179	586	826	495	1.47694	3.63647	18.3975	1.79289e-05	0.000196914
ENSMUSG00000020186	8021	5547	1619	4860	2221	-1.24483	6.80814	18.3945	1.79576e-05	0.000197091
ENSMUSG00000053541	57	43	504	159	207	2.70543	2.46909	18.3733	1.81588e-05	0.000199158
ENSMUSG00000029020	2293	1313	3341	3803	2928	1.01264	6.16202	18.3416	1.84627e-05	0.000202348
ENSMUSG00000033216	3030	1809	749	1604	1047	-1.03936	5.37598	18.34	1.84784e-05	0.000202379
ENSMUSG00000086446	57	33	7	0	1	-3.80983	-0.874607	18.3267	1.86084e-05	0.000203659
ENSMUSG00000041351	394	259	1823	959	665	1.96644	4.494	18.3249	1.86257e-05	0.000203704
ENSMUSG00000045751	1899	962	339	802	529	-1.28069	4.49105	18.2937	1.89328e-05	0.000206918
ENSMUSG00000030559	603	261	63	160	126	-1.77355	2.57705	18.2818	1.90524e-05	0.000208078
ENSMUSG00000022074	707	544	148	236	237	-1.54693	3.286	18.273	1.91402e-05	0.000208891
ENSMUSG00000039106	135	49	8	19	16	-2.51487	0.197299	18.2498	1.93743e-05	0.00021115
ENSMUSG00000003721	1082	654	1831	2029	1392	1.11528	5.1965	18.2461	1.9412e-05	0.000211413
ENSMUSG00000056586	539	410	75	227	132	-1.73025	2.82751	18.2169	1.97122e-05	0.000214532
ENSMUSG00000033096	1685	931	2669	2974	1902	1.06049	5.72867	18.2137	1.97453e-05	0.000214742
ENSMUSG00000074785	16033	8362	3815	7311	5205	-1.07139	7.66903	18.2087	1.97973e-05	0.000215157
ENSMUSG00000040430	855	500	1767	1405	1365	1.30515	4.98044	18.2019	1.98679e-05	0.000215774
ENSMUSG00000021279	5717	2525	7656	9448	6740	1.10315	7.37343	18.1962	1.99277e-05	0.000216121
ENSMUSG00000082100	70	29	174	193	180	2.05214	1.78805	18.1925	1.99661e-05	0.000216388
ENSMUSG00000056737	843	542	932	2556	1558	1.30082	5.0266	18.1586	2.03245e-05	0.000219965
ENSMUSG00000052133	634	327	62	218	123	-1.79044	2.75486	18.1442	2.04787e-05	0.000221481
ENSMUSG00000055024	4533	2616	6114	7408	7021	1.05635	7.18326	18.1186	2.07562e-05	0.000224247
ENSMUSG00000031070	407	273	77	140	90	-1.6867	2.34041	18.118	2.07634e-05	0.000224247
ENSMUSG00000021216	146	74	10	25	24	-2.37164	0.518711	18.1166	2.07785e-05	0.000224255
ENSMUSG00000032080	8290	4685	1066	4101	2250	-1.37283	6.65596	18.1046	2.09092e-05	0.000225509
ENSMUSG00000028519	147	124	31	33	28	-2.09276	0.95804	18.051	2.15067e-05	0.000231632
ENSMUSG00000053025	226	96	20	40	41	-2.10559	1.0847	18.0353	2.16848e-05	0.000233389
ENSMUSG00000060206	1033	469	1739	1482	1528	1.26603	5.05116	18.018	2.18824e-05	0.000235353
ENSMUSG00000025758	2178	1106	413	786	725	-1.24287	4.70469	17.9901	2.22054e-05	0.000238537
ENSMUSG00000052188	11	12	60	108	59	2.68987	0.427443	17.9898	2.22091e-05	0.000238537
ENSMUSG00000090610	479	269	781	1310	660	1.36416	4.16418	17.9805	2.23179e-05	0.00023954
ENSMUSG00000029063	7336	4168	14121	13654	9758	1.24906	8.01456	17.9783	2.23433e-05	0.000239648
ENSMUSG00000034349	12867	6851	2528	4763	4874	-1.17042	7.32563	17.9623	2.25326e-05	0.000241501
ENSMUSG00000054951	414	123	26	83	57	-2.1135	1.74822	17.9611	2.25471e-05	0.000241501
ENSMUSG00000076613	170	75	100	2717	1207	3.44281	4.34452	17.9591	2.25701e-05	0.000241581
ENSMUSG00000032221	871	410	116	244	229	-1.58216	3.216	17.9295	2.29237e-05	0.000245197
ENSMUSG00000022367	63	32	0	9	5	-3.27234	-0.765664	17.9125	2.31299e-05	0.000247063
ENSMUSG00000057246	285	215	65	67	64	-1.85915	1.8714	17.9009	2.32707e-05	0.000248396
ENSMUSG00000025586	2804	1300	870	1027	770	-1.05536	5.08442	17.8982	2.33036e-05	0.000248577
ENSMUSG00000096278	162	48	4	24	15	-2.71996	0.314671	17.8943	2.33524e-05	0.000248756
ENSMUSG00000021965	1417	813	146	526	386	-1.61742	4.03705	17.8912	2.33904e-05	0.000248991
ENSMUSG00000067017	471	324	960	1073	810	1.33504	4.26681	17.8897	2.34089e-05	0.000249017
ENSMUSG00000048234	1704	958	2564	2781	2075	1.01564	5.7233	17.8778	2.35554e-05	0.000250404
ENSMUSG00000026679	96	68	10	14	18	-2.46144	0.143999	17.8759	2.35792e-05	0.000250487
ENSMUSG00000028068	2306	1037	315	899	609	-1.36575	4.66129	17.8507	2.38933e-05	0.000253484
ENSMUSG00000040054	4189	2179	5755	6509	5675	1.04887	6.99088	17.8506	2.38939e-05	0.000253484
ENSMUSG00000062248	2162	1294	324	1064	584	-1.37672	4.7589	17.8403	2.40241e-05	0.000254692
ENSMUSG00000020170	3949	2071	6498	6065	5277	1.13478	6.97679	17.8385	2.40472e-05	0.000254763
ENSMUSG00000024590	10092	5260	1682	4833	3073	-1.20332	6.94746	17.8318	2.41323e-05	0.00025549
ENSMUSG00000033068	2898	1614	528	1472	885	-1.18335	5.20281	17.8165	2.43259e-05	0.000257365
ENSMUSG00000025355	481	252	741	1010	761	1.30901	4.07885	17.806	2.44607e-05	0.000258615
ENSMUSG00000074505	502	270	89	110	128	-1.68598	2.48208	17.7916	2.46471e-05	0.000260409
ENSMUSG00000076617	291	126	624	662	419	1.6095	3.47582	17.7667	2.49718e-05	0.000263661
ENSMUSG00000040592	18	10	80	101	55	2.57673	0.513203	17.758	2.50854e-05	0.000264681
ENSMUSG00000059434	125	67	16	22	17	-2.26962	0.361329	17.7568	2.51025e-05	0.000264681
ENSMUSG00000026196	864	469	150	336	212	-1.44864	3.3446	17.7385	2.53451e-05	0.000267059
ENSMUSG00000024986	360	144	1381	802	462	2.03758	4.09104	17.7152	2.56564e-05	0.000269974
ENSMUSG00000034981	1673	914	6690	3236	2275	1.84734	6.34154	17.7108	2.57167e-05	0.000270425
ENSMUSG00000031654	82	28	6	4	8	-2.93724	-0.569786	17.7009	2.58502e-05	0.000271646
ENSMUSG00000046546	586	303	868	1208	865	1.25688	4.3131	17.6978	2.58925e-05	0.000271906
ENSMUSG00000028914	1334	995	2022	3048	1856	1.02058	5.58863	17.695	2.59307e-05	0.000272124
ENSMUSG00000073705	969	412	175	344	171	-1.47516	3.34181	17.6566	2.64601e-05	0.000277305
ENSMUSG00000047250	87	55	168	329	261	1.89261	2.235	17.6539	2.64975e-05	0.00027751
ENSMUSG00000048899	1038	424	130	305	248	-1.5483	3.39157	17.6472	2.6591e-05	0.000278173
ENSMUSG00000024677	55	51	313	203	188	2.22479	2.16412	17.6468	2.65965e-05	0.000278173
ENSMUSG00000026315	44	24	96	176	153	2.15104	1.38454	17.6307	2.68217e-05	0.000280152
ENSMUSG00000048376	1461	795	3179	2242	1980	1.29646	5.69439	17.6082	2.71414e-05	0.000283301
ENSMUSG00000038349	415	204	1004	767	658	1.56516	4.02867	17.5991	2.72719e-05	0.000284472
ENSMUSG00000039891	31	4	207	74	94	3.2095	1.21411	17.5852	2.74719e-05	0.000286366
ENSMUSG00000032744	8220	5992	1775	4918	2787	-1.17947	6.91112	17.578	2.75764e-05	0.000287263
ENSMUSG00000017499	1307	688	223	545	338	-1.36762	3.94716	17.5764	2.75986e-05	0.000287303
ENSMUSG00000040616	2620	1015	580	1009	630	-1.15015	4.83821	17.5609	2.78246e-05	0.000289462
ENSMUSG00000087651	1222	818	299	565	376	-1.26054	4.06527	17.5596	2.78439e-05	0.000289468
ENSMUSG00000022479	87	59	168	364	256	1.88333	2.27928	17.5511	2.79691e-05	0.000290576
ENSMUSG00000018846	3169	2067	4885	5208	5019	1.04845	6.752	17.5386	2.81538e-05	0.0002923
ENSMUSG00000000278	8199	5168	12348	17046	11803	1.11675	8.14903	17.4625	2.93026e-05	0.000304024
ENSMUSG00000020400	4358	3205	11748	9848	6247	1.38169	7.56475	17.4584	2.93657e-05	0.000304393
ENSMUSG00000041729	355	304	720	956	849	1.38775	4.07987	17.4577	2.93772e-05	0.000304393
ENSMUSG00000021998	1378	674	2394	2192	1622	1.17331	5.44211	17.4397	2.9657e-05	0.000307087
ENSMUSG00000031378	1166	573	1956	1773	1510	1.1713	5.20312	17.435	2.97301e-05	0.000307639
ENSMUSG00000027908	16	2	131	79	33	3.45393	0.537284	17.4243	2.98982e-05	0.000309174
ENSMUSG00000039477	9696	5770	11519	21650	16948	1.18495	8.40062	17.4135	3.00678e-05	0.00031072
ENSMUSG00000046999	4998	4380	523	2557	1677	-1.62787	6.18573	17.3922	3.04071e-05	0.000314018
ENSMUSG00000087591	88	63	4	16	16	-2.60911	0.00259802	17.387	3.04908e-05	0.000314674
ENSMUSG00000078700	98	169	248	1351	876	2.44003	3.7974	17.3819	3.05726e-05	0.00031531
ENSMUSG00000055322	7099	4624	14706	13783	10327	1.24775	8.06743	17.378	3.06352e-05	0.000315746
ENSMUSG00000040957	34876	21065	3124	15208	8410	-1.65465	8.67952	17.359	3.09437e-05	0.000318714
ENSMUSG00000033147	349	153	992	645	544	1.74485	3.85465	17.3535	3.10331e-05	0.000319313
ENSMUSG00000029032	795	374	103	273	179	-1.57049	3.08843	17.3529	3.10429e-05	0.000319313
ENSMUSG00000026832	49	14	350	144	91	2.92617	1.85683	17.3453	3.11676e-05	0.000320259
ENSMUSG00000047534	1669	829	119	392	479	-1.80607	4.11419	17.3447	3.1176e-05	0.000320259
ENSMUSG00000037852	28082	17763	57270	70420	47419	1.43355	10.176	17.3365	3.13119e-05	0.000321443
ENSMUSG00000035673	1516	847	2115	2425	1983	1.00199	5.54019	17.3113	3.17302e-05	0.000325308
ENSMUSG00000040204	3007	1898	483	1746	715	-1.33986	5.28718	17.2974	3.19619e-05	0.000327468
ENSMUSG00000045534	44	39	151	178	173	2.05917	1.66413	17.2918	3.20568e-05	0.000328223
ENSMUSG00000034387	39	14	31	502	287	3.41176	2.10307	17.2862	3.21518e-05	0.00032898
ENSMUSG00000031652	3525	2001	5889	5518	4712	1.09585	6.83874	17.2836	3.21947e-05	0.000329002
ENSMUSG00000038770	1568	820	154	527	443	-1.5986	4.12421	17.2835	3.21962e-05	0.000329002
ENSMUSG00000027303	4387	2233	7865	6999	5316	1.18078	7.14349	17.2787	3.22785e-05	0.000329626
ENSMUSG00000074832	125	36	2	19	9	-2.8704	-0.0729119	17.2759	3.23269e-05	0.000329904
ENSMUSG00000044042	867	587	2217	1391	1628	1.40426	5.18857	17.2684	3.24542e-05	0.000330986
ENSMUSG00000056258	4	8	11	143	237	4.33552	1.11779	17.259	3.26157e-05	0.000332415
ENSMUSG00000016087	349	197	764	733	571	1.46766	3.79492	17.2516	3.27422e-05	0.000333268
ENSMUSG00000006344	786	389	1095	1362	1197	1.19308	4.65688	17.2493	3.27813e-05	0.000333448
ENSMUSG00000015312	3631	814	637	916	410	-1.52887	4.90064	17.2444	3.28656e-05	0.000334087
ENSMUSG00000092622	588	334	53	204	129	-1.80725	2.70826	17.2302	3.31126e-05	0.000336378
ENSMUSG00000020914	19010	8642	2493	7497	5546	-1.32187	7.72477	17.209	3.34847e-05	0.000339937
ENSMUSG00000030249	1253	599	1301	2118	1987	1.09429	5.22973	17.1983	3.36734e-05	0.000341629
ENSMUSG00000026646	806	446	127	261	233	-1.50492	3.23885	17.1938	3.37539e-05	0.000342222
ENSMUSG00000035299	333	127	592	593	581	1.56	3.55472	17.1921	3.37837e-05	0.000342302
ENSMUSG00000060402	5861	4214	1190	3725	1729	-1.21355	6.39874	17.1847	3.3915e-05	0.000343409
ENSMUSG00000026626	5916	3597	8469	11814	7653	1.05034	7.60087	17.1685	3.42063e-05	0.000346134
ENSMUSG00000047261	58	55	2	14	8	-2.86252	-0.399016	17.1285	3.49336e-05	0.000353263
ENSMUSG00000036362	12	13	75	88	61	2.59169	0.45262	17.1133	3.52143e-05	0.000355871
ENSMUSG00000030047	118	91	373	361	271	1.75361	2.70597	17.1108	3.52616e-05	0.000356117
ENSMUSG00000097327	93	168	30	30	19	-2.39848	0.953328	17.1068	3.53354e-05	0.00035663
ENSMUSG00000026779	1434	727	237	403	472	-1.40977	4.04009	17.0979	3.55013e-05	0.000358073
ENSMUSG00000063445	1766	828	398	769	340	-1.28043	4.33582	17.0961	3.55344e-05	0.000358175
ENSMUSG00000043453	131	59	20	18	12	-2.33957	0.306455	17.0841	3.576e-05	0.000360216
ENSMUSG00000021676	2426	1300	5988	3457	3672	1.421	6.51338	17.0828	3.57844e-05	0.000360228
ENSMUSG00000047352	237	169	40	73	53	-1.83331	1.57198	17.0802	3.58332e-05	0.000360466
ENSMUSG00000026398	40860	23478	8771	16782	13741	-1.21423	9.02881	17.0791	3.58543e-05	0.000360466
ENSMUSG00000052212	475	214	61	146	85	-1.72604	2.27553	17.0634	3.61522e-05	0.000363226
ENSMUSG00000058625	648	202	122	99	82	-1.82288	2.48592	17.0301	3.67921e-05	0.000369178
ENSMUSG00000049493	525	148	67	95	77	-1.85323	2.13031	17.0194	3.70005e-05	0.000370792
ENSMUSG00000078521	803	399	109	313	165	-1.55825	3.14218	17.0164	3.70584e-05	0.000370894
ENSMUSG00000027635	1758	907	364	669	571	-1.20954	4.42005	17.0064	3.72537e-05	0.000372609
ENSMUSG00000005142	3290	2052	3720	6125	5567	1.02507	6.75449	16.9942	3.74939e-05	0.000374765
ENSMUSG00000035842	2348	1118	393	843	771	-1.25464	4.76575	16.993	3.75175e-05	0.000374765
ENSMUSG00000011148	165	112	1199	503	285	2.42006	3.66004	16.9835	3.77062e-05	0.000376409
ENSMUSG00000060550	70	45	2562	215	159	4.35803	4.19504	16.9749	3.78779e-05	0.000377699
ENSMUSG00000019301	19339	12854	4411	11381	4745	-1.23963	8.04862	16.9745	3.78859e-05	0.000377699
ENSMUSG00000019773	1525	819	205	633	416	-1.43243	4.15936	16.9733	3.79082e-05	0.000377699
ENSMUSG00000048661	1074	573	1491	1720	1504	1.06519	5.05912	16.9716	3.7943e-05	0.000377804
ENSMUSG00000028312	4388	1911	947	1551	1586	-1.05374	5.69063	16.9687	3.80003e-05	0.000378132
ENSMUSG00000039616	329	162	516	840	488	1.42655	3.58522	16.9635	3.81046e-05	0.000378723
ENSMUSG00000056515	5347	2850	6870	9713	6348	1.00505	7.32658	16.9634	3.81083e-05	0.000378723
ENSMUSG00000039005	103	54	255	228	303	1.90366	2.35383	16.9539	3.82993e-05	0.000380378
ENSMUSG00000020598	336	116	188	2242	2288	2.93083	4.7049	16.9332	3.87193e-05	0.000383844
ENSMUSG00000070686	428	124	67	46	52	-2.0477	1.80071	16.933	3.87223e-05	0.000383844
ENSMUSG00000024780	1126	761	2122	1893	1747	1.13439	5.35282	16.9314	3.87559e-05	0.000383933
ENSMUSG00000034480	1166	778	2079	1873	1948	1.1313	5.39088	16.9289	3.88055e-05	0.00038418
ENSMUSG00000037341	976	393	1609	1336	1462	1.31706	4.93622	16.9256	3.88735e-05	0.000384608
ENSMUSG00000048626	991	400	79	244	235	-1.76632	3.24834	16.9155	3.90821e-05	0.000386426
ENSMUSG00000078921	19	33	1149	125	108	4.22899	3.10254	16.8963	3.94792e-05	0.000390105
ENSMUSG00000059791	1615	1026	336	853	429	-1.27501	4.4211	16.8942	3.95225e-05	0.000390285
ENSMUSG00000055148	1142	839	4126	2709	1511	1.59638	5.80577	16.8918	3.95728e-05	0.000390533
ENSMUSG00000087365	1506	1149	366	745	568	-1.2264	4.48325	16.8799	3.98215e-05	0.00039249
ENSMUSG00000048732	702	210	853	1147	1263	1.48668	4.43802	16.8759	3.99054e-05	0.000393068
ENSMUSG00000040752	147	40	17	15	7	-2.5969	0.169533	16.8468	4.05209e-05	0.000398878
ENSMUSG00000035439	1861	845	392	796	446	-1.21087	4.41767	16.8455	4.0549e-05	0.000398903
ENSMUSG00000038651	386	157	19	90	64	-2.13526	1.80653	16.8367	4.07377e-05	0.000400088
ENSMUSG00000050700	706	332	32	215	112	-2.08457	2.76672	16.8363	4.07466e-05	0.000400088
ENSMUSG00000021250	7297	869	783	1262	793	-1.7953	5.61726	16.8339	4.07983e-05	0.000400343
ENSMUSG00000040322	2310	1496	3735	3954	3061	1.01092	6.26232	16.8325	4.08274e-05	0.000400376
ENSMUSG00000046856	315	121	30	70	55	-1.931	1.54085	16.8094	4.13287e-05	0.000405037
ENSMUSG00000039852	7666	5009	12619	14704	11448	1.11683	8.07949	16.7955	4.16326e-05	0.000407758
ENSMUSG00000035896	1901	1542	29	602	265	-2.64728	4.4656	16.7939	4.1668e-05	0.000407848
ENSMUSG00000024242	2115	1105	4494	3135	2767	1.28223	6.18827	16.7812	4.19457e-05	0.000410309
ENSMUSG00000027454	973	527	203	419	205	-1.38233	3.53734	16.7711	4.21707e-05	0.000411733
ENSMUSG00000062480	43	8	83	123	174	2.57634	1.21119	16.7538	4.25563e-05	0.000415238
ENSMUSG00000030102	8732	4315	11576	13654	14028	1.15798	8.09875	16.7252	4.32026e-05	0.000421015
ENSMUSG00000028173	4634	2724	9419	7442	6512	1.22631	7.35884	16.7146	4.34453e-05	0.000422652
ENSMUSG00000002265	3717	1851	1204	995	1191	-1.12002	5.51053	16.7143	4.3452e-05	0.000422652
ENSMUSG00000020599	40	20	27	456	580	3.64135	2.53966	16.709	4.3574e-05	0.000423574
ENSMUSG00000032937	2945	1772	674	1639	1002	-1.05261	5.33508	16.7061	4.36412e-05	0.000423946
ENSMUSG00000022948	1046	562	165	404	292	-1.41188	3.62512	16.7049	4.36686e-05	0.000423946
ENSMUSG00000052560	302	272	1261	824	629	1.73048	4.16987	16.7038	4.3694e-05	0.000423946
ENSMUSG00000056014	2076	807	517	614	516	-1.2055	4.48356	16.7011	4.3756e-05	0.000424283
ENSMUSG00000021238	2585	1730	4985	4542	3467	1.1085	6.52366	16.6721	4.44307e-05	0.000429815
ENSMUSG00000039704	371	89	565	628	748	1.76933	3.65523	16.662	4.46669e-05	0.00043177
ENSMUSG00000059908	49	11	71	210	155	2.45079	1.352	16.6602	4.47103e-05	0.000431922
ENSMUSG00000030782	2472	1988	690	1535	976	-1.071	5.30344	16.6585	4.47486e-05	0.000432023
ENSMUSG00000021236	1941	1076	3244	3302	2174	1.07166	5.94329	16.6517	4.49097e-05	0.000433311
ENSMUSG00000078915	4	1	4	110	70	4.59683	-0.0204253	16.6345	4.53196e-05	0.00043678
ENSMUSG00000073821	1991	1380	487	1033	748	-1.12402	4.84915	16.6342	4.53255e-05	0.00043678
ENSMUSG00000011382	1344	831	2163	2290	1750	1.03335	5.46358	16.6311	4.54016e-05	0.000437243
ENSMUSG00000054966	267	86	2	42	26	-2.81219	1.0263	16.6269	4.55e-05	0.00043792
ENSMUSG00000021339	501	208	707	898	800	1.34791	4.02026	16.6218	4.56232e-05	0.000438653
ENSMUSG00000033039	1012	415	1353	1654	1237	1.15699	4.87495	16.6067	4.5988e-05	0.000441628
ENSMUSG00000038235	5873	3804	18417	12350	8081	1.55231	8.03269	16.6063	4.59988e-05	0.000441628
ENSMUSG00000019210	3974	2408	7856	7485	4680	1.17709	7.12136	16.5941	4.62938e-05	0.000444187
ENSMUSG00000044294	249	144	30	81	42	-1.90411	1.46877	16.5919	4.63492e-05	0.000444444
ENSMUSG00000035262	27360	16377	4618	13402	8560	-1.26998	8.45839	16.588	4.64431e-05	0.00044507
ENSMUSG00000035783	49312	28658	12885	22591	13773	-1.17837	9.32243	16.5832	4.65614e-05	0.000445929
ENSMUSG00000052102	481	297	2483	1014	760	2.05234	4.80773	16.5758	4.67428e-05	0.000447391
ENSMUSG00000030653	1095	536	1242	2101	1348	1.04584	5.01436	16.5505	4.73715e-05	0.00045313
ENSMUSG00000037910	280	94	10	45	44	-2.34036	1.20396	16.5285	4.79249e-05	0.000458142
ENSMUSG00000082088	262	129	35	74	44	-1.8459	1.451	16.5264	4.79778e-05	0.000458366
ENSMUSG00000053441	4846	2119	669	1647	1685	-1.24954	5.75723	16.5126	4.83275e-05	0.000461141
ENSMUSG00000043384	16996	8346	3984	6296	6179	-1.07339	7.7117	16.4916	4.88667e-05	0.000466
ENSMUSG00000020029	8945	5980	44704	19776	15191	1.99528	9.03445	16.4708	4.94052e-05	0.000470847
ENSMUSG00000029718	9799	6233	18784	18621	14209	1.20793	8.48332	16.4675	4.94908e-05	0.000471374
ENSMUSG00000071089	910	383	126	236	242	-1.52791	3.22776	16.4615	4.96471e-05	0.000472078
ENSMUSG00000074782	113	53	250	282	232	1.76718	2.30221	16.4611	4.9658e-05	0.000472078
ENSMUSG00000035165	274	157	39	92	46	-1.82019	1.62199	16.459	4.97136e-05	0.000472078
ENSMUSG00000027995	126	91	321	360	291	1.6544	2.66635	16.4589	4.97164e-05	0.000472078
ENSMUSG00000033885	1919	1211	4016	3366	2405	1.1793	6.1036	16.4483	4.99955e-05	0.000474062
ENSMUSG00000074060	1986	773	197	693	454	-1.51528	4.30619	16.4475	5.00166e-05	0.000474062
ENSMUSG00000026896	379	273	1442	788	722	1.72834	4.30884	16.4402	5.02089e-05	0.000475305
ENSMUSG00000005054	1470	931	2806	2942	1646	1.12991	5.68405	16.4216	5.07036e-05	0.000479696
ENSMUSG00000028640	74	34	2	12	8	-2.77634	-0.537747	16.4153	5.08727e-05	0.000481004
ENSMUSG00000085427	80	56	12	16	11	-2.31536	-0.0842818	16.3998	5.12907e-05	0.000484662
ENSMUSG00000022602	2	4	58	22	35	3.71544	-0.473234	16.3905	5.15435e-05	0.000486755
ENSMUSG00000042312	495	373	930	1272	804	1.24852	4.34278	16.3843	5.17125e-05	0.000488055
ENSMUSG00000067297	609	316	132	114	156	-1.61522	2.75684	16.3788	5.18624e-05	0.000489172
ENSMUSG00000022032	2795	1178	884	848	492	-1.24424	4.94418	16.3677	5.21667e-05	0.000491745
ENSMUSG00000030315	2096	1169	5622	3964	2354	1.44029	6.34607	16.3657	5.22227e-05	0.000491974
ENSMUSG00000070324	674	260	58	146	157	-1.79572	2.66215	16.3598	5.23834e-05	0.00049319
ENSMUSG00000015652	166	83	8	39	25	-2.31129	0.701826	16.3569	5.24634e-05	0.000493645
ENSMUSG00000040712	1414	801	2726	2349	1698	1.16568	5.57391	16.3518	5.26071e-05	0.000494698
ENSMUSG00000041378	1162	923	1712	3173	1673	1.06625	5.47582	16.3434	5.28396e-05	0.000496584
ENSMUSG00000031596	523	227	1265	771	867	1.59193	4.30379	16.3213	5.34594e-05	0.000501803
ENSMUSG00000028664	545	309	882	1063	838	1.23308	4.25374	16.3083	5.38281e-05	0.000504919
ENSMUSG00000006732	2509	1704	813	1508	709	-1.03761	5.20215	16.3073	5.38563e-05	0.000504919
ENSMUSG00000032177	362	278	1434	900	617	1.726	4.29254	16.2889	5.43822e-05	0.000509543
ENSMUSG00000090291	2149	1352	342	1174	582	-1.3253	4.80618	16.2875	5.44224e-05	0.000509612
ENSMUSG00000050747	189	99	13	54	29	-2.12399	0.956376	16.2835	5.4536e-05	0.000510369
ENSMUSG00000042333	56	42	154	190	184	1.91636	1.75314	16.2789	5.46705e-05	0.00051132
ENSMUSG00000028558	387	176	77	90	64	-1.71759	1.99285	16.259	5.5247e-05	0.000516213
ENSMUSG00000006457	349	161	66	71	65	-1.75655	1.8431	16.2524	5.5438e-05	0.000517566
ENSMUSG00000030681	2368	1314	4429	3738	2859	1.14302	6.28505	16.2501	5.55056e-05	0.000517886
ENSMUSG00000079845	118	68	15	17	22	-2.23523	0.336239	16.2487	5.55484e-05	0.000517975
ENSMUSG00000024795	2151	1015	312	504	745	-1.44186	4.56463	16.2412	5.57667e-05	0.000519699
ENSMUSG00000029771	152	119	391	440	339	1.5843	2.94266	16.2391	5.58292e-05	0.00051997
ENSMUSG00000027412	556	305	1364	1184	687	1.46205	4.44011	16.2356	5.59328e-05	0.000520623
ENSMUSG00000036777	3771	1635	539	1503	1181	-1.21908	5.40238	16.219	5.64252e-05	0.000524893
ENSMUSG00000020592	11505	6400	13162	26197	17551	1.15737	8.57748	16.2103	5.66853e-05	0.000526997
ENSMUSG00000078949	116	36	6	22	6	-2.61898	-0.0997778	16.1956	5.71264e-05	0.000530781
ENSMUSG00000020808	1964	1019	181	872	411	-1.59722	4.44315	16.1909	5.72697e-05	0.000531795
ENSMUSG00000046694	1587	790	209	649	426	-1.40459	4.17524	16.1866	5.73978e-05	0.000532525
ENSMUSG00000089911	1356	649	1938	2037	1592	1.04397	5.30621	16.186	5.74168e-05	0.000532525
ENSMUSG00000051682	2	6	64	31	39	3.47184	-0.26305	16.1793	5.762e-05	0.000534091
ENSMUSG00000017707	26407	18528	98796	63418	49427	1.77418	10.4468	16.1747	5.77617e-05	0.000535086
ENSMUSG00000092323	346	273	19	32	102	-2.49682	2.02646	16.1706	5.78856e-05	0.000535915
ENSMUSG00000028657	6278	3315	10229	11089	7193	1.11569	7.63539	16.1605	5.81959e-05	0.000538468
ENSMUSG00000051375	486	274	726	993	779	1.23702	4.08801	16.1391	5.8857e-05	0.000543938
ENSMUSG00000026955	522	431	64	260	110	-1.7898	2.83103	16.1312	5.91022e-05	0.00054588
ENSMUSG00000041592	54	35	120	203	161	1.92426	1.60022	16.1201	5.94496e-05	0.000548437
ENSMUSG00000028222	184	94	24	47	32	-1.91822	0.956802	16.1086	5.98125e-05	0.000551381
ENSMUSG00000037572	1919	894	289	716	584	-1.30128	4.44345	16.1077	5.98396e-05	0.000551381
ENSMUSG00000041479	37	50	131	297	180	2.12897	1.86518	16.0728	6.09522e-05	0.000561301
ENSMUSG00000027966	9886	5116	1593	3305	3874	-1.2384	6.89919	16.0497	6.17023e-05	0.000567873
ENSMUSG00000051439	291	173	855	626	467	1.62764	3.70006	16.0475	6.17729e-05	0.000568187
ENSMUSG00000066359	835	287	85	180	195	-1.68332	2.93962	16.0432	6.19149e-05	0.000569156
ENSMUSG00000083668	87	28	2	14	6	-2.83732	-0.503573	16.0176	6.27561e-05	0.000575868
ENSMUSG00000026303	7	7	95	46	35	3.15699	0.127707	16.0094	6.30271e-05	0.000578015
ENSMUSG00000022021	2377	1016	255	876	626	-1.43647	4.64791	16.0069	6.31113e-05	0.000578446
ENSMUSG00000073805	394	272	92	136	96	-1.56656	2.35508	16.0028	6.32474e-05	0.000579035
ENSMUSG00000030220	231	128	555	535	364	1.5626	3.26601	16.0028	6.32499e-05	0.000579035
ENSMUSG00000022758	76	53	274	229	181	1.92569	2.14068	15.9972	6.34355e-05	0.000580392
ENSMUSG00000050592	8198	6427	1498	5012	2892	-1.25686	6.93653	15.994	6.35422e-05	0.000580821
ENSMUSG00000037119	4093	2065	5528	5816	5537	1.02404	6.91801	15.9936	6.35571e-05	0.000580821
ENSMUSG00000041577	1195	689	3002	2013	1519	1.36635	5.50085	15.9855	6.3829e-05	0.000582964
ENSMUSG00000026335	7976	4048	11487	12405	10787	1.09102	7.93479	15.9791	6.40457e-05	0.000584601
ENSMUSG00000046591	2151	1117	364	900	707	-1.22961	4.7069	15.9729	6.42563e-05	0.000586179
ENSMUSG00000107084	153	66	10	28	25	-2.25116	0.515419	15.9542	6.48939e-05	0.000591648
ENSMUSG00000050921	10	4	94	32	44	3.24437	0.0961055	15.9494	6.50576e-05	0.000592523
ENSMUSG00000048327	3359	1415	311	1274	882	-1.4473	5.13302	15.9492	6.5066e-05	0.000592523
ENSMUSG00000056204	1654	1115	6435	3752	2056	1.69367	6.35197	15.9439	6.52467e-05	0.000593821
ENSMUSG00000036856	2615	1656	2386	8137	5198	1.30912	6.65373	15.9359	6.55237e-05	0.000595994
ENSMUSG00000029313	5241	2406	7759	7416	6466	1.09167	7.26375	15.9109	6.63962e-05	0.000603577
ENSMUSG00000025969	5145	2498	8193	7482	6344	1.10957	7.2871	15.8864	6.72602e-05	0.000611074
ENSMUSG00000039853	106	71	271	298	243	1.704	2.40192	15.8755	6.76503e-05	0.00061426
ENSMUSG00000030861	3315	2032	5842	5097	4613	1.08421	6.79727	15.8481	6.86365e-05	0.000622851
ENSMUSG00000037580	1963	1175	5180	3856	2190	1.38901	6.26152	15.8458	6.87177e-05	0.000623225
ENSMUSG00000047787	286	140	451	584	511	1.41328	3.36974	15.8366	6.90551e-05	0.00062592
ENSMUSG00000025964	314	200	529	747	573	1.34143	3.62999	15.8291	6.93274e-05	0.000627596
ENSMUSG00000087401	86	41	6	18	9	-2.43726	-0.255228	15.8286	6.93454e-05	0.000627596
ENSMUSG00000043157	30	8	82	98	76	2.36392	0.662768	15.8282	6.9361e-05	0.000627596
ENSMUSG00000034687	1727	820	289	509	584	-1.32391	4.29573	15.8261	6.9437e-05	0.000627919
ENSMUSG00000039782	598	319	853	1063	996	1.21208	4.32858	15.8212	6.96181e-05	0.000629191
ENSMUSG00000026645	209	70	14	38	33	-2.12901	0.844128	15.8122	6.99509e-05	0.000631831
ENSMUSG00000049350	307	183	13	99	47	-2.22598	1.70381	15.8033	7.02801e-05	0.000634437
ENSMUSG00000045007	1240	661	196	544	331	-1.35549	3.88458	15.7947	7.06014e-05	0.000636968
ENSMUSG00000046774	79	32	2	13	8	-2.73883	-0.509662	15.7874	7.08733e-05	0.00063905
ENSMUSG00000072437	667	277	95	219	137	-1.53352	2.77307	15.7786	7.12023e-05	0.000641645
ENSMUSG00000027843	83	40	260	192	188	1.9757	2.05227	15.7541	7.21306e-05	0.000649259
ENSMUSG00000074183	7	11	247	44	46	3.73011	1.07148	15.7505	7.22703e-05	0.00065014
ENSMUSG00000085126	108	59	8	29	10	-2.38058	0.147353	15.7416	7.26111e-05	0.000652596
ENSMUSG00000003847	3821	2619	6163	5938	8837	1.23425	7.20288	15.74	7.26699e-05	0.000652604
ENSMUSG00000040298	229	200	38	92	56	-1.81366	1.69225	15.7388	7.27162e-05	0.000652642
ENSMUSG00000055933	440	251	16	135	71	-2.23054	2.18408	15.7373	7.27746e-05	0.00065279
ENSMUSG00000051592	125	60	6	18	23	-2.42682	0.260039	15.728	7.31348e-05	0.000655644
ENSMUSG00000028175	478	313	57	172	131	-1.68941	2.55142	15.6898	7.46274e-05	0.000668639
ENSMUSG00000034173	1678	894	380	734	532	-1.1394	4.40283	15.6663	7.55576e-05	0.000676584
ENSMUSG00000051220	1302	549	233	412	368	-1.30479	3.82263	15.6594	7.5834e-05	0.000678668
ENSMUSG00000025949	1759	847	2559	2205	2572	1.09164	5.72098	15.6552	7.60049e-05	0.000679807
ENSMUSG00000044201	869	520	94	373	209	-1.61242	3.3663	15.6506	7.61866e-05	0.000681041
ENSMUSG00000021483	1111	486	224	431	234	-1.31881	3.61177	15.6453	7.64032e-05	0.000682193
ENSMUSG00000033579	317	140	42	86	60	-1.74524	1.68336	15.6437	7.64657e-05	0.00068236
ENSMUSG00000041143	488	307	1504	1107	642	1.57443	4.44201	15.6423	7.6522e-05	0.000682471
ENSMUSG00000033107	104	24	192	248	220	2.02593	2.04746	15.6383	7.66839e-05	0.000683523
ENSMUSG00000034330	507	194	1240	817	676	1.61175	4.20092	15.6332	7.6891e-05	0.0006847
ENSMUSG00000026009	6	4	44	30	41	3.0552	-0.462671	15.6105	7.78224e-05	0.000692481
ENSMUSG00000090399	37	20	82	124	129	2.08301	1.07569	15.6004	7.82372e-05	0.000695775
ENSMUSG00000059495	8966	4800	14815	13835	12842	1.15766	8.19114	15.5944	7.84856e-05	0.000697585
ENSMUSG00000028587	573	290	80	157	161	-1.58224	2.66357	15.5895	7.86919e-05	0.000699019
ENSMUSG00000005803	768	496	1573	1656	942	1.22605	4.83737	15.5868	7.88031e-05	0.000699608
ENSMUSG00000041570	2663	1207	3265	3485	3607	1.01127	6.2189	15.5793	7.91155e-05	0.000701981
ENSMUSG00000032078	3193	1792	6629	5226	3758	1.20985	6.7756	15.5724	7.94058e-05	0.000704155
ENSMUSG00000024989	1455	781	161	548	432	-1.49176	4.07067	15.5708	7.9471e-05	0.000704332
ENSMUSG00000035202	6038	4825	6804	22090	16229	1.45036	8.1585	15.5525	8.02452e-05	0.000710385
ENSMUSG00000021255	606	204	30	133	110	-2.00989	2.37647	15.5348	8.10007e-05	0.000716258
ENSMUSG00000024140	7303	5216	10039	15609	12149	1.05933	8.0354	15.5299	8.12093e-05	0.000717695
ENSMUSG00000021091	197	87	414	425	303	1.58717	2.91088	15.5288	8.12587e-05	0.000717724
ENSMUSG00000046295	535	295	35	121	146	-1.95035	2.51168	15.526	8.13779e-05	0.000718369
ENSMUSG00000027201	5361	2444	933	1795	2049	-1.14694	5.96956	15.5157	8.18242e-05	0.000721781
ENSMUSG00000037731	66	47	153	220	212	1.85728	1.89878	15.5127	8.19546e-05	0.000722231
ENSMUSG00000026134	2202	1078	523	1003	671	-1.06185	4.76878	15.5099	8.20746e-05	0.000722879
ENSMUSG00000027330	1994	1058	470	947	627	-1.08097	4.67218	15.492	8.28563e-05	0.000729351
ENSMUSG00000047343	90	79	12	21	20	-2.23229	0.267988	15.4853	8.31494e-05	0.000731395
ENSMUSG00000058290	2855	1569	472	1381	984	-1.16766	5.17822	15.4787	8.34382e-05	0.000732826
ENSMUSG00000014547	372	134	483	679	669	1.46232	3.60323	15.4787	8.34394e-05	0.000732826
ENSMUSG00000029212	227	129	831	504	352	1.82532	3.47453	15.4643	8.40766e-05	0.00073759
ENSMUSG00000037813	954	566	290	367	222	-1.28388	3.61044	15.4592	8.43065e-05	0.000738741
ENSMUSG00000046245	12	8	38	83	50	2.53711	0.0437063	15.4582	8.43503e-05	0.000738741
ENSMUSG00000030346	1253	528	131	449	288	-1.5285	3.68678	15.4553	8.44815e-05	0.000739059
ENSMUSG00000074649	763	479	1740	1733	875	1.31832	4.87887	15.4533	8.45681e-05	0.0007394
ENSMUSG00000040883	1258	823	2157	2634	1404	1.0596	5.43055	15.4408	8.51314e-05	0.000743908
ENSMUSG00000031078	9906	5312	14656	17654	12273	1.08589	8.28117	15.4306	8.55902e-05	0.000747078
ENSMUSG00000041028	7768	4909	11228	15878	10095	1.03984	8.01465	15.4288	8.56741e-05	0.000747391
ENSMUSG00000055717	1532	736	258	651	418	-1.27275	4.15009	15.4224	8.59652e-05	0.00074951
ENSMUSG00000039910	7380	4794	11197	15913	9308	1.05816	7.9755	15.4169	8.62144e-05	0.000751262
ENSMUSG00000052428	2851	1635	4482	5144	2970	1.00877	6.47418	15.4133	8.6377e-05	0.000752258
ENSMUSG00000039542	1363	784	247	396	511	-1.36249	4.07173	15.41	8.65289e-05	0.00075316
ENSMUSG00000004892	1292	758	175	587	362	-1.42254	3.98691	15.4076	8.66406e-05	0.00075371
ENSMUSG00000078773	659	215	67	117	149	-1.76214	2.55049	15.3995	8.70115e-05	0.000756514
ENSMUSG00000026163	197	83	6	52	18	-2.43443	0.813147	15.38	8.79161e-05	0.000763074
ENSMUSG00000054115	2272	1286	431	1118	765	-1.14911	4.8775	15.379	8.79621e-05	0.000763074
ENSMUSG00000021596	3557	2124	462	1781	1157	-1.30393	5.50163	15.3488	8.93772e-05	0.000774055
ENSMUSG00000022952	926	946	2264	2349	1704	1.17885	5.45551	15.3473	8.94481e-05	0.000774238
ENSMUSG00000020590	1961	1148	3808	2652	3025	1.18517	6.08391	15.3409	8.97508e-05	0.000775134
ENSMUSG00000107881	1487	911	1886	2280	2508	1.00542	5.58151	15.3364	8.9967e-05	0.00077657
ENSMUSG00000072662	39	34	76	234	188	2.16955	1.57837	15.3225	9.0632e-05	0.000781877
ENSMUSG00000025044	85	65	214	288	217	1.72656	2.20724	15.3008	9.16792e-05	0.000790035
ENSMUSG00000028273	1385	912	2531	2117	2059	1.08126	5.5907	15.2874	9.23316e-05	0.000795216
ENSMUSG00000040658	2206	1341	273	1146	585	-1.41238	4.78647	15.2838	9.25072e-05	0.000796289
ENSMUSG00000030641	955	451	128	345	252	-1.44643	3.39639	15.273	9.30369e-05	0.000800406
ENSMUSG00000042489	2175	1001	281	852	637	-1.33478	4.60326	15.2598	9.36904e-05	0.000805582
ENSMUSG00000000037	504	250	94	153	122	-1.49653	2.49594	15.25	9.41784e-05	0.000808884
ENSMUSG00000074354	533	181	77	97	111	-1.6918	2.29073	15.2476	9.42961e-05	0.000809449
ENSMUSG00000025574	2122	1115	220	968	519	-1.48217	4.60222	15.2366	9.4848e-05	0.000813289
ENSMUSG00000043279	2576	1282	4203	3527	3142	1.08082	6.28424	15.2274	9.53127e-05	0.000816823
ENSMUSG00000038056	4108	1918	5109	5422	6186	1.06245	6.90121	15.2248	9.54429e-05	0.000816895
ENSMUSG00000005893	1288	522	1487	1752	1767	1.06999	5.14864	15.2242	9.5473e-05	0.000816895
ENSMUSG00000022971	1621	835	2393	2638	1706	1.00256	5.58087	15.2241	9.54785e-05	0.000816895
ENSMUSG00000029561	666	535	1487	1256	1292	1.24651	4.82166	15.2201	9.5678e-05	0.000818152
ENSMUSG00000031994	113	48	14	16	16	-2.21412	0.099565	15.1989	9.67621e-05	0.000826968
ENSMUSG00000030878	1518	716	360	633	403	-1.15166	4.17257	15.1963	9.68911e-05	0.000827616
ENSMUSG00000042708	80	36	6	17	6	-2.49152	-0.394507	15.1906	9.71883e-05	0.000829699
ENSMUSG00000047757	371	220	70	126	84	-1.59115	2.14843	15.1861	9.74194e-05	0.000831216
ENSMUSG00000034422	548	361	1358	900	1039	1.41561	4.51554	15.1719	9.81508e-05	0.000836874
ENSMUSG00000021194	261	139	28	83	50	-1.83777	1.4987	15.1712	9.81901e-05	0.000836874
ENSMUSG00000027555	202	133	573	458	366	1.59332	3.2228	15.165	9.8514e-05	0.000839176
ENSMUSG00000020388	2838	1784	2861	6957	3979	1.02055	6.54378	15.1499	9.93026e-05	0.000845006
ENSMUSG00000037406	91	53	17	15	7	-2.34805	-0.0391628	15.1498	9.93071e-05	0.000845006
ENSMUSG00000021055	12976	7315	1699	5515	4667	-1.29652	7.32883	15.1385	9.99072e-05	0.000849648
ENSMUSG00000036564	1109	410	121	377	232	-1.52354	3.43754	15.1371	9.99805e-05	0.000849807
ENSMUSG00000034792	12	4	43	63	34	2.65957	-0.225434	15.1337	0.000100161	0.000850875
ENSMUSG00000049624	854	511	1593	1494	1120	1.16053	4.88291	15.1308	0.000100313	0.000851373
ENSMUSG00000030217	994	506	1694	1774	1062	1.1451	4.9765	15.1284	0.000100441	0.000851859
ENSMUSG00000099552	148	59	4	28	20	-2.47184	0.379486	15.1269	0.000100518	0.00085205
ENSMUSG00000024130	1533	721	1464	2465	2345	1.02771	5.4592	15.1259	0.000100575	0.000852065
ENSMUSG00000030731	71	17	161	172	137	2.07361	1.56558	15.1161	0.000101095	0.000856009
ENSMUSG00000099974	16	6	82	64	40	2.66799	0.208465	15.1104	0.000101401	0.000858128
ENSMUSG00000042460	5269	3105	8972	7647	7926	1.10912	7.45554	15.1083	0.000101514	0.000858624
ENSMUSG00000033707	738	512	1284	1647	990	1.12429	4.75651	15.107	0.000101585	0.000858756
ENSMUSG00000001419	4404	2809	8589	7854	5437	1.12516	7.26799	15.0964	0.000102156	0.000863109
ENSMUSG00000031959	9312	4330	1663	4551	2915	-1.07887	6.80598	15.0948	0.000102246	0.000863404
ENSMUSG00000047786	71	55	201	246	182	1.78939	2.01201	15.0797	0.000103068	0.000869873
ENSMUSG00000025480	219	54	20	42	17	-2.18184	0.762247	15.0757	0.000103284	0.000871222
ENSMUSG00000078920	118	113	692	447	229	2.03913	3.13127	15.0725	0.00010346	0.000872233
ENSMUSG00000059939	2139	1069	444	978	682	-1.10249	4.72382	15.0705	0.000103568	0.000872672
ENSMUSG00000019789	4712	2424	642	2253	1538	-1.2134	5.83648	15.0368	0.000105433	0.000887428
ENSMUSG00000024696	18	18	102	97	65	2.32469	0.72351	15.0288	0.000105883	0.00089073
ENSMUSG00000046500	344	170	16	96	63	-2.08898	1.773	15.0205	0.000106347	0.000894157
ENSMUSG00000019278	627	306	5226	1052	929	2.64604	5.54854	15.0191	0.000106431	0.00089438
ENSMUSG00000103037	16	12	56	60	129	2.65516	0.615182	15.0167	0.000106566	0.00089503
ENSMUSG00000038774	1952	936	2516	2434	2870	1.02915	5.82097	15.0038	0.000107296	0.000900676
ENSMUSG00000030909	242	128	21	52	59	-1.96228	1.35269	14.9862	0.000108301	0.00090686
ENSMUSG00000033307	19951	13151	4895	11973	6020	-1.10729	8.14	14.9853	0.000108353	0.00090686
ENSMUSG00000100410	50	28	2	8	6	-2.77445	-0.941915	14.9853	0.000108355	0.00090686
ENSMUSG00000026872	5561	2796	7206	7639	8274	1.04262	7.37164	14.9848	0.000108379	0.00090686
ENSMUSG00000071715	54	35	202	162	124	1.98845	1.65173	14.9848	0.000108383	0.00090686
ENSMUSG00000022892	15566	9281	20286	30916	26816	1.15831	9.06435	14.9806	0.000108621	0.000908369
ENSMUSG00000058603	2406	1773	678	1591	795	-1.04056	5.20517	14.9598	0.000109827	0.000917961
ENSMUSG00000013707	62	22	143	251	91	2.06412	1.54662	14.9565	0.000110019	0.000919066
ENSMUSG00000009092	6434	5305	693	3514	2219	-1.51076	6.53687	14.9493	0.000110436	0.000921177
ENSMUSG00000049470	8891	4070	11833	12501	12831	1.11018	8.03821	14.9491	0.000110449	0.000921177
ENSMUSG00000030528	1674	725	380	512	516	-1.1862	4.24601	14.9379	0.000111106	0.000925662
ENSMUSG00000092086	833	518	173	411	201	-1.34288	3.42753	14.9245	0.000111898	0.000931765
ENSMUSG00000063646	201	85	34	45	28	-1.85132	0.985905	14.9223	0.00011203	0.000932363
ENSMUSG00000019775	186	107	24	48	43	-1.84455	1.0707	14.9135	0.000112554	0.000936226
ENSMUSG00000058396	286	197	814	652	468	1.52335	3.70044	14.9104	0.000112737	0.000937251
ENSMUSG00000025577	3512	1687	631	1763	1101	-1.08086	5.42063	14.8979	0.000113488	0.000942024
ENSMUSG00000020077	262	171	549	645	411	1.38656	3.42376	14.8978	0.000113493	0.000942024
ENSMUSG00000023505	2657	1610	339	1480	684	-1.36722	5.06846	14.8914	0.000113883	0.000944023
ENSMUSG00000026301	284	187	26	93	71	-1.86869	1.75877	14.8838	0.000114338	0.000947014
ENSMUSG00000049565	198	85	28	49	31	-1.84239	0.975852	14.8703	0.000115162	0.000952826
ENSMUSG00000021750	117	38	336	265	171	1.96139	2.30748	14.8577	0.000115933	0.000958699
ENSMUSG00000056413	29	18	98	110	74	2.09273	0.832757	14.8527	0.000116239	0.000960716
ENSMUSG00000045092	808	505	1466	1382	1140	1.1338	4.81475	14.8364	0.000117252	0.00096806
ENSMUSG00000108801	51	24	410	106	118	2.75675	2.02132	14.8326	0.000117485	0.000969466
ENSMUSG00000017453	517	274	32	156	119	-1.89741	2.45057	14.8234	0.000118059	0.000973689
ENSMUSG00000073016	143	82	333	307	297	1.61053	2.64127	14.8193	0.000118321	0.000975336
ENSMUSG00000057191	76	50	195	278	152	1.78407	1.98065	14.8109	0.000118849	0.000979166
ENSMUSG00000045319	2951	1653	358	1390	951	-1.31745	5.18133	14.8097	0.000118923	0.00097926
ENSMUSG00000023031	80	72	138	466	284	1.91166	2.41284	14.8076	0.000119058	0.00097985
ENSMUSG00000022901	26	27	127	111	100	2.13011	1.10963	14.7966	0.000119749	0.000984494
ENSMUSG00000028780	7477	3772	1395	3200	2914	-1.06427	6.54934	14.7925	0.000120012	0.00098614
ENSMUSG00000024308	3985	2778	8652	6918	5575	1.16686	7.22458	14.7864	0.000120398	0.000988047
ENSMUSG00000029207	1781	1013	3157	2591	2180	1.06537	5.83275	14.7861	0.000120422	0.000988047
ENSMUSG00000026039	571	276	77	177	151	-1.54066	2.64236	14.7859	0.000120435	0.000988047
ENSMUSG00000025934	214	125	624	516	311	1.64288	3.25853	14.7846	0.000120517	0.000988202
ENSMUSG00000070639	2097	1088	3377	2947	2467	1.03793	5.98333	14.7528	0.000122565	0.00100446
ENSMUSG00000037010	330	120	255	1207	860	1.89117	3.78926	14.7342	0.00012378	0.00101285
ENSMUSG00000031562	2287	1251	190	996	587	-1.56347	4.7101	14.7342	0.000123783	0.00101285
ENSMUSG00000002147	3907	2128	6131	6122	4441	1.01675	6.89797	14.7319	0.000123934	0.00101305
ENSMUSG00000104303	74	31	3	9	11	-2.61098	-0.557114	14.7219	0.00012459	0.00101785
ENSMUSG00000020182	174	98	37	45	22	-1.87213	0.954963	14.7151	0.00012504	0.00102045
ENSMUSG00000098188	565	329	892	1041	857	1.16988	4.27569	14.7042	0.000125768	0.00102531
ENSMUSG00000029120	26	21	146	142	54	2.32649	1.07288	14.6988	0.000126124	0.00102768
ENSMUSG00000079343	37	28	95	150	122	1.95956	1.20867	14.6977	0.000126197	0.00102774
ENSMUSG00000049115	36	31	113	144	124	1.96566	1.27606	14.6933	0.000126497	0.00102964
ENSMUSG00000020399	12	14	139	61	56	2.79098	0.690697	14.6883	0.000126829	0.00103181
ENSMUSG00000060639	116	105	223	526	311	1.64458	2.72688	14.6786	0.000127488	0.00103593
ENSMUSG00000021130	636	387	80	295	132	-1.59996	2.93474	14.6779	0.000127536	0.00103593
ENSMUSG00000026639	46	11	119	103	107	2.19942	1.06495	14.6423	0.000129966	0.00105402
ENSMUSG00000045871	161	133	46	34	30	-1.92376	1.11464	14.6408	0.000130065	0.00105428
ENSMUSG00000029123	101	40	10	18	13	-2.21044	-0.0888792	14.6259	0.000131102	0.00106102
ENSMUSG00000036833	1017	636	2010	1718	1281	1.1352	5.14769	14.6231	0.000131293	0.00106201
ENSMUSG00000033713	972	423	1145	1431	1410	1.09916	4.80853	14.6128	0.000132012	0.00106727
ENSMUSG00000007021	222	109	10	70	27	-2.20167	1.12283	14.6115	0.000132104	0.00106746
ENSMUSG00000057113	45773	27071	11701	21446	15155	-1.10697	9.25663	14.6058	0.000132507	0.00107017
ENSMUSG00000025529	642	459	158	272	211	-1.32058	3.1688	14.6045	0.000132595	0.00107032
ENSMUSG00000039899	2765	1530	8063	4153	3622	1.48751	6.77785	14.603	0.000132707	0.00107066
ENSMUSG00000010592	703	216	53	172	136	-1.76671	2.61121	14.6013	0.000132819	0.00107102
ENSMUSG00000005493	144	57	6	30	20	-2.31896	0.370125	14.5979	0.000133061	0.00107242
ENSMUSG00000090257	176	72	682	281	312	2.03716	3.07614	14.5649	0.000135412	0.00109079
ENSMUSG00000032120	540	353	1154	1114	745	1.26838	4.37226	14.5637	0.000135503	0.00109096
ENSMUSG00000021665	742	507	1303	1441	1065	1.10636	4.7388	14.5549	0.000136134	0.00109548
ENSMUSG00000021732	99	43	14	10	14	-2.28033	-0.0829875	14.5498	0.0001365	0.00109786
ENSMUSG00000040447	599	330	495	2253	1394	1.59678	4.66002	14.5441	0.000136918	0.00110064
ENSMUSG00000022175	5055	3826	8573	10041	7267	1.01472	7.51793	14.5417	0.000137092	0.00110126
ENSMUSG00000048482	231	167	57	74	48	-1.68174	1.59218	14.5411	0.000137136	0.00110126
ENSMUSG00000031898	304	86	14	66	40	-2.13563	1.28652	14.5222	0.000138516	0.0011112
ENSMUSG00000020893	2332	1061	11000	3524	3030	2.04996	6.87062	14.5164	0.000138947	0.00111371
ENSMUSG00000035305	626	359	1101	996	1007	1.21288	4.44551	14.516	0.000138972	0.00111371
ENSMUSG00000063430	824	487	209	362	219	-1.24744	3.41097	14.5098	0.000139429	0.00111679
ENSMUSG00000026355	13248	5635	2066	6302	3657	-1.14701	7.23046	14.4911	0.000140825	0.00112681
ENSMUSG00000004612	5	12	116	70	36	3.07656	0.439791	14.487	0.000141128	0.00112866
ENSMUSG00000030491	405	204	18	108	83	-2.06933	2.02229	14.4812	0.000141566	0.00113158
ENSMUSG00000041445	985	622	1425	1592	1485	1.00719	5.01183	14.4724	0.00014223	0.00113572
ENSMUSG00000000028	1867	976	292	930	498	-1.26612	4.49338	14.4684	0.000142531	0.00113755
ENSMUSG00000104724	53	35	4	3	10	-2.8003	-0.76911	14.4667	0.000142656	0.00113796
ENSMUSG00000100546	132	67	6	24	26	-2.30884	0.393873	14.455	0.000143549	0.00114449
ENSMUSG00000021765	23436	14473	3368	13040	6381	-1.32668	8.23674	14.4485	0.000144045	0.00114786
ENSMUSG00000021999	146	47	10	27	19	-2.20215	0.313641	14.4329	0.000145246	0.00115561
ENSMUSG00000039457	203	97	2235	331	345	2.99426	4.22763	14.432	0.000145314	0.00115561
ENSMUSG00000024691	1240	518	284	385	332	-1.23141	3.77512	14.4262	0.000145763	0.00115799
ENSMUSG00000036875	797	426	136	330	213	-1.36487	3.2483	14.4207	0.000146184	0.00116064
ENSMUSG00000024065	830	398	1294	1419	953	1.13907	4.67292	14.419	0.00014632	0.00116064
ENSMUSG00000092083	164	98	8	23	42	-2.31283	0.800696	14.4085	0.000147135	0.00116591
ENSMUSG00000039252	1626	768	198	626	476	-1.37755	4.18565	14.4021	0.000147638	0.00116931
ENSMUSG00000030725	1368	865	354	733	396	-1.13939	4.23199	14.39	0.000148593	0.00117568
ENSMUSG00000021714	570	390	48	227	152	-1.76067	2.81503	14.3854	0.000148956	0.00117795
ENSMUSG00000024646	28450	19079	7004	17311	7582	-1.16243	8.64286	14.3818	0.000149238	0.00117942
ENSMUSG00000031609	1666	921	424	839	492	-1.07554	4.44424	14.3811	0.000149293	0.00117942
ENSMUSG00000021108	417	210	797	733	593	1.33141	3.8645	14.3751	0.000149774	0.00118261
ENSMUSG00000037979	851	501	191	373	247	-1.25687	3.45081	14.371	0.0001501	0.00118459
ENSMUSG00000030905	62	30	4	10	8	-2.52339	-0.699021	14.3684	0.000150304	0.0011856
ENSMUSG00000027016	5460	3611	933	2863	2212	-1.15408	6.25463	14.3663	0.000150471	0.00118631
ENSMUSG00000022594	398	196	550	838	584	1.26244	3.72907	14.3626	0.000150766	0.00118804
ENSMUSG00000025082	318	146	30	79	75	-1.79891	1.69531	14.3463	0.000152077	0.00119776
ENSMUSG00000019437	840	480	1690	1506	989	1.21049	4.86443	14.342	0.000152428	0.00119992
ENSMUSG00000002055	2817	1414	243	1200	770	-1.47611	4.98133	14.3359	0.000152923	0.0012032
ENSMUSG00000029263	565	336	1146	946	870	1.27088	4.36912	14.3303	0.000153373	0.00120515
ENSMUSG00000056487	121	49	11	23	18	-2.14632	0.183017	14.3299	0.000153413	0.00120515
ENSMUSG00000079164	23	21	206	116	54	2.59284	1.2288	14.3298	0.000153417	0.00120515
ENSMUSG00000052889	260	152	473	524	467	1.36288	3.3134	14.3224	0.000154024	0.00120881
ENSMUSG00000038451	451	286	967	970	606	1.30108	4.11576	14.3151	0.000154619	0.00121226
ENSMUSG00000052821	8	6	34	56	36	2.61551	-0.363013	14.3116	0.000154909	0.00121367
ENSMUSG00000037316	687	323	1170	1045	926	1.22703	4.4559	14.311	0.000154955	0.00121367
ENSMUSG00000026622	1793	966	229	859	483	-1.36468	4.419	14.3073	0.000155258	0.00121543
ENSMUSG00000109104	83	58	18	13	10	-2.25696	-0.0219351	14.3012	0.000155763	0.00121877
ENSMUSG00000029478	8867	6462	21456	17952	12678	1.27073	8.49446	14.2964	0.000156167	0.00122132
ENSMUSG00000022696	216	99	15	50	46	-1.97766	1.0987	14.2837	0.00015722	0.0012277
ENSMUSG00000030427	13	5	30	55	66	2.61683	-0.0975681	14.2535	0.000159762	0.0012463
ENSMUSG00000039994	3351	1553	561	1569	1102	-1.09479	5.3241	14.2471	0.000160307	0.0012493
ENSMUSG00000002033	9	13	121	84	34	2.85415	0.546411	14.2413	0.000160802	0.00125221
ENSMUSG00000016487	4283	2287	8036	6165	5186	1.13977	7.11008	14.238	0.000161085	0.00125348
ENSMUSG00000084950	111	103	9	11	34	-2.49308	0.549261	14.2278	0.000161964	0.00125906
ENSMUSG00000059824	832	544	5980	1845	1032	2.29685	5.85353	14.2222	0.000162445	0.00126154
ENSMUSG00000097364	143	104	10	8	38	-2.57745	0.694102	14.2059	0.000163852	0.00127184
ENSMUSG00000020150	1939	1365	3468	4040	2157	1.02414	6.08458	14.1828	0.000165879	0.00128693
ENSMUSG00000039748	1872	927	206	813	504	-1.40937	4.40766	14.1786	0.000166251	0.00128917
ENSMUSG00000023908	828	424	153	321	236	-1.31001	3.29443	14.1679	0.000167201	0.00129589
ENSMUSG00000025885	3482	1088	495	990	1042	-1.23454	5.09794	14.1622	0.00016771	0.00129919
ENSMUSG00000079298	0	8	84	49	33	3.63018	0.00707011	14.1383	0.000169855	0.00131515
ENSMUSG00000040345	61	49	166	218	156	1.75307	1.79436	14.1316	0.000170457	0.00131916
ENSMUSG00000027547	588	266	73	199	141	-1.5328	2.64499	14.1159	0.000171887	0.00132956
ENSMUSG00000027870	2481	1593	2023	9052	5430	1.42697	6.68205	14.1095	0.000172467	0.00133339
ENSMUSG00000075602	171	93	666	375	250	1.88392	3.0863	14.1014	0.000173213	0.00133849
ENSMUSG00000052684	6606	1765	14935	9292	6817	1.60524	7.7082	14.0948	0.00017382	0.00134251
ENSMUSG00000019978	10446	4807	13289	15721	13398	1.04906	8.22759	14.0922	0.000174067	0.00134375
ENSMUSG00000058542	76	28	160	254	110	1.87992	1.69708	14.0888	0.00017438	0.0013455
ENSMUSG00000021775	2651	1408	6839	3693	3380	1.38673	6.6077	14.0849	0.000174742	0.00134763
ENSMUSG00000045273	892	419	84	325	217	-1.57984	3.24943	14.0751	0.000175654	0.00135332
ENSMUSG00000041406	1283	598	182	485	379	-1.33039	3.85397	14.0738	0.000175777	0.00135355
ENSMUSG00000023968	216	71	25	53	26	-1.89557	0.941472	14.0723	0.000175917	0.00135355
ENSMUSG00000026175	972	414	80	308	241	-1.62286	3.29763	14.072	0.000175945	0.00135355
ENSMUSG00000028071	3	8	128	49	22	3.57418	0.286798	14.063	0.00017679	0.00135938
ENSMUSG00000015852	200	195	448	640	487	1.40995	3.3849	14.0612	0.00017696	0.00136001
ENSMUSG00000071262	755	395	91	275	215	-1.49554	3.10975	14.0564	0.000177414	0.00136283
ENSMUSG00000073409	137	88	2743	313	206	3.53121	4.37014	14.0496	0.00017805	0.00136704
ENSMUSG00000107476	2769	1629	2463	5988	4261	1.00081	6.44449	14.046	0.000178396	0.00136902
ENSMUSG00000024228	311	151	539	521	551	1.38514	3.4619	14.0415	0.00017882	0.0013715
ENSMUSG00000033768	108	91	192	419	316	1.63533	2.55566	14.0407	0.000178894	0.0013715
ENSMUSG00000003824	1750	833	360	856	429	-1.15997	4.3795	14.0314	0.00017978	0.00137761
ENSMUSG00000063239	352	117	64	72	49	-1.71964	1.6832	14.0274	0.000180165	0.00137987
ENSMUSG00000079007	189	97	28	42	44	-1.78023	1.03692	14.0207	0.000180806	0.0013841
ENSMUSG00000035004	69	41	153	191	166	1.73262	1.72697	14.0153	0.00018133	0.00138628
ENSMUSG00000051000	2261	941	583	757	705	-1.05831	4.70624	14.015	0.000181358	0.00138628
ENSMUSG00000041064	500	304	29	174	116	-1.91015	2.49538	14.0067	0.000182163	0.00139175
ENSMUSG00000023345	954	503	179	448	220	-1.31436	3.51562	13.9998	0.000182826	0.0013957
ENSMUSG00000029108	1784	1184	3593	2740	2425	1.09933	5.97546	13.9995	0.000182859	0.0013957
ENSMUSG00000028753	717	468	113	307	229	-1.41962	3.22079	13.991	0.000183684	0.00140131
ENSMUSG00000001103	345	157	22	119	49	-1.95314	1.76156	13.9821	0.000184556	0.0014069
ENSMUSG00000021662	12882	7580	2319	6338	4992	-1.1141	7.42113	13.9817	0.000184598	0.0014069
ENSMUSG00000052616	153	57	2	27	20	-2.57468	0.370303	13.9713	0.000185627	0.00141267
ENSMUSG00000026205	314	108	62	52	40	-1.81219	1.51179	13.9441	0.00018833	0.00143184
ENSMUSG00000082809	833	339	176	271	195	-1.29987	3.16277	13.9205	0.000190711	0.00144853
ENSMUSG00000039831	33038	17018	5798	13370	11949	-1.17257	8.66214	13.9111	0.00019166	0.00145431
ENSMUSG00000050234	3025	1434	580	1510	988	-1.03296	5.21704	13.9046	0.000192326	0.00145821
ENSMUSG00000037386	194	58	216	440	414	1.69499	2.76659	13.9043	0.000192361	0.00145821
ENSMUSG00000026259	621	474	142	322	184	-1.34394	3.16456	13.8951	0.000193298	0.00146389
ENSMUSG00000040711	2012	991	5352	2872	2336	1.43659	6.19881	13.8929	0.000193528	0.00146492
ENSMUSG00000024301	856	450	111	324	253	-1.43486	3.31429	13.8795	0.000194908	0.00147465
ENSMUSG00000022419	4061	2340	9393	6010	5181	1.26446	7.18376	13.8677	0.000196136	0.00148322
ENSMUSG00000036768	2141	1128	282	840	755	-1.30275	4.68208	13.866	0.000196318	0.00148388
ENSMUSG00000055945	142	106	18	42	38	-1.88868	0.867019	13.854	0.00019758	0.00149269
ENSMUSG00000017737	124	48	145	416	254	1.76425	2.32103	13.8472	0.000198297	0.00149738
ENSMUSG00000091243	805	478	1061	1446	1154	1.0246	4.68883	13.8428	0.00019876	0.00150015
ENSMUSG00000074272	85	33	154	264	136	1.7721	1.79393	13.8412	0.000198925	0.00150066
ENSMUSG00000031497	59	26	201	137	113	2.01732	1.5485	13.8386	0.000199197	0.00150126
ENSMUSG00000047746	600	295	153	177	143	-1.36103	2.78763	13.8313	0.000199977	0.00150641
ENSMUSG00000020905	257	76	491	414	381	1.61817	3.09856	13.8249	0.000200661	0.0015101
ENSMUSG00000089678	12	4	96	29	42	3.06024	0.0899695	13.8196	0.000201224	0.00151361
ENSMUSG00000037321	974	597	2587	1537	1267	1.35104	5.23859	13.8138	0.000201846	0.00151755
ENSMUSG00000020902	253	151	323	625	562	1.39698	3.31628	13.8082	0.000202449	0.00152135
ENSMUSG00000090942	4	2	64	8	43	3.8889	-0.44655	13.7869	0.000204764	0.001538
ENSMUSG00000035992	1133	656	2201	1477	1731	1.17732	5.27921	13.7808	0.00020542	0.00154218
ENSMUSG00000046329	3644	2325	3514	8407	5708	1.01396	6.91061	13.7667	0.000206973	0.00155309
ENSMUSG00000072845	84	66	12	24	16	-2.08859	0.120462	13.7656	0.000207091	0.00155323
ENSMUSG00000036526	55	8	116	140	108	2.22106	1.17468	13.758	0.000207931	0.00155878
ENSMUSG00000029814	262	118	47	59	54	-1.67419	1.44793	13.7536	0.000208422	0.00156171
ENSMUSG00000108393	8	0	8	87	54	3.76178	-0.271363	13.7467	0.000209186	0.00156668
ENSMUSG00000023274	65	50	195	214	151	1.76129	1.85703	13.7457	0.000209302	0.0015668
ENSMUSG00000039329	320	120	42	96	47	-1.71046	1.61406	13.7439	0.000209498	0.00156751
ENSMUSG00000046338	298	94	33	78	39	-1.81823	1.39347	13.7361	0.000210372	0.00157329
ENSMUSG00000032586	1031	570	164	401	343	-1.32343	3.65667	13.7245	0.000211676	0.00158153
ENSMUSG00000046585	156	68	22	14	29	-2.145	0.572942	13.7222	0.000211934	0.00158215
ENSMUSG00000033730	34	22	78	150	85	1.93826	0.959164	13.7219	0.000211963	0.00158215
ENSMUSG00000070427	145	63	370	249	273	1.72674	2.57568	13.7193	0.00021226	0.0015836
ENSMUSG00000068335	769	494	1128	1647	980	1.05068	4.70073	13.7142	0.000212837	0.00158715
ENSMUSG00000101625	13	2	24	57	57	2.79579	-0.254268	13.7125	0.000213033	0.00158785
ENSMUSG00000006731	165	119	665	385	289	1.7787	3.15495	13.7061	0.000213756	0.00159247
ENSMUSG00000060131	22	17	67	81	104	2.18756	0.681555	13.7038	0.000214023	0.0015937
ENSMUSG00000066543	268	61	26	54	29	-1.96526	1.06545	13.6949	0.000215035	0.00159971
ENSMUSG00000021670	3515	1783	9650	4561	4789	1.47326	7.05238	13.6851	0.000216162	0.00160642
ENSMUSG00000079363	241	148	687	411	465	1.5829	3.41581	13.6844	0.000216246	0.00160642
ENSMUSG00000063286	89	58	397	145	287	2.10021	2.46211	13.6825	0.000216465	0.00160663
ENSMUSG00000095539	63	54	12	5	12	-2.47888	-0.29581	13.6823	0.000216482	0.00160663
ENSMUSG00000024338	467	395	1740	1274	647	1.56896	4.61124	13.6301	0.000222585	0.00164931
ENSMUSG00000024172	410	70	38	42	57	-2.06364	1.53457	13.6295	0.000222656	0.00164931
ENSMUSG00000054793	1029	440	1078	1822	1188	1.02342	4.82245	13.6205	0.000223729	0.00165514
ENSMUSG00000033538	59	35	177	151	133	1.84107	1.59165	13.6202	0.000223763	0.00165514
ENSMUSG00000013155	1017	544	257	443	278	-1.17049	3.67311	13.615	0.00022439	0.00165899
ENSMUSG00000028459	17	24	307	59	95	2.99863	1.56062	13.6111	0.000224854	0.00166164
ENSMUSG00000036885	429	161	66	113	84	-1.58812	2.06852	13.6065	0.000225408	0.00166415
ENSMUSG00000039238	841	328	162	208	226	-1.36499	3.12779	13.597	0.000226543	0.00167174
ENSMUSG00000064293	736	286	99	189	201	-1.47808	2.89443	13.5743	0.000229302	0.00169049
ENSMUSG00000000731	122	78	25	19	24	-2.00749	0.508687	13.5661	0.000230312	0.00169679
ENSMUSG00000027514	4	25	246	101	84	3.18462	1.40433	13.5656	0.000230375	0.00169679
ENSMUSG00000027485	24	17	97	135	47	2.21382	0.767487	13.5434	0.000233104	0.00171609
ENSMUSG00000061397	554	261	79	227	100	-1.52949	2.58635	13.537	0.000233909	0.00171949
ENSMUSG00000059173	1177	575	5193	1511	1665	1.92892	5.82732	13.5363	0.000233998	0.00171949
ENSMUSG00000048442	321	260	14	100	87	-2.14269	2.0222	13.5362	0.000234009	0.00171949
ENSMUSG00000069301	287	112	32	93	23	-1.94397	1.41488	13.529	0.000234907	0.00172284
ENSMUSG00000055493	292	218	763	686	462	1.40096	3.69572	13.5265	0.000235222	0.00172434
[truncated: 1,340 more rows]
