# Supplementary material for: Combined Multiomics Analysis Reveals the Role of ANXA1 Methylation and miRNA‐Targeted LDLR in Polycystic Ovary Syndrome
Source: Reprod Med Biol. 2025 Jun 23;24(1):e12664. doi: 10.1002/rmb2.12664 (PMC12183603; doi:10.1002/rmb2.12664)
Supplement: Supplementary file 13 — Table S8. DEGs in human group. [file RMB2-24-e12664-s013.xlsx]

## Sheet: Sheet 1
Table S8: DEGs in human group
mRNA	N20	N21	N25	P14	P15	P16	logFC	logCPM	LR	PValue	FDR
CSF2RB	0	4	4	183	564	130	6.83214	2.04479	55.7501	8.22951e-14	1.20431e-09
CSF3R	105	90	208	1422	3277	647	3.60064	4.70947	41.0366	1.49404e-10	1.09319e-06
SORL1	21	40	26	397	725	192	3.82916	2.68958	36.704	1.37499e-09	5.14209e-06
FPR2	0	0	2	83	218	31	7.15798	0.638063	36.6612	1.40552e-09	5.14209e-06
LOC112268421	354	249	109	2	10	6	-5.59785	2.16489	35.4305	2.64319e-09	6.95554e-06
AQP9	12	10	27	242	658	167	4.38001	2.38237	35.2825	2.8518e-09	6.95554e-06
SELL	2	12	22	202	649	89	4.82699	2.14602	32.6052	1.12913e-08	2.36052e-05
PTPRC	4	10	28	264	752	81	4.7682	2.35064	32.2664	1.34417e-08	2.45883e-05
HBB	366	380	508	81288	342854	517	8.15592	10.8427	31.0727	2.48541e-08	4.04127e-05
C16orf54	0	0	0	48	226	4	9.45918	0.356207	28.0457	1.18482e-07	0.000173386
LOC107986463	1036	993	934	294	199	104	-2.57895	4.22852	27.3245	1.72019e-07	0.000228847
S100A9	132	56	296	1227	6359	500	3.89723	5.26758	24.257	8.42996e-07	0.00102803
SEMA3F	108	505	43	15	8	8	-4.33888	1.65542	23.5753	1.2012e-06	0.00124256
LOC105369543	218	110	66	11	10	4	-4.45875	1.40719	23.5736	1.20223e-06	0.00124256
CST7	0	0	4	45	259	14	6.26113	0.576836	23.4626	1.27363e-06	0.00124256
FCGR2A	12	4	51	187	985	153	4.31476	2.68376	23.1077	1.53173e-06	0.001321
HBA1	143	27	65	4899	31915	61	6.67008	7.33869	22.897	1.70921e-06	0.001321
NCF1	6	10	24	159	519	43	4.15852	1.77656	22.8419	1.75888e-06	0.001321
ATP2A3	950	5380	1229	278	617	255	-2.57973	5.2478	22.8303	1.76952e-06	0.001321
LOC101928762	1188	1379	695	335	245	154	-2.41305	4.41354	22.7918	1.80538e-06	0.001321
SLC47A1P1	4684	3672	1833	712	1050	357	-2.65444	6.14183	21.9266	2.83278e-06	0.0019378
RAC2	8	11	45	220	635	68	3.88681	2.14734	21.8203	2.99414e-06	0.0019378
TNFRSF10C	11	22	27	150	420	85	3.43839	1.73014	21.7876	3.04561e-06	0.0019378
TREM1	4	48	56	430	754	73	3.68576	2.56991	21.5922	3.37222e-06	0.00195951
HBM	0	0	0	56	190	0	9.26236	0.172479	21.5517	3.44409e-06	0.00195951
MTND1P23	87	15	34	41	6441	3904	5.85733	5.77578	21.5311	3.48142e-06	0.00195951
ALAS2	0	6	2	341	726	0	7.06458	2.20853	21.4219	3.68544e-06	0.00199751
PECAM1	8	13	25	147	550	43	3.96828	1.82728	21.1905	4.15811e-06	0.00217321
TPSG1	79	410	80	8	22	7	-3.82991	1.44111	21.0304	4.52059e-06	0.00226867
N4BP3	117	2098	412	132	59	26	-3.44566	3.49023	20.9471	4.72148e-06	0.00226867
CD93	0	2	16	111	470	24	5.21147	1.48269	20.9131	4.80585e-06	0.00226867
FGF11	976	4621	2368	638	889	490	-1.83659	5.44726	20.6404	5.54132e-06	0.00253411
ITGAX	62	114	152	472	966	300	2.41112	3.26012	20.518	5.90719e-06	0.00261957
FPR1	47	18	74	380	1182	172	3.40654	3.10366	20.2283	6.87303e-06	0.00291591
AATF	61	1073	730	63	79	42	-3.04522	3.00945	20.183	7.03773e-06	0.00291591
NFE2	0	8	4	36	321	24	5.10511	0.867133	20.1465	7.17322e-06	0.00291591
FTCD	404	210	81	32	20	19	-3.77054	2.2966	19.9795	7.8275e-06	0.00309588
FCGR3B	58	6	38	457	1435	270	3.91551	3.40062	19.7791	8.69289e-06	0.00334768
HBA2	954	254	403	40788	127792	219	6.07804	9.51809	19.6362	9.36752e-06	0.00337991
EMP1	22	194	161	2124	733	168	3.05761	3.80966	19.6265	9.41544e-06	0.00337991
NCF2	0	24	49	184	773	125	4.16252	2.3952	19.6156	9.46947e-06	0.00337991
VNN2	20	8	10	157	373	104	3.67911	1.68671	19.3738	1.07473e-05	0.00374466
TFPT	5	398	295	6	4	10	-4.63	1.46702	19.2806	1.12845e-05	0.00384039
HCK	10	8	50	136	822	76	3.95527	2.32466	18.8762	1.39483e-05	0.00463907
CLEC7A	2	4	14	76	175	35	3.89392	0.52452	18.5178	1.68325e-05	0.00530011
GPR34	680	1194	504	265	223	80	-2.26454	3.87629	18.4964	1.70224e-05	0.00530011
NPY1R	52	521	472	67	18	20	-3.12194	2.20587	18.4044	1.78641e-05	0.0054463
LOC105369250	250	348	247	75	28	40	-2.69517	2.33588	18.2211	1.9669e-05	0.00587421
LCP1	41	88	226	575	1574	196	2.79557	3.58351	18.0886	2.10855e-05	0.0061713
PHOSPHO1	6	2	20	159	515	16	4.5008	1.67482	18.0458	2.15659e-05	0.00618816
LY6E	69	125	113	224	1336	419	2.6913	3.45815	17.7791	2.48088e-05	0.00698177
CD53	0	10	34	100	412	86	4.03291	1.57711	17.55	2.79853e-05	0.0077271
ITGB2	33	235	194	546	2248	234	2.86276	3.95028	17.4649	2.92656e-05	0.00793098
LOC100421404	1526	79	269	98	54	31	-4.154	3.93964	17.2983	3.19469e-05	0.00850021
RPL10P9	3135	4344	362	576	399	294	-2.92602	5.65786	17.1604	3.43531e-05	0.00861977
KCNJ15	0	2	16	50	222	49	4.3697	0.693775	17.1522	3.45014e-05	0.00861977
CACNA1H	1294	17143	3844	1125	679	1266	-2.51143	6.69691	17.1387	3.47466e-05	0.00861977
PADI2	0	2	12	96	169	18	4.4332	0.435592	17.1384	3.47524e-05	0.00861977
LOC107987462	0	0	0	0	86	28	8.35033	-0.701813	17.0975	3.55088e-05	0.00865703
SCX	339	418	223	75	51	61	-2.54491	2.63811	17.0468	3.64703e-05	0.00865703
PFKFB4	1699	10216	4035	1405	1689	1058	-1.76698	6.43731	17.0185	3.70172e-05	0.00865703
LCP2	3	2	25	98	389	34	4.17944	1.32606	16.9993	3.73927e-05	0.00865703
SLC11A1	34	75	106	439	926	98	2.74431	2.89339	16.9757	3.78604e-05	0.00865703
CORO1A	29	18	120	303	1703	98	3.63036	3.34216	16.9426	3.85264e-05	0.00867378
MS4A15	123	389	183	5	24	32	-3.27039	1.82452	16.8841	3.97321e-05	0.00880969
EVI2A	1	0	0	6	77	22	6.15112	-0.813439	16.7965	4.16089e-05	0.00908814
RGS4	326	871	685	1866	2078	1115	1.46618	5.0042	16.7115	4.35169e-05	0.00931094
FCGR3A	16	2	40	175	577	97	3.73762	2.07093	16.6724	4.4422e-05	0.00931094
PLEK	8	2	40	204	464	53	3.82994	1.79282	16.6675	4.45378e-05	0.00931094
CCDC144A	0	1	0	85	2	26	6.37518	-0.816845	16.6257	4.55293e-05	0.00938416
SPI1	53	31	93	300	1025	163	2.89602	2.94568	16.4642	4.95773e-05	0.00993856
LOC107987081	196	49	56	14	12	2	-4.07272	1.13803	16.3402	5.29292e-05	0.0102789
HOXD9	197	84	89	15	12	16	-3.45156	1.35716	16.3349	5.30787e-05	0.0102789
MTX1P1	91	2	135	0	4	1	-5.64466	0.409217	16.324	5.33825e-05	0.0102789
C20orf204	266	99	122	38	22	6	-3.44072	1.76738	16.2452	5.56489e-05	0.0105762
ARHGDIB	46	43	138	375	1448	114	3.02173	3.27743	16.1723	5.7834e-05	0.0107258
LILRB2	2	3	8	68	159	12	4.13339	0.223031	16.1701	5.79019e-05	0.0107258
MMP9	0	5	8	87	131	12	4.21173	0.148711	16.0205	6.26591e-05	0.0113489
IKZF1	0	0	8	47	117	26	4.67211	-0.0621367	15.9847	6.38566e-05	0.0113489
NFAM1	20	8	26	133	607	51	3.59496	1.95779	15.9711	6.4318e-05	0.0113489
FAM153CP	243	1035	36	14	64	16	-3.77706	2.7099	15.9696	6.4368e-05	0.0113489
RIPOR2	24	5	42	268	576	71	3.43263	2.16214	15.909	6.64631e-05	0.0115788
USP32P1	0	0	4	278	0	71	6.40565	0.681592	15.8049	7.02199e-05	0.0120175
SPTBN4	103	442	59	41	10	10	-3.34448	1.61063	15.7909	7.07402e-05	0.0120175
TMEM185AP1	51	68	159	10	16	2	-3.33079	0.526079	15.7421	7.25903e-05	0.0120175
RASSF5	8	8	29	115	265	50	3.23981	1.13949	15.7029	7.4111e-05	0.0120175
FGR	15	20	61	197	612	57	3.16665	2.11119	15.6913	7.45678e-05	0.0120175
CYTH4	7	12	59	158	533	62	3.37716	1.90608	15.6825	7.49138e-05	0.0120175
NPY5R	36	220	227	24	22	12	-2.85824	1.18792	15.6579	7.5893e-05	0.0120175
C5AR2	0	0	6	57	80	16	4.68911	-0.3896	15.605	7.80468e-05	0.0120175
DPYSL4	270	4460	536	114	360	107	-2.92826	4.55391	15.5984	7.83227e-05	0.0120175
HLA-DQB1	279	1600	352	178	176	46	-2.44451	3.51148	15.598	7.83374e-05	0.0120175
ENPP7P6	2588	1376	740	528	467	232	-2.43744	5.16454	15.5768	7.92221e-05	0.0120175
BTG2	891	2084	3341	4980	7993	3698	1.50995	6.72487	15.55	8.03508e-05	0.0120175
FFAR2	4	0	6	55	223	14	4.58031	0.49627	15.5466	8.04978e-05	0.0120175
RPL19P9	197	1027	151	81	70	55	-2.63145	2.82166	15.5278	8.12995e-05	0.0120175
LOC100233156	2787	1735	1231	63	98	469	-3.24842	5.27818	15.4741	8.36439e-05	0.0121192
LOC100422233	201	353	180	36	54	42	-2.51373	2.13097	15.4493	8.47468e-05	0.0121192
PDGFRL2P	2842	1376	935	530	316	419	-2.43659	5.29742	15.437	8.52999e-05	0.0121192
TLR2	14	24	36	120	280	92	2.75078	1.42788	15.3219	9.06615e-05	0.012678
FILIP1L	259	310	837	2050	1261	1060	1.65995	4.74045	15.3155	9.09654e-05	0.012678
CXCR2	51	10	16	263	770	176	3.40279	2.61882	15.2699	9.31896e-05	0.0128654
PYY2	382	374	369	114	113	59	-2.18971	2.88317	15.2223	9.55662e-05	0.0130702
LOC105376003	402	67	151	42	28	20	-3.36329	2.2319	15.0234	0.000106186	0.0143881
MMP25	48	67	53	236	717	143	2.55715	2.56356	14.9333	0.000111381	0.0148832
TRIM58	12	11	14	129	285	27	3.33665	1.13114	14.925	0.000111873	0.0148832
NFATC2	0	8	12	360	36	14	4.36309	0.833869	14.8652	0.000115475	0.0151317
EEF1A2	2027	2806	2301	623	1282	527	-1.66268	5.57782	14.8536	0.000116188	0.0151317
LIME1	1324	826	776	306	366	207	-2.07188	4.42696	14.843	0.000116843	0.0151317
ADM5	254	222	226	81	32	32	-2.53565	2.17819	14.7903	0.000120154	0.015424
TSPYL2	4845	9283	4963	3129	2586	1398	-1.53882	6.98554	14.753	0.00012255	0.0155184
SLC22A31	62	80	134	18	10	10	-2.87629	0.621369	14.746	0.00012301	0.0155184
SIRPB1	0	9	9	52	140	27	3.77083	0.168239	14.6308	0.000130758	0.0161909
MVD	19980	40127	17418	6007	10981	3430	-2.03736	8.90145	14.6272	0.00013101	0.0161909
CLDN3	1219	4813	4078	1761	1050	799	-1.37939	5.89773	14.6179	0.00013166	0.0161909
PI3	2	0	0	12	64	26	5.20971	-0.820406	14.5651	0.000135402	0.0165123
FGL2	0	20	16	96	306	28	3.76847	1.07268	14.4678	0.000142576	0.0171055
ARRDC2	1186	1847	1792	820	660	448	-1.39711	5.02567	14.4674	0.000142604	0.0171055
NLRP1	4	10	18	123	158	21	3.22257	0.595965	14.4305	0.000145425	0.017174
LINC01588	662	2270	441	423	258	68	-2.29244	4.2447	14.4158	0.000146565	0.017174
PNCK	11249	24892	13340	2229	6359	3932	-1.93858	8.22742	14.4141	0.000146696	0.017174
LOC107987258	974	242	382	122	133	88	-2.72485	3.62897	14.3217	0.000154078	0.0177542
FAM9CP1	1683	240	637	252	166	20	-3.2815	4.29726	14.2021	0.000164187	0.0187711
SLC4A1	5	0	1	131	578	0	6.1548	1.66781	14.1807	0.000166061	0.0188382
MEFV	0	15	4	50	169	30	3.88761	0.342105	14.1574	0.000168132	0.0188573
CASS4	0	6	4	50	79	16	3.93402	-0.421429	14.1499	0.000168806	0.0188573
SNAI3-AS1	692	865	788	220	345	184	-1.75958	3.96706	14.074	0.000175754	0.0194848
IL10RA	1	8	12	55	175	18	3.65996	0.322234	13.9809	0.000184677	0.0200316
TLR1	2	4	8	29	102	34	3.6223	-0.151299	13.9707	0.000185679	0.0200316
CD99	7140	3402	31775	4555	2373	1746	-2.27105	7.83564	13.9683	0.000185918	0.0200316
TMEM154	0	2	12	41	126	30	3.99494	0.0308358	13.9616	0.000186584	0.0200316
GRK5	2624	8111	2579	422	2062	322	-2.27485	6.22601	13.949	0.000187841	0.0200316
VWA1	422	1884	941	156	319	287	-1.86207	4.16303	13.9164	0.000191127	0.0200316
RNF208	1274	2506	2032	726	781	685	-1.37615	5.26062	13.9089	0.000191893	0.0200316
STARD4-AS1	109	549	310	939	1091	673	1.6381	4.07943	13.9057	0.000192217	0.0200316
RASAL1	751	4454	481	122	584	102	-2.73337	4.82937	13.8696	0.000195945	0.0201933
MIB2	7836	12515	9386	3962	4514	2688	-1.49749	7.64847	13.8118	0.000202068	0.0206096
EVI2B	0	33	24	179	292	46	3.38516	1.35205	13.805	0.0002028	0.0206096
MEG8	731	190	380	100	68	96	-2.69355	3.28383	13.7859	0.000204865	0.0206758
CYTIP	0	7	8	44	128	19	3.81066	-0.0316454	13.6635	0.000218662	0.021768
TLR4	2	22	26	78	262	50	3.15263	1.02707	13.625	0.000223192	0.0220688
MNDA	152	36	137	221	1634	1014	2.91329	4.05338	13.5491	0.000232402	0.0228253
MRC1	0	2	18	25	261	38	4.24753	0.706561	13.5299	0.000234792	0.0229063
MIR193BHG	1702	2347	1018	816	698	226	-1.82088	5.12234	13.4992	0.000238667	0.0231284
KCNK6	6121	2118	1838	1518	898	428	-2.43243	6.32724	13.4869	0.00024023	0.0231284
LRRC10B	100	189	86	31	20	14	-2.64189	1.14479	13.4361	0.000246833	0.0235314
KCNT1	99	778	428	135	33	56	-2.36239	2.66942	13.43	0.000247632	0.0235314
MRS2P2	341	76	143	61	21	6	-3.3413	2.04509	13.374	0.00025514	0.0240885
CCR1	6	6	15	24	235	46	3.47578	0.692277	13.2023	0.000279612	0.0262154
DUBR	117	166	277	607	759	462	1.72214	3.50363	13.1913	0.00028125	0.0262154
BRD3	10240	8231	9948	4000	2943	3061	-1.69224	7.6685	13.1767	0.000283451	0.0262533
SPATC1L	55	298	233	58	23	16	-2.49006	1.54077	13.148	0.000287823	0.0264906
EEF1D	2832	1533	331	398	506	176	-2.6845	5.18602	13.0757	0.000299152	0.0273612
ANGPTL4	825	10145	2361	1505	1007	296	-2.1283	6.02725	12.9512	0.000319724	0.0290066
MYO1F	127	68	131	538	1444	208	2.42977	3.54518	12.9431	0.000321106	0.0290066
BRICD5	176	286	238	56	80	29	-2.18038	2.08346	12.9186	0.000325337	0.0292085
DRG1P1	122	46	42	7	12	8	-3.37587	0.60018	12.8871	0.000330858	0.029523
IL2RG	4	2	20	47	248	27	3.63944	0.705492	12.8731	0.00033334	0.0295642
IGK	851	618	1426	447	355	73	-1.97812	4.21828	12.8094	0.000344889	0.0302222
SH3BP5	809	7201	3378	709	871	1066	-1.76727	5.88804	12.7431	0.000357316	0.0310588
ITGAL	16	8	8	138	270	24	3.31113	1.09749	12.736	0.00035868	0.0310588
ABCA6	363	935	1327	2907	1645	1513	1.30553	5.3076	12.7159	0.000362568	0.0312107
FNDC10	3789	5479	6275	1847	2914	1524	-1.34712	6.72252	12.6807	0.000369446	0.0315191
ZGLP1	445	270	198	86	74	64	-2.37975	2.73604	12.6519	0.000375175	0.0315191
LOC105378539	422	229	102	80	55	28	-2.73162	2.49028	12.643	0.000376967	0.0315191
STEAP4	0	0	10	22	126	33	4.37256	-0.0731697	12.6329	0.000379023	0.0315191
WDFY4	0	12	7	61	135	17	3.62458	0.109113	12.6326	0.000379073	0.0315191
LYN	28	46	53	137	483	102	2.46203	1.99373	12.6207	0.000381497	0.0315414
MAP7D2	335	75	140	51	34	21	-2.92927	2.06245	12.5834	0.000389183	0.0318481
ACTA1	140	88	147	10	13	28	-2.91934	1.24441	12.5816	0.000389559	0.0318481
SEC14L4	35	124	22	2	10	2	-3.65234	-0.068139	12.5611	0.000393862	0.032021
ETS2	200	547	525	1430	1069	654	1.35169	4.33102	12.52	0.000402629	0.0323863
SEMA3B	7886	9017	9977	4226	4367	2303	-1.45291	7.5562	12.5189	0.000402851	0.0323863
RPL32P27	197	164	361	66	51	49	-2.18565	2.15383	12.5069	0.000405455	0.0323863
ATOH8	981	1280	1074	188	567	283	-1.76079	4.47319	12.4934	0.000408402	0.0323863
EPS8	404	1125	1902	2868	2865	1930	1.31303	5.66292	12.4887	0.000409421	0.0323863
SERPINB2	0	10	12	146	121	8	3.72143	0.380511	12.4705	0.000413433	0.0325278
DHX16	4	20	8	170	16	98	3.26638	0.629157	12.4115	0.000426706	0.0332678
MEG3	9493	5006	5565	3038	2268	1785	-1.86891	7.27028	12.4019	0.000428906	0.0332678
HLA-DRA	7	16	55	16	501	188	3.43217	1.94935	12.3986	0.000429659	0.0332678
VAMP7	2	10	2	8	131	56	3.92806	0.118092	12.3881	0.000432082	0.0332794
PPFIA3	326	1127	863	276	271	193	-1.52955	3.77111	12.3764	0.000434799	0.0333133
P3H3	136	403	446	83	73	75	-1.93073	2.44765	12.3359	0.000444321	0.0338247
XIST	69	1954	302	3824	2466	3605	2.45598	5.85126	12.3285	0.000446097	0.0338247
EBF4	635	1467	1417	664	314	349	-1.37491	4.47689	12.2497	0.000465321	0.0349349
EBP	11296	17446	10965	6530	6116	1911	-1.65064	8.05813	12.249	0.000465513	0.0349349
TBC1D10C	14	18	8	82	220	47	2.91179	0.900225	12.1822	0.000482467	0.0360225
RPL10P6	71	99	8	3	2	7	-3.964	0.132604	12.1527	0.000490159	0.0364111
PPP1R27	80	87	43	18	6	0	-3.53488	0.368777	12.1211	0.000498558	0.036848
PRND	115	626	420	34	51	97	-2.30675	2.55129	12.0636	0.000514159	0.03781
MIR503HG	1680	2657	1146	1094	669	351	-1.59899	5.24751	11.9662	0.000541757	0.0395381
LOC100421561	1483	503	590	432	225	51	-2.49985	4.31315	11.9617	0.000543061	0.0395381
THBD	20	42	36	194	610	21	2.96404	2.037	11.9041	0.000560104	0.0404253
LUC7L	3968	4089	4498	2379	1897	1242	-1.36712	6.51355	11.9019	0.000560772	0.0404253
CR1	11	2	3	70	135	43	3.45447	0.391666	11.8707	0.000570233	0.0409058
TNFRSF14	188	8	221	20	17	11	-3.45169	1.43154	11.857	0.000574444	0.0410069
CD37	2	21	37	101	384	23	3.24512	1.34082	11.8002	0.000592235	0.0420717
TGM2	116	495	607	2414	537	799	1.73731	4.44997	11.7655	0.000603394	0.0424173
PRDM15	1846	9146	6942	1973	1891	2055	-1.35823	6.70006	11.7562	0.000606406	0.0424173
RPL13P5	358	448	237	122	133	45	-2.05488	2.80635	11.7443	0.000610296	0.0424173
LAPTM5	131	69	216	471	1801	225	2.37287	3.74959	11.7404	0.000611593	0.0424173
LRRK2	0	14	14	77	126	27	3.22097	0.258476	11.7283	0.000615566	0.0424915
BRSK2	157	316	166	52	45	49	-2.13156	1.9567	11.69	0.000628355	0.0430983
BBS12	16	154	240	781	322	409	2.15305	3.11882	11.6781	0.000632413	0.0430983
LOC105371493	96	67	21	16	5	3	-3.43594	0.344815	11.6758	0.000633192	0.0430983
PIK3R5	1	11	31	75	241	31	3.20279	0.833995	11.6326	0.000648067	0.0439065
LRRC38	30	105	218	22	15	14	-2.57396	0.800352	11.6021	0.000658778	0.044216
ENPP7P8	62	274	145	52	23	16	-2.34727	1.34206	11.5982	0.00066017	0.044216
LYZ	20	18	153	188	1338	74	3.15895	2.99528	11.5939	0.000661699	0.044216
LRRC25	0	2	29	88	276	23	3.84348	0.917335	11.5565	0.00067514	0.0449091
MST1	657	1500	859	501	445	249	-1.38286	4.31297	11.5452	0.000679235	0.044977
ITGAM	24	4	25	96	511	50	3.26465	1.7336	11.5231	0.000687378	0.0453112
PRKAR1B	2634	4738	5050	2164	2178	1296	-1.15642	6.40762	11.5038	0.000694546	0.0455784
RPL21P135	203	46	24	22	12	6	-3.49095	1.1288	11.4912	0.000699254	0.0456825
PID1	118	2269	480	137	249	92	-2.32376	3.74453	11.4812	0.000703044	0.045726
RASGRP4	2	12	27	74	218	24	3.08244	0.705075	11.4665	0.00070862	0.0458847
SLC38A8	12	27	62	153	269	74	2.38191	1.45641	11.4518	0.000714242	0.0459393
PARVG	8	12	46	79	402	36	3.02905	1.41112	11.4479	0.000715742	0.0459393
CBLN1	301	3479	1434	564	164	385	-1.94089	4.70209	11.3972	0.000735568	0.0468819
CNNM1	71	182	76	28	16	16	-2.46573	0.916844	11.394	0.000736835	0.0468819
TRPC4	96	528	358	110	18	50	-2.30514	2.30968	11.3854	0.000740251	0.0468954
EDNRB	2	16	30	158	74	51	2.71081	0.596985	11.3496	0.000754658	0.0475258
FAM133CP	285	13	72	23	22	4	-3.69493	1.57713	11.3406	0.000758321	0.0475258
ZFPM1	3812	9313	6654	3454	3282	1859	-1.20286	7.03591	11.3288	0.000763142	0.0475258
SH2D3C	0	12	6	43	112	20	3.44446	-0.118971	11.3287	0.000763193	0.0475258
STAC2	211	362	161	56	79	47	-2.10919	2.21757	11.3115	0.000770291	0.0477646
SCN3A	11	255	81	795	333	353	2.343	3.033	11.3011	0.000774593	0.0478287
ARHGAP27P1	868	562	506	260	288	119	-1.9111	3.85866	11.2856	0.000781112	0.0480285
PIK3AP1	6	4	15	57	169	19	3.17795	0.349288	11.202	0.000817094	0.0500017
KCNK3	10829	22542	24469	6985	8264	5922	-1.38738	8.51949	11.1885	0.000823079	0.0500017
CHST15	0	20	40	109	365	35	3.3175	1.34829	11.1817	0.000826067	0.0500017
SLC2A6	560	2611	1374	785	584	300	-1.36913	4.75598	11.1799	0.000826869	0.0500017
NPDC1	1067	951	1972	288	601	447	-1.58313	4.73219	11.1544	0.000838345	0.050487
MAMDC4	800	4304	1470	957	732	533	-1.44306	5.26683	11.1439	0.000843064	0.0505378
CARD16	4	30	18	93	168	39	2.64172	0.702081	11.1373	0.000846096	0.0505378
LOC105373943	69	27	89	5	16	2	-3.26321	0.200394	11.1198	0.000854126	0.0508101
CAMK1D	629	2377	992	714	262	358	-1.52129	4.58833	11.0787	0.000873262	0.0515295
A4GALT	577	2008	1908	689	743	343	-1.24563	4.78055	11.0641	0.000880153	0.0517276
AFF3	149	2204	470	139	167	186	-2.17104	3.77025	10.9796	0.000921192	0.0539229
CCN4	1071	8835	6216	1848	974	1614	-1.56021	6.4278	10.9574	0.00093232	0.0543304
PCSK9	64	2082	505	74	210	81	-2.53383	3.56736	10.9485	0.000936818	0.0543304
HCLS1	34	30	97	127	887	79	2.70258	2.5206	10.9363	0.000943004	0.0543304
MT3	4449	11895	2877	609	3395	708	-2.08423	6.84355	10.8859	0.00096897	0.0556075
ENPP7P1	2447	1139	484	593	526	156	-2.28036	5.03827	10.8003	0.00101486	0.0580133
LIMA1	347	1035	1213	2475	2396	946	1.2232	5.22632	10.7603	0.00103703	0.0589482
DSTNP2	433	768	311	206	187	103	-1.75567	3.32691	10.7563	0.00103927	0.0589482
BCO2	28	139	54	816	255	78	2.31834	2.53112	10.7092	0.00106607	0.0600031
AFAP1L1	34	74	33	6	10	2	-3.04553	-0.30239	10.6531	0.00109887	0.0616127
INPP5D	6	16	42	47	333	50	2.88387	1.20296	10.6404	0.00110645	0.0617601
KIF21B	2	12	14	31	126	37	2.96064	0.120434	10.6299	0.00111275	0.0617601
IL2RB	0	2	8	62	77	4	3.87212	-0.490609	10.5853	0.00113988	0.0629472
MT1XP1	131	45	41	5	12	14	-3.16069	0.692012	10.5637	0.00115333	0.0634505
S100A8	101	12	105	345	1665	159	2.90754	3.46866	10.5487	0.00116273	0.0637279
CAMK2B	449	354	520	64	124	152	-2.00041	3.15154	10.5241	0.00117826	0.064338
NPIPB6	116	88	31	24	6	10	-2.95748	0.71347	10.4873	0.00120197	0.0653888
LOC112268133	395	27	71	57	16	10	-3.40559	2.04638	10.4494	0.00122691	0.0662858
MYOF	426	2431	2573	5536	6789	1611	1.48928	6.38531	10.4485	0.00122752	0.0662858
SYNE4	40	60	36	10	6	4	-2.90178	-0.275435	10.4395	0.00123351	0.0663649
ANKS3	1259	918	1028	606	484	266	-1.54453	4.60001	10.4322	0.00123836	0.0663817
COL13A1	200	501	254	56	150	36	-2.0151	2.50011	10.4237	0.00124411	0.0664464
APLN	29	542	88	29	44	12	-2.73659	1.59694	10.3837	0.00127136	0.0673223
DPYD	88	882	847	2578	936	1303	1.66198	4.88467	10.3789	0.00127461	0.0673223
SPON2	1656	18810	10278	5120	1456	1444	-1.77093	7.28626	10.3755	0.00127696	0.0673223
NCF1C	2	14	26	82	292	8	3.29768	0.920085	10.3727	0.00127891	0.0673223
ODF3L1	0	6	10	76	49	16	3.24169	-0.438803	10.3304	0.0013086	0.0686383
STEAP1	72	221	608	1443	639	548	1.70565	3.96181	10.3019	0.00132893	0.0691535
DHRS9	423	538	940	3321	3001	417	1.66459	5.23994	10.2998	0.00133041	0.0691535
RP9P	976	256	486	218	221	106	-2.16168	3.77568	10.2938	0.00133477	0.0691535
UPF3B	2611	659	920	453	714	192	-2.21487	5.11349	10.2903	0.00133733	0.0691535
CCDC141	2	12	33	141	66	54	2.64675	0.511694	10.2404	0.00137399	0.0704824
A2M	6	41	45	175	244	40	2.42824	1.28874	10.2307	0.00138125	0.0704824
MMP17	980	729	1193	307	271	415	-1.61986	4.36425	10.2297	0.00138199	0.0704824
STC1	356	3666	390	611	142	88	-2.34597	4.43314	10.2293	0.00138229	0.0704824
ARFGAP1	5519	6192	6159	3835	2809	1691	-1.29135	7.03458	10.2036	0.00140163	0.0710366
PNMT	1068	1311	2237	797	848	416	-1.22496	4.98716	10.202	0.00140287	0.0710366
FAM193B	2728	3452	3223	1476	1745	1142	-1.21315	6.10538	10.1836	0.00141695	0.0712579
SNORA77	826	18	132	106	14	21	-3.6717	3.056	10.1836	0.00141698	0.0712579
COL6A4P2	72	304	102	56	6	17	-2.58082	1.33342	10.1662	0.00143041	0.071687
HES6	1806	2451	2872	1940	635	469	-1.40288	5.59709	10.1546	0.0014394	0.0718915
STAT1	396	1586	1699	3071	2673	1649	1.14922	5.63458	10.1268	0.00146128	0.0727361
TNFRSF1B	98	128	313	578	1262	197	1.88605	3.53353	10.1205	0.00146627	0.0727369
RUBCNL	4	2	20	104	103	18	3.0613	0.204808	10.0991	0.00148339	0.0733378
SLC25A18	450	464	347	122	193	105	-1.78021	3.15412	10.0801	0.00149883	0.0738513
ARHGAP30	33	18	71	181	610	48	2.60976	2.1291	10.0263	0.00154318	0.0755282
ATP5MC3	829	2235	2792	4666	4252	2646	1.07437	6.3091	10.0144	0.00155318	0.0757642
HSPB3	102	354	151	1078	1213	140	1.92582	3.72227	10.0012	0.00156441	0.0760585
AGAP3	2088	3536	3697	1855	1496	1149	-1.07505	6.03769	9.99034	0.00157364	0.0762536
TDRD12	45	98	96	12	24	8	-2.41599	0.435353	9.94478	0.00161306	0.0779061
TUBB1	0	8	10	60	79	13	3.2017	-0.326363	9.89213	0.00165987	0.079903
ZNF395	3689	12140	6469	3486	3065	2597	-1.19785	7.16807	9.88417	0.00166707	0.0799304
BEND5	152	1531	418	97	270	72	-2.06006	3.40111	9.87944	0.00167136	0.0799304
KIAA1656	325	163	120	97	38	30	-2.38592	2.20273	9.8595	0.00168957	0.0802481
CFP	851	970	748	327	514	201	-1.5018	4.21185	9.85791	0.00169103	0.0802481
CSF1R	40	122	120	221	1153	70	2.37523	2.94358	9.85004	0.00169828	0.0802481
LOC112268430	8	30	21	160	104	36	2.3349	0.702953	9.84824	0.00169994	0.0802481
C5AR1	96	315	148	610	1742	126	2.10082	3.74908	9.82782	0.00171892	0.0808308
LOC107984993	203	79	16	18	12	18	-3.14412	1.23007	9.82311	0.00172333	0.0808308
LIMS2	2490	2234	2108	585	1297	805	-1.51008	5.66395	9.78422	0.00176016	0.0820325
CXCR1	50	12	6	145	561	133	2.99321	2.15313	9.77269	0.00177123	0.0822864
RUNX3	1	8	6	106	130	0	3.95002	0.15803	9.75992	0.00178358	0.0825977
IFIT2	10	22	22	74	184	36	2.42332	0.712963	9.72242	0.00182033	0.0840339
PRKXP2	16	53	336	13	21	12	-2.81262	0.881893	9.70657	0.0018361	0.0843873
MLXIPL	148	2158	369	329	73	15	-2.64782	3.62259	9.70315	0.00183952	0.0843873
SMIM38	36	97	62	16	3	10	-2.67946	0.114585	9.67279	0.00187018	0.0855254
VGF	2201	17913	9512	4332	2484	2598	-1.42926	7.3553	9.65797	0.00188532	0.0859494
LUM	1170	5758	4346	5649	14047	6394	1.40918	7.42672	9.6043	0.00194123	0.0882233
LRG1	12	18	22	92	104	55	2.23356	0.559463	9.59647	0.00194952	0.0883258
AKAP5	110	497	117	51	58	49	-2.0654	2.01094	9.58204	0.0019649	0.0887481
CD300A	9	0	18	36	242	42	3.39168	0.749972	9.56356	0.00198478	0.08937
CKS2	166	399	522	1285	796	493	1.27592	4.04229	9.51196	0.00204137	0.0914159
SIGLEC1	0	4	46	58	471	23	3.71152	1.43558	9.51076	0.00204271	0.0914159
DBH-AS1	248	1039	110	119	155	25	-2.28738	2.95132	9.48572	0.00207077	0.0922249
COL21A1	63	215	277	690	791	183	1.64221	3.28179	9.4834	0.00207339	0.0922249
TMC8	7	15	29	69	244	19	2.71423	0.810832	9.45402	0.00210687	0.0924021
APOBR	48	15	52	159	548	91	2.47354	2.11669	9.45376	0.00210716	0.0924021
HBEGF	32	57	85	209	602	52	2.25624	2.22001	9.44977	0.00211175	0.0924021
CAPS	773	399	439	221	261	106	-1.86165	3.64185	9.44673	0.00211526	0.0924021
ELAVL3	118	104	36	5	31	8	-2.87058	0.817498	9.40282	0.00216652	0.0941285
HES4	377	695	507	199	283	102	-1.51811	3.37613	9.40037	0.00216941	0.0941285
ENO2	2378	11903	5493	3042	3088	1655	-1.22881	6.91095	9.39644	0.00217408	0.0941285
MPP2	18	401	96	35	22	16	-2.5618	1.25801	9.38144	0.00219194	0.0946219
DOCK2	4	10	60	109	324	32	2.8038	1.27185	9.32877	0.00225584	0.0970941
JMJD1C	327	993	816	3279	1001	966	1.29727	5.03201	9.30665	0.00228324	0.0976987
TF	52	200	159	38	41	14	-2.06978	1.16338	9.27858	0.00231849	0.0986658
DUSP2	44	239	102	489	498	194	1.70169	2.81163	9.27792	0.00231933	0.0986658
TFR2	104	1134	157	114	107	61	-2.11495	2.81102	9.24243	0.00236471	0.100305
IQCN	971	1212	429	405	386	233	-1.60122	4.2669	9.22801	0.00238341	0.100695
ANKRD22	163	288	473	2138	573	327	1.61716	4.09438	9.22148	0.00239192	0.100695
TAFA5	690	1659	820	566	483	321	-1.2406	4.42556	9.21519	0.00240015	0.100695
SHISA3	103	1090	101	90	46	78	-2.32943	2.67604	9.21422	0.00240143	0.100695
TPPP	7	19	17	210	50	21	2.58611	0.510822	9.19743	0.00242355	0.101296
VSIR	101	352	372	1075	1413	170	1.70275	3.91123	9.19286	0.00242961	0.101296
LOC105372107	109	45	85	32	14	8	-2.55795	0.74371	9.18532	0.00243964	0.101425
C4orf47	188	364	240	100	114	36	-1.77164	2.32332	9.1649	0.00246702	0.102149
OBSCN	503	1815	753	405	351	365	-1.33708	4.2692	9.16193	0.00247101	0.102149
C19orf18	84	54	92	20	9	18	-2.43496	0.603537	9.1498	0.00248745	0.102263
MC1R	923	701	863	603	302	156	-1.55786	4.20236	9.14587	0.0024928	0.102263
SASH3	28	7	24	104	371	42	2.73182	1.44656	9.13585	0.00250649	0.102263
RPH3AL	207	255	148	76	71	41	-1.90498	2.06123	9.1357	0.0025067	0.102263
ADGRG3	19	138	54	234	479	101	2.0664	2.20171	9.13423	0.00250871	0.102263
DAB2	91	404	277	1160	632	304	1.48551	3.64863	9.12886	0.00251609	0.102279
LOC112268035	124	63	48	16	9	20	-2.68679	0.783835	9.09852	0.00255816	0.103701
EPHA2	70	266	534	1191	712	391	1.53695	3.7877	9.08643	0.00257513	0.103834
RNF145	15294	9410	11947	4163	4981	4875	-1.60371	8.13109	9.08316	0.00257974	0.103834
ASGR1	279	143	89	53	55	34	-2.29051	1.98138	9.08105	0.00258272	0.103834
SECTM1	24	12	44	108	398	38	2.56869	1.53274	9.07214	0.00259533	0.104055
NPY2R	20	55	312	304	484	521	2.13952	3.03889	9.0138	0.00267949	0.106844
VASH1	8596	8247	6931	3261	3057	3532	-1.41647	7.484	8.9982	0.00270245	0.107467
ANXA1	24	165	436	1371	734	201	2.02913	3.61526	8.99185	0.00271186	0.107549
SCIRT	337	1011	594	125	353	143	-1.57055	3.56181	8.95775	0.00276294	0.108768
RPS3AP34	133	82	24	20	24	6	-2.77392	0.8274	8.94316	0.00278511	0.108768
TEKT5	120	34	48	9	26	4	-2.90379	0.605776	8.93947	0.00279074	0.108768
MTCO1P12	1907	365	1636	494	200	474	-2.0315	4.89215	8.93692	0.00279464	0.108768
HSH2D	10	31	18	89	156	38	2.25538	0.682211	8.92643	0.00281073	0.108828
USP42	2256	1357	1269	935	716	530	-1.52214	5.30025	8.92622	0.00281105	0.108828
QRICH2	453	472	408	239	153	126	-1.56879	3.26116	8.91566	0.00282735	0.10917
TSHZ2	18523	5575	7035	4453	4741	2562	-1.92614	8.03234	8.90424	0.00284509	0.109278
EMILIN1	14	96	119	560	384	48	2.18635	2.35971	8.89668	0.00285689	0.109444
ENPP2	6	177	178	524	456	264	2.07462	2.83545	8.87935	0.00288415	0.1102
C3orf62	607	490	466	318	182	125	-1.62771	3.53904	8.8699	0.00289911	0.110333
BARX1	59	1090	203	23	147	27	-2.5253	2.64303	8.86763	0.00290272	0.110333
UPF3A	8881	4345	5910	3584	3433	1458	-1.58148	7.25726	8.84508	0.00293881	0.111416
PTPRN	2964	19920	6726	2993	4236	2562	-1.40116	7.41042	8.83041	0.00296251	0.112024
PCYT2	2567	6906	5196	2615	2926	1485	-1.03158	6.63042	8.82434	0.00297239	0.112108
LOC102725035	0	8	2	44	73	3	3.62422	-0.694816	8.81555	0.00298674	0.112197
TNFAIP2	70	159	247	231	929	305	1.73607	3.18613	8.81219	0.00299225	0.112197
SRSF11	22256	5152	7918	5396	4780	2662	-2.03358	8.23066	8.807	0.00300077	0.112197
ADPRHL1	1246	1761	1224	570	528	672	-1.29683	4.93686	8.78873	0.00303097	0.112197
DACT2	266	1416	409	74	310	128	-1.86109	3.52849	8.78843	0.00303148	0.112197
EPB41L1	808	3952	1137	919	892	411	-1.34408	5.16389	8.78841	0.0030315	0.112197
SCNN1D	528	640	448	318	173	154	-1.52225	3.53315	8.78726	0.00303341	0.112197
RP9	1341	370	728	330	426	173	-1.87522	4.3175	8.76978	0.00306262	0.112893
MVK	1764	5375	4243	1732	2332	1182	-1.0379	6.2298	8.755	0.00308755	0.113358
CD4	16	14	30	72	466	8	3.00519	1.46189	8.75312	0.00309073	0.113358
PRR22	435	409	315	193	132	110	-1.65719	3.08527	8.72999	0.00313018	0.114518
MIAT	0	4	14	21	78	32	3.13833	-0.40452	8.70322	0.00317648	0.115922
RNU6-1010P	236	24	47	35	20	1	-3.30376	1.33832	8.68208	0.00321354	0.116931
MGAT5	1464	13218	6020	2683	2486	1807	-1.33593	6.85876	8.64823	0.0032738	0.118497
ABCB1	1	4	4	103	42	0	3.84837	-0.528098	8.64509	0.00327945	0.118497
ZRSR2	1440	554	770	487	474	196	-1.72945	4.49797	8.63198	0.00330313	0.119059
BAIAP3	122	608	157	69	63	77	-1.89936	2.3106	8.62027	0.00332443	0.119532
C1orf35	2483	905	1485	901	861	350	-1.67025	5.31623	8.61331	0.00333715	0.119696
AKAP8L	9999	4996	5455	3695	3428	1934	-1.58275	7.38332	8.57103	0.00341554	0.121543
TMEM97	2044	11406	4831	1917	3234	1602	-1.27185	6.77096	8.56453	0.00342775	0.121543
MXRA7P1	186	5297	3017	852	671	500	-1.75879	5.3755	8.56149	0.00343348	0.121543
FAM239B	5	17	2	94	41	34	2.74513	-0.0979582	8.55883	0.00343849	0.121543
HEXD	1437	2135	2638	1437	1034	695	-1.03655	5.47512	8.5507	0.00345389	0.121593
PTK2B	146	435	366	1217	505	535	1.30202	3.86734	8.54717	0.00346059	0.121593
LUC7L3	54544	6973	15618	8183	11607	3171	-2.43429	9.36701	8.54495	0.00346482	0.121593
TNRC6C	2535	820	998	763	645	392	-1.78818	5.20977	8.53959	0.00347505	0.12166
NFATC4	2751	4970	4554	2108	1888	1880	-1.03934	6.44708	8.53266	0.0034883	0.121832
PPP1R16A	1750	2309	1816	1124	1126	692	-1.1386	5.46165	8.52536	0.00350231	0.122031
FGD3	29	12	32	75	355	60	2.47085	1.43979	8.50274	0.00354613	0.123145
WNT3A	97	394	430	62	100	79	-1.69839	2.34907	8.50017	0.00355114	0.123145
UAP1L1	430	3101	1549	257	654	535	-1.50311	4.81387	8.49504	0.00356116	0.123201
UCN	104	134	217	37	44	40	-1.87652	1.49437	8.47756	0.00359555	0.124097
RTN4RL1	1205	4012	5801	871	864	1675	-1.36322	6.0039	8.4701	0.00361031	0.124314
LRAT	2996	3104	3743	945	2215	1162	-1.28667	6.16888	8.46134	0.00362775	0.124621
TLCD3A	584	2067	1015	718	513	359	-1.15672	4.56914	8.44912	0.00365221	0.125109
CYTOR	2	2	8	58	59	4	3.20878	-0.663411	8.44571	0.00365905	0.125109
DNAJA3	79	229	569	20	13	84	-2.41946	2.11083	8.43697	0.00367668	0.125419
LOC728975	0	20	18	63	69	58	2.64195	0.16075	8.41039	0.00373083	0.12697
NPIPP1	283	309	209	182	45	20	-2.07479	2.43557	8.38635	0.0037805	0.128362
RGS11	224	202	272	69	64	80	-1.78871	2.25311	8.35809	0.00383975	0.129771
LIPE	2375	8383	6025	2669	3638	1164	-1.11518	6.74295	8.29056	0.00398516	0.134066
HEATR1	199	885	720	1378	1042	1053	1.13333	4.60387	8.28543	0.00399644	0.134137
CD14	176	97	388	429	2038	302	1.94041	3.99518	8.27717	0.00401466	0.13424
CASP1	0	22	24	67	180	24	2.7807	0.530868	8.27351	0.00402276	0.13424
PTCHD1	243	538	487	78	181	138	-1.55913	2.97946	8.27159	0.00402702	0.13424
CCND1	149	205	44	65	24	9	-2.39811	1.40586	8.24474	0.00408703	0.135237
LOC100130459	4	98	50	3	5	6	-3.01496	-0.46737	8.24235	0.00409242	0.135237
TNFAIP6	0	19	12	192	36	14	3.0377	0.233255	8.24102	0.0040954	0.135237
LYL1	14	46	42	90	343	39	2.24575	1.3904	8.23685	0.00410484	0.135237
STC2	119	2756	566	343	334	76	-2.00962	4.0512	8.23629	0.0041061	0.135237
MAPK4	835	2973	273	520	551	127	-1.87013	4.6143	8.23318	0.00411313	0.135237
PTGDS	110	315	264	42	85	60	-1.73594	2.01601	8.22944	0.00412162	0.135237
LOC101929427	129	223	396	53	53	85	-1.7812	2.1393	8.21538	0.00415368	0.135761
SLC26A6	1264	2507	1890	1128	938	757	-1.01834	5.33771	8.21122	0.00416322	0.135761
RNA45SN4	658	311	531	150	172	198	-1.74971	3.51321	8.21026	0.00416543	0.135761
PARD3B	943	247	305	128	238	134	-2.08418	3.65864	8.20472	0.00417815	0.135873
EXOC3L2	10	554	72	39	33	10	-2.72083	1.50072	8.16712	0.00426566	0.138244
ZSWIM9	1362	802	954	610	537	310	-1.44156	4.643	8.1653	0.00426994	0.138244
CHTF18	1200	877	1094	309	440	504	-1.46589	4.58649	8.14867	0.00430927	0.139119
DNAJB2	3993	8316	6038	4222	3339	1739	-1.04774	7.01495	8.14585	0.00431599	0.139119
CREB5	60	114	124	678	224	133	1.68125	2.56042	8.12753	0.0043598	0.140027
RNA45SN3	43	248	103	40	35	15	-2.02816	1.08864	8.12609	0.00436327	0.140027
NBPF12	833	513	337	302	234	147	-1.71861	3.75619	8.11927	0.00437973	0.140247
YJEFN3	689	684	293	318	188	152	-1.65674	3.65837	8.11206	0.00439717	0.140498
TG	144	168	183	63	62	34	-1.7762	1.7236	8.0852	0.00446283	0.141991
PRRC2C	58631	11944	18196	15199	10590	4995	-2.17662	9.56538	8.08396	0.00446587	0.141991
AK1	1763	1034	1043	924	588	305	-1.49756	4.95643	8.08107	0.004473	0.141991
XIRP1	8	2	8	208	37	4	3.27627	0.22124	8.06489	0.00451313	0.142204
HPS3	455	7814	2665	1013	1122	863	-1.55534	5.8277	8.06352	0.00451654	0.142204
LOC105374121	182	102	90	5	43	29	-2.52521	1.42797	8.06116	0.00452241	0.142204
PSMA3	316	737	1044	1746	1681	776	1.05076	4.82826	8.06009	0.00452508	0.142204
HAL	46	1083	34	62	62	33	-2.63629	2.40914	8.05881	0.0045283	0.142204
AJM1	647	4523	1381	813	869	623	-1.31339	5.25893	8.0479	0.00455563	0.142554
MIR4435-2HG	0	4	17	55	88	12	3.03856	-0.281639	8.04659	0.00455893	0.142554
CALM2	2856	5641	7785	15221	11570	7146	1.07764	7.84084	8.03339	0.00459228	0.143291
CACNA1I	8	606	50	6	37	18	-3.03598	1.51954	8.00506	0.00466467	0.144959
LOC729732	577	895	205	243	274	71	-1.79654	3.54705	8.00473	0.00466554	0.144959
LOC105377347	0	15	12	119	19	36	2.87004	-0.0941162	7.99426	0.00469258	0.145371
WASH7P	673	517	777	390	265	214	-1.382	3.87192	7.9919	0.0046987	0.145371
BRD4	28427	10145	11948	10325	6068	4070	-1.82472	8.71666	7.9836	0.0047203	0.145497
AMD1	528	1755	2661	3861	2264	3145	1.12537	6.03952	7.9827	0.00472264	0.145497
LOC107984859	75	170	210	41	35	42	-1.80999	1.41677	7.96688	0.0047641	0.146466
PTAFR	38	18	80	136	516	67	2.24682	1.9931	7.96225	0.00477631	0.146534
PRRX2	124	109	75	15	13	36	-2.34217	1.08177	7.9568	0.0047907	0.146667
TCOF1	8612	4004	4882	4280	2325	1531	-1.55444	7.16914	7.94503	0.00482195	0.14726
STARD10	1205	287	814	293	407	194	-1.79338	4.22266	7.94195	0.00483017	0.14726
RUNX1	4829	14571	10504	7663	3724	2236	-1.14852	7.59852	7.93116	0.00485908	0.147671
UHRF1BP1	326	561	615	1379	798	1027	1.11704	4.49842	7.92938	0.00486384	0.147671
ARHGAP9	108	496	185	1231	855	231	1.53898	3.75327	7.92524	0.00487498	0.147703
NOVA1	1936	744	1093	949	488	268	-1.64425	4.95782	7.91828	0.00489377	0.147791
LMNTD2-AS1	83	74	68	39	11	2	-2.51097	0.565377	7.91668	0.0048981	0.147791
PPM1N	272	71	58	65	27	21	-2.47994	1.73941	7.91157	0.00491196	0.147904
BCL2A1	20	4	18	130	205	20	2.63983	0.887313	7.90465	0.00493078	0.148166
APBB1IP	24	6	22	40	335	50	2.68895	1.21641	7.89013	0.00497052	0.149054
WAS	27	68	73	131	498	59	2.03983	1.96255	7.88214	0.00499254	0.149409
LOC112268462	86	68	23	24	10	6	-2.59139	0.347843	7.85599	0.00506526	0.150968
IGF2	101	1897	139	211	149	45	-2.24854	3.34997	7.85072	0.00508004	0.151086
FAM157A	1	25	11	59	123	21	2.61974	0.155524	7.84562	0.00509439	0.151086
ARMC5	1802	3106	2446	1785	1351	777	-1.0112	5.74966	7.84355	0.00510022	0.151086
ITGA6-AS1	99	157	137	52	51	14	-1.89265	1.31684	7.83408	0.00512703	0.151574
OTOF	3341	5634	3350	1085	3035	1212	-1.28581	6.4485	7.81826	0.00517211	0.152598
ZNF185	1127	5265	1165	221	1492	322	-1.81048	5.42503	7.7929	0.0052452	0.153879
DGAT2L7P	92	49	8	14	2	8	-3.12159	0.171325	7.78996	0.00525374	0.153879
BTN3A2	1565	1698	1938	1158	1113	288	-1.25869	5.25232	7.78931	0.00525563	0.153879
ZNF688	1477	1086	1683	747	956	369	-1.27425	5.01908	7.78863	0.00525759	0.153879
GLI4	574	917	1083	404	517	277	-1.12627	4.16522	7.76026	0.00534082	0.156003
TMEM145	31	105	55	4	17	11	-2.41062	0.0956239	7.75432	0.00535843	0.156206
PCYT1B	877	4944	592	576	726	596	-1.59527	5.22036	7.7503	0.00537035	0.156242
SLC47A1P2	106	1162	691	119	296	90	-1.71433	3.33738	7.73809	0.00540679	0.15699
CPNE7	1329	2098	2209	1649	729	485	-1.10421	5.32081	7.72796	0.00543722	0.157561
COL27A1	484	1991	459	317	481	238	-1.43656	4.17991	7.72107	0.00545801	0.157659
NCOR1	23978	7346	10029	7903	6087	3248	-1.8003	8.45216	7.71834	0.00546626	0.157659
RABL6	23181	17938	18900	11150	10397	5489	-1.43774	8.84601	7.71614	0.00547292	0.157659
RAPGEF4	306	1833	1943	2636	3007	1952	1.13037	5.71281	7.6878	0.00555954	0.15984
LOC100996437	0	12	1	56	46	10	3.18609	-0.740113	7.67608	0.00559576	0.160286
RPS6KA2	1112	2581	1848	1613	646	407	-1.14713	5.23082	7.67568	0.00559699	0.160286
PELP1	7134	3245	5166	2809	2735	1799	-1.42792	6.99075	7.66768	0.00562187	0.160533
SAMSN1	0	6	14	47	102	6	3.09158	-0.298172	7.65917	0.00564846	0.160733
PHF14	5340	1316	2783	1586	1659	856	-1.69708	6.32795	7.65659	0.00565652	0.160733
LOC107986650	88	30	116	18	30	8	-2.33028	0.654786	7.65061	0.00567532	0.160786
ADGRE5	16	267	130	1078	808	36	2.31102	3.26348	7.64901	0.00568036	0.160786
SOBP	2696	2219	2590	1206	1764	802	-1.21954	5.87294	7.64287	0.0056997	0.161022
ZSCAN1	424	325	284	119	141	125	-1.64629	2.9669	7.62862	0.00574494	0.161987
EXT1	2339	11365	5144	2525	3040	2185	-1.11811	6.88246	7.62491	0.00575675	0.162008
LGALS3	610	1152	1905	5778	2466	928	1.24898	5.7943	7.61803	0.00577877	0.162316
LOC105375236	134	5	76	6	18	12	-3.00812	0.711566	7.60829	0.00581004	0.162882
ODAD3	195	409	190	111	106	62	-1.58342	2.38511	7.59995	0.00583699	0.163324
YWHAE	267	494	571	703	664	1727	1.43436	4.524	7.58996	0.00586942	0.163918
TBC1D23	242	858	746	1253	1205	946	1.0264	4.59912	7.58606	0.00588213	0.16396
ADRA2C	68	107	353	20	18	55	-2.15877	1.4979	7.58081	0.00589931	0.164126
WASHC1	1894	662	754	826	458	126	-1.84882	4.78994	7.57219	0.00592759	0.1646
FGD4	108	208	271	740	516	247	1.32343	3.2406	7.56855	0.00593957	0.164621
DNER	157	1146	509	198	129	192	-1.53502	3.32912	7.56192	0.00596146	0.164915
LOC400499	13	28	15	67	154	37	2.13148	0.590689	7.55264	0.00599223	0.165453
FAAH	260	332	196	109	119	66	-1.60865	2.4837	7.53559	0.00604918	0.166711
CDRT1	146	727	191	68	82	116	-1.76277	2.59953	7.52656	0.00607959	0.167234
ARID3A	451	2171	549	339	475	306	-1.37202	4.27226	7.51644	0.00611383	0.167596
TRABD2A	3915	4551	6149	2504	3239	1779	-1.0448	6.76061	7.5143	0.00612111	0.167596
BORCS6	635	1095	888	318	552	306	-1.17928	4.20432	7.51254	0.00612709	0.167596
CA4	174	687	334	207	156	56	-1.50546	2.83786	7.50912	0.00613873	0.167601
ACE2	1580	7309	2470	1411	2132	1101	-1.17654	6.16075	7.50318	0.00615901	0.167842
CRLF1	45	116	156	42	21	18	-1.89514	0.854768	7.49667	0.00618131	0.168063
MAPRE2	672	1191	1461	3794	2493	1011	1.04977	5.57381	7.48042	0.00623734	0.169032
ST8SIA1	636	690	584	144	455	145	-1.53921	3.77744	7.4733	0.00626206	0.169243
NRGN	2	16	44	88	318	6	2.8857	1.06402	7.47152	0.00626827	0.169243
ADAMTS3	12	54	62	172	97	125	1.82489	1.30935	7.46242	0.00630001	0.169787
LOC105373003	224	185	133	44	81	50	-1.86788	1.99293	7.43669	0.00639072	0.171915
PCSK1N	720	488	860	372	312	247	-1.34222	3.96285	7.42259	0.006441	0.172641
ZBTB46	92	114	76	33	12	27	-2.07586	0.909346	7.42187	0.00644357	0.172641
CCDC69	19186	18530	24979	14315	6737	7004	-1.32594	8.8302	7.41921	0.00645311	0.172641
CLEC4E	6	2	0	16	77	22	3.34538	-0.609637	7.41214	0.00647853	0.173005
GPER1	44	160	30	19	20	10	-2.24591	0.439346	7.39908	0.00652573	0.173948
C1orf159	732	1292	1245	791	493	379	-1.02754	4.54326	7.39444	0.00654257	0.17408
SLC8A1	2	8	12	46	68	12	2.56045	-0.493303	7.37555	0.00661164	0.175581
PLXND1	5403	14216	12046	4301	5316	4475	-1.05282	7.7256	7.36662	0.00664457	0.175581
MRPS22	115	626	570	1331	864	524	1.19407	4.14738	7.36613	0.00664637	0.175581
LRRC8C	246	368	666	1130	707	871	1.14836	4.24935	7.36346	0.00665626	0.175581
ADAP2	4	14	34	46	171	28	2.37615	0.472415	7.33618	0.00675802	0.177872
JAML	61	28	53	97	653	91	2.23567	2.24071	7.3292	0.00678432	0.178244
HOXC9	411	120	240	60	86	97	-1.98171	2.61551	7.29519	0.00691394	0.181324
TXNIP	238	1405	391	1242	2220	1082	1.31478	4.9193	7.28721	0.00694473	0.181805
CRYZ	32	196	361	435	464	490	1.56991	3.20732	7.27952	0.0069745	0.182259
LOC112268267	0	36	16	58	146	45	2.54212	0.498922	7.27422	0.00699514	0.182472
C2orf72	20	506	175	37	68	25	-2.1443	1.74433	7.26606	0.007027	0.182977
GTF2H2C_2	24	50	61	172	132	113	1.68281	1.40044	7.23903	0.00713355	0.185422
ADGRD1	286	3067	1175	785	134	350	-1.62145	4.5812	7.20306	0.00727794	0.188478
PRPF38B	8289	2947	3913	3374	2687	1183	-1.58278	7.01802	7.19831	0.00729723	0.188478
ACHE	341	803	836	318	232	263	-1.18321	3.69242	7.19697	0.00730267	0.188478
AIRE	60	50	32	16	10	8	-2.35635	0.00310855	7.18481	0.00735234	0.189093
PPP2R3B	762	586	317	167	385	111	-1.69692	3.70179	7.17188	0.00740552	0.190127
LCAT	463	503	434	312	112	157	-1.45932	3.34795	7.13016	0.00757981	0.193921
LOC101928419	697	121	285	202	130	81	-2.00661	3.23511	7.11422	0.00764747	0.19497
TP53INP2	9858	10972	7300	5257	5881	2920	-1.23163	7.76527	7.10415	0.00769055	0.195728
PLCB2	41	8	55	110	598	36	2.50984	1.97964	7.08532	0.0077718	0.197292
UBR7	4	8	10	69	44	13	2.42643	-0.498144	7.08366	0.00777898	0.197292
NNT-AS1	383	145	175	95	100	65	-1.87052	2.51952	7.07133	0.00783271	0.197969
CAVIN3	156	451	506	427	1483	606	1.31943	4.08726	7.05544	0.00790248	0.198734
NBPF14	2145	1621	1973	1152	951	836	-1.18012	5.51717	7.05429	0.00790758	0.198734
RGS5	48	102	107	71	356	372	1.84576	2.45097	7.05208	0.00791733	0.198734
LYG1	104	96	96	42	25	24	-1.90079	1.04269	7.04742	0.00793795	0.198786
DDX55	1323	708	724	566	500	279	-1.43564	4.51949	7.04548	0.00794656	0.198786
ADGRL1	2820	3105	3238	2109	1635	1275	-1.01777	6.15429	7.03923	0.00797433	0.198844
FAM229A	589	622	524	414	246	156	-1.33482	3.70262	7.03885	0.00797604	0.198844
PRSS23	1158	7379	5962	12319	14749	4083	1.23976	7.62559	7.02802	0.00802441	0.19937
C1orf115	1528	2063	1962	1621	602	643	-1.10249	5.35856	7.01507	0.00808264	0.200477
ASIC3	787	1495	833	895	333	267	-1.21148	4.46102	7.00044	0.00814896	0.20178
TYROBP	69	17	152	156	1079	94	2.30634	2.85733	6.99123	0.008191	0.202199
ENG	28	55	66	175	427	30	2.0087	1.80853	6.99068	0.00819353	0.202199
TRNP	7503	940	2969	1543	1030	1584	-1.94331	6.64687	6.9732	0.00827393	0.20384
CTBS	49	299	301	656	356	429	1.38364	3.25181	6.96024	0.0083341	0.204977
BRD9	4638	1977	2658	2106	1630	961	-1.41462	6.29917	6.95454	0.00836069	0.205191
CITED1	1572	1407	1786	10509	5266	986	1.46615	6.57365	6.94948	0.00838436	0.205191
ARTN	106	296	63	76	42	14	-1.96771	1.51227	6.94937	0.00838487	0.205191
SLIT3	85	232	249	6	36	61	-2.12633	1.64065	6.9418	0.00842045	0.205392
PLK5	36	45	10	12	1	0	-3.22997	-0.749973	6.94165	0.00842115	0.205392
MT1L	644	488	402	126	372	111	-1.63556	3.55076	6.93316	0.00846121	0.206026
VWF	210	2287	315	118	461	57	-1.99279	3.83881	6.92075	0.00852011	0.207115
RCSD1	0	22	28	48	231	14	2.77553	0.631521	6.90666	0.00858753	0.2078
OSGIN1	5621	15188	11147	7902	5423	2431	-1.0525	7.74806	6.90596	0.00859088	0.2078
CSPP1	1935	515	655	459	535	354	-1.71925	4.78256	6.90164	0.00861165	0.207959
CXCL2	2	89	66	350	148	88	2.11055	1.68602	6.87413	0.00874523	0.210634
OSM	28	23	24	80	399	17	2.41281	1.41026	6.86233	0.00880315	0.210634
CTSS	35	288	218	402	1255	103	1.8443	3.31815	6.86205	0.00880455	0.210634
ST6GALNAC5	29	55	54	744	70	21	2.34489	2.00765	6.84765	0.00887579	0.211358
MAFIP	1394	2969	727	763	70	614	-1.83701	5.0407	6.8465	0.00888153	0.211358
PHACTR4	6742	5701	6300	2332	4110	2611	-1.22078	7.19362	6.83337	0.00894701	0.21255
SLC9A3-AS1	428	83	261	98	49	98	-2.02046	2.63289	6.82859	0.008971	0.212609
CDK1	6	14	40	14	142	101	2.39785	0.70559	6.82708	0.00897859	0.212609
EPYC	38	556	519	129	68	74	-1.74283	2.48455	6.82293	0.00899948	0.212735
NGEF	20	651	20	62	15	16	-2.69201	1.64636	6.81928	0.00901792	0.212735
LOC105372859	65	52	13	11	14	4	-2.58746	-0.073355	6.81677	0.00903057	0.212735
FAM167B	192	96	119	53	62	27	-1.90093	1.64254	6.8145	0.00904206	0.212735
CYP2D7	62	108	31	18	26	2	-2.37815	0.358165	6.80956	0.0090671	0.212982
TNNT1	2258	1084	1243	407	1099	522	-1.52331	5.24559	6.79762	0.00912796	0.214068
TUBBP1	122	465	430	796	666	536	1.12428	3.78989	6.7884	0.0091752	0.214771
LOC107985416	187	42	37	34	34	2	-2.6791	1.14123	6.78606	0.00918726	0.214771
ROR1	255	216	601	1462	831	466	1.24719	4.13071	6.76011	0.00932179	0.217221
BGN	2467	1815	5385	553	1032	1701	-1.43097	6.02808	6.75574	0.00934464	0.217408
SOCS3	2000	1357	1275	4784	8872	2066	1.3925	6.61358	6.70358	0.00962193	0.223149
HS1BP3-IT1	106	249	152	94	35	38	-1.64567	1.67568	6.69878	0.00964787	0.223397
PABPC4	14580	11988	7727	9183	4698	3093	-1.39072	8.10276	6.6927	0.00968087	0.223807
SAP25	510	381	161	99	221	79	-1.77934	3.05398	6.68698	0.00971198	0.223856
SMOX	760	2093	783	859	625	193	-1.23028	4.61421	6.67857	0.00975791	0.22395
LOC112268412	221	198	145	113	78	18	-1.81519	2.03436	6.67761	0.00976313	0.22395
DHRS13	174	1026	573	157	335	105	-1.415	3.34772	6.67741	0.00976427	0.22395
RFPL1S	254	329	408	164	98	128	-1.37388	2.76966	6.67285	0.00978923	0.22395
PLCG2	20	20	22	71	161	44	1.98106	0.722554	6.67195	0.00979419	0.22395
KIAA1217	26	23	59	50	157	185	1.99149	1.40308	6.65639	0.00988007	0.225457
ZKSCAN1	5938	6098	4430	3319	2632	2528	-1.14865	7.03139	6.64917	0.00992018	0.225457
LOC105369477	246	46	121	71	35	30	-2.1357	1.75368	6.6489	0.00992169	0.225457
SLC6A8	20584	72638	41432	22326	17930	13261	-1.25151	9.72486	6.64509	0.00994297	0.225536
CA11	222	262	415	135	139	89	-1.36194	2.6184	6.64275	0.009956	0.225536
PHF6	140	501	500	644	656	882	1.18035	3.9974	6.6373	0.00998651	0.225877
FAM237B	8	40	110	195	172	108	1.8215	1.52694	6.6286	0.0100354	0.226632
HPSE	156	326	639	580	855	803	1.19884	4.00835	6.61555	0.0101092	0.227948
TMEM94	5081	19917	10428	6296	5904	3956	-1.0347	7.85112	6.60455	0.0101719	0.228308
OR7E126P	209	6	61	22	37	4	-2.89078	1.21745	6.60233	0.0101845	0.228308
ENO3	248	161	131	95	52	54	-1.76731	2.0648	6.59945	0.010201	0.228308
ANLN	24	30	32	48	112	159	1.97974	1.12388	6.59907	0.0102032	0.228308
TSPOAP1	222	520	437	63	219	115	-1.47552	2.89166	6.59557	0.0102233	0.228409
LEFTY2	708	7866	870	498	1346	635	-1.6784	5.65153	6.59272	0.0102397	0.228426
MYADM-AS1	8	36	14	66	40	104	2.10055	0.485001	6.58574	0.0102799	0.228626
NEK7	249	1431	1311	1642	1711	1853	1.08292	5.24858	6.57242	0.0103571	0.229875
SYT7	468	1931	860	568	473	394	-1.06985	4.4022	6.56699	0.0103888	0.229875
SLC38A2	584	4388	4637	8644	3813	5960	1.21956	6.98178	6.56609	0.010394	0.229875
FOSL1	692	2556	2019	11790	2226	1090	1.44939	6.40599	6.56526	0.0103989	0.229875
GYPC	269	221	680	806	2512	316	1.5346	4.4526	6.56234	0.0104159	0.229905
IFI30	105	126	607	403	2631	158	1.99159	4.15589	6.54033	0.0105456	0.231502
HSF4	192	640	330	157	186	104	-1.31634	2.88057	6.5397	0.0105493	0.231502
S100A4	2	5	81	84	420	21	2.79161	1.44071	6.53932	0.0105516	0.231502
LSP1	111	62	128	266	923	113	1.82375	2.91478	6.53252	0.010592	0.23204
LINC01485	413	384	187	131	208	19	-1.87283	2.8582	6.50801	0.0107389	0.234273
ND4L	115632	20750	32213	25088	14143	19208	-2.08691	10.5338	6.50214	0.0107745	0.234273
GUSBP11	1162	1550	1052	905	690	455	-1.05173	4.86317	6.50161	0.0107777	0.234273
LOC346329	92	48	28	20	22	2	-2.48693	0.353131	6.50089	0.0107821	0.234273
OAT	185	518	576	647	1036	734	1.07375	4.12423	6.49959	0.01079	0.234273
SELENOP	348	227	574	639	1095	1190	1.33631	4.38809	6.49509	0.0108173	0.234384
KRTCAP3	71	106	54	22	23	21	-1.89737	0.639778	6.49255	0.0108328	0.234384
ARRDC3	444	1825	1628	1749	2224	2805	1.07206	5.67581	6.49085	0.0108431	0.234384
FAM189A1	580	1700	1062	506	352	561	-1.09119	4.47869	6.47059	0.0109674	0.236372
HOOK3	3651	2892	1905	1911	1298	1213	-1.23931	6.13377	6.45899	0.0110393	0.237571
HMGXB4	3070	935	1215	1014	882	626	-1.54722	5.53587	6.42369	0.0112608	0.241983
MIR202HG	579	941	494	236	507	141	-1.34048	3.84591	6.4199	0.0112849	0.242145
DNLZ	1156	549	728	538	394	286	-1.37908	4.34903	6.41545	0.0113131	0.242396
C3orf20	122	32	45	33	15	12	-2.28751	0.693764	6.41109	0.011341	0.242637
ZNF528-AS1	194	38	59	40	40	14	-2.26153	1.29982	6.39152	0.0114667	0.244255
SMOC2	1898	16607	6757	4865	2806	2114	-1.19116	7.19691	6.38884	0.011484	0.244268
TXNRD1	1724	7170	8091	15042	9844	6485	1.0184	7.73844	6.37206	0.0115931	0.246231
PDXK	10188	26486	18146	13504	9027	3711	-1.12253	8.5204	6.36539	0.0116367	0.24639
CALB2	3082	4907	3682	1330	2922	1543	-1.05677	6.42918	6.36384	0.011647	0.24639
LOX	27	519	137	55	52	41	-1.90837	1.77387	6.3632	0.0116511	0.24639
LPIN1	1285	5776	2196	1271	1284	1359	-1.06445	5.90021	6.35338	0.0117158	0.247322
RHBDL1	114	191	114	70	60	17	-1.69722	1.48048	6.34539	0.0117687	0.24756
UBE2QL1	129	648	427	247	133	58	-1.40089	2.81157	6.34458	0.0117741	0.24756
MZF1	1372	2797	1564	1653	963	478	-1.02679	5.3784	6.33281	0.0118524	0.248776
SMAP1	1390	880	1005	643	646	426	-1.23183	4.75799	6.3308	0.0118659	0.248776
HK3	0	6	48	39	288	17	2.92554	0.847048	6.31577	0.0119669	0.250225
CPAMD8	100	297	91	34	79	31	-1.75058	1.59384	6.31358	0.0119817	0.250225
GRIN2D	163	198	291	51	77	86	-1.55425	2.11292	6.31289	0.0119863	0.250225
MAP1LC3A	4030	4329	6431	1991	3428	2103	-1.02987	6.78906	6.30897	0.0120128	0.250422
FGFR4	133	249	101	75	44	46	-1.6425	1.70255	6.28707	0.0121622	0.25298
SLC7A5	5739	37822	17851	11336	5626	6294	-1.21927	8.50147	6.28592	0.0121701	0.25298
PRR7	727	1454	1002	873	557	255	-1.03519	4.51046	6.27295	0.0122595	0.254476
IL12RB2	50	216	124	584	331	126	1.42459	2.6456	6.26823	0.0122922	0.254793
REEP2	447	316	595	194	237	164	-1.33539	3.33347	6.25653	0.0123736	0.256118
CHORDC1	88	416	551	884	496	676	1.20892	3.83588	6.24256	0.0124716	0.256663
ANKRD18B	338	99	159	78	76	67	-1.85745	2.3087	6.24101	0.0124825	0.256663
NOD2	10	8	22	72	113	16	2.18111	0.186058	6.23818	0.0125025	0.256663
LINC00473	147	1146	144	83	243	28	-1.93329	2.93645	6.22947	0.0125641	0.257161
CLEC18B	165	179	80	29	91	13	-1.98374	1.58811	6.22941	0.0125646	0.257161
HGFAC	140	96	137	44	52	35	-1.71819	1.44179	6.21701	0.0126529	0.258606
SPARCL1	92	130	319	145	805	501	1.59465	3.29634	6.21444	0.0126712	0.25862
FAR2P2	37	32	100	6	20	10	-2.17988	0.0310793	6.2013	0.0127656	0.260184
NKAIN1	4382	25677	10750	9576	1259	3110	-1.46004	7.86877	6.19386	0.0128194	0.260555
MMP2	0	12	3	50	64	2	3.0225	-0.702797	6.18459	0.0128868	0.261561
RHBDF1	250	884	1021	2692	1099	625	1.07437	4.82653	6.17293	0.012972	0.262925
ATP13A3	145	1080	677	1564	807	1163	1.14831	4.6319	6.16503	0.01303	0.263453
NT5DC1	112	403	773	747	1174	589	1.17196	4.10054	6.16111	0.0130589	0.263592
TNFRSF18	155	73	57	18	52	19	-2.10002	1.17288	6.15409	0.0131109	0.263721
RBMX2	3630	1088	2408	1556	1546	528	-1.45069	5.91939	6.15341	0.0131159	0.263721
SELENOO	1408	1292	1132	1133	673	319	-1.16836	4.93088	6.15219	0.013125	0.263721
CEMIP2	116	378	659	482	1068	724	1.2303	4.00617	6.15051	0.0131374	0.263721
MT1F	2424	3541	2094	1004	2351	674	-1.16503	5.91444	6.14222	0.0131991	0.264304
LOC105370525	11	160	34	264	318	84	1.85896	1.93957	6.14176	0.0132026	0.264304
BMP2	27	146	190	49	35	8	-1.87601	0.943167	6.13762	0.0132335	0.264562
CACNA1A	247	54	109	65	62	22	-2.03039	1.77103	6.13473	0.0132552	0.264634
ANKRD28	284	1008	1074	2764	1028	831	1.02603	4.93575	6.12015	0.0133649	0.266461
RDX	58971	33973	26740	19091	22939	11341	-1.56987	9.94086	6.11553	0.0133999	0.266794
COL6A2	20711	47214	51129	12260	22311	13595	-1.20676	9.59182	6.10379	0.0134892	0.267209
LOC105375384	105	67	104	25	27	32	-1.86127	0.986604	6.10297	0.0134955	0.267209
PGAP4	2	225	133	26	22	8	-2.40738	0.729673	6.10293	0.0134958	0.267209
FBXO32	7956	14842	21158	6697	6309	6941	-1.02593	8.22158	6.10081	0.013512	0.267209
ELL	223	862	600	3148	769	397	1.30745	4.66463	6.0935	0.013568	0.267528
TGFBR2	6	58	57	151	168	54	1.79771	1.14358	6.09003	0.0135947	0.267528
NFAT5	86	769	446	1068	636	828	1.2341	4.12828	6.08915	0.0136015	0.267528
NEMF	4361	1410	2014	1617	1602	813	-1.44498	6.10793	6.08556	0.0136291	0.267528
JSRP1	162	217	273	66	132	46	-1.48964	2.12717	6.08443	0.0136378	0.267528
COX19	1532	2014	1100	1196	872	501	-1.08173	5.18676	6.07332	0.0137239	0.268531
SH3KBP1	827	2529	1503	728	1271	332	-1.05502	5.0236	6.05922	0.0138339	0.270287
CAVIN4	121	37	58	10	44	6	-2.34075	0.74794	6.04382	0.0139551	0.272292
NUDCD1	60	322	350	638	401	443	1.2454	3.33662	6.03662	0.0140121	0.27304
PWWP3B	394	582	1088	824	1802	1405	1.08779	4.89362	6.01562	0.0141798	0.275762
GMNN	50	222	325	366	606	305	1.3118	3.09308	6.01441	0.0141895	0.275762
ELMO3	186	174	205	94	75	58	-1.48612	2.03446	6.01003	0.0142248	0.276082
FAM85A	0	6	20	26	67	29	2.52538	-0.43889	5.99844	0.0143186	0.277534
RNU6-37P	234	29	72	69	28	2	-2.56136	1.48633	5.9956	0.0143416	0.277612
NECAB2	6579	19664	13778	9228	7776	2897	-1.02036	8.0648	5.99218	0.0143694	0.277784
IL1RN	12	13	40	69	270	8	2.34541	0.906311	5.97974	0.0144711	0.278645
C22orf46	1531	999	863	802	665	385	-1.24217	4.83997	5.97276	0.0145285	0.279001
SMIM24	97	112	27	18	39	11	-2.09738	0.756878	5.96935	0.0145566	0.279001
NSFP1	2	24	1	19	47	69	2.67076	-0.1827	5.96823	0.0145659	0.279001
PNPLA3	202	1534	244	231	260	140	-1.49646	3.49629	5.95593	0.0146679	0.280221
LOC644110	47	46	20	12	13	4	-2.28554	-0.310348	5.94777	0.0147359	0.280788
BRI3BP	199	442	294	128	194	65	-1.31849	2.64024	5.92985	0.0148865	0.282314
VPS37D	243	442	468	159	232	110	-1.2099	2.96733	5.92972	0.0148876	0.282314
PPARGC1B	10	10	42	103	58	61	1.91311	0.460903	5.92907	0.0148931	0.282314
CRYGS	32	57	87	27	12	8	-1.9252	0.0879905	5.92288	0.0149455	0.28294
LOC101929356	82	54	42	29	18	10	-2.03085	0.421993	5.91862	0.0149817	0.283055
HMOX2	657	351	125	60	46	206	-2.08473	3.20571	5.91761	0.0149903	0.283055
STXBP4	12	67	57	130	102	125	1.63516	1.24357	5.89278	0.0152031	0.286334
TIPARP	319	2022	1287	3604	1755	1341	1.02233	5.496	5.88858	0.0152394	0.286649
DYNC2I1	6002	3033	3188	3254	2111	1400	-1.28127	6.72498	5.88178	0.0152983	0.28702
LHX4	0	17	8	64	31	22	2.41416	-0.553779	5.87902	0.0153224	0.287103
FAM95C	202	909	510	142	267	185	-1.25351	3.30996	5.86595	0.0154365	0.288503
RTF1	11651	4262	7209	5387	4760	2007	-1.39017	7.62796	5.8598	0.0154906	0.288776
LRRC71	65	81	27	23	18	10	-2.02469	0.289476	5.85374	0.015544	0.289404
PAMR1	50	307	483	120	101	30	-1.58619	2.16343	5.84924	0.0155838	0.289649
PPIP5K2	157	768	696	1126	779	908	1.01837	4.34848	5.84777	0.0155968	0.289649
AAK1	4683	3540	3754	3403	2458	1057	-1.13209	6.61615	5.83026	0.0157528	0.292176
LOC102723543	0	46	4	152	86	26	2.56759	0.472106	5.81861	0.0158575	0.293208
COL7A1	747	2310	917	457	799	537	-1.06664	4.76053	5.81854	0.0158581	0.293208
RPL29P4	552	731	1130	1550	3596	632	1.16398	5.23018	5.80392	0.0159905	0.294376
PREX1	169	154	273	429	998	252	1.3501	3.4272	5.80374	0.0159921	0.294376
TMC6	18	13	28	70	214	16	2.12762	0.752983	5.79896	0.0160357	0.294807
PCSK4	494	582	445	375	210	169	-1.21639	3.52821	5.79156	0.0161033	0.295678
GPR35	190	130	248	71	90	60	-1.51296	2.04068	5.76463	0.0163519	0.2992
RALGPS2	210	436	576	1050	563	706	1.00514	4.05539	5.76326	0.0163647	0.2992
BMP3	160	532	1120	665	1108	1605	1.26548	4.65723	5.76195	0.0163769	0.2992
GLT1D1	18	8	0	56	154	36	2.66121	0.450664	5.75604	0.0164321	0.29963
TRIM22	82	368	106	789	531	171	1.40014	3.16817	5.74004	0.0165824	0.30132
SLC9A7	1023	436	527	279	401	274	-1.42764	4.09059	5.73862	0.0165959	0.30132
RGL3	178	1659	200	433	64	42	-1.91794	3.414	5.7314	0.0166642	0.301812
SCARB1	62548	462845	134413	118569	57175	17726	-1.73445	11.795	5.72857	0.0166911	0.301877
NTRK2	82	187	146	44	73	26	-1.54307	1.39891	5.72668	0.016709	0.301877
CDC42BPG	701	223	390	208	200	178	-1.55568	3.48179	5.71828	0.0167892	0.302502
WASH3P	990	493	492	260	497	205	-1.43271	4.0654	5.71552	0.0168156	0.302502
CWF19L2	2628	606	1436	813	1158	346	-1.53262	5.34965	5.7144	0.0168263	0.302502
ASPM	6	51	55	30	102	201	2.05952	1.22942	5.69914	0.0169732	0.304769
IL4R	1700	9232	3943	3469	2550	897	-1.0536	6.54521	5.67947	0.0171646	0.306837
CYP3A4	118	32	371	266	1027	425	1.7422	3.43757	5.67868	0.0171723	0.306837
LOC105377979	219	83	73	28	58	43	-1.94301	1.64222	5.66208	0.0173356	0.308545
B4GALNT3	458	805	777	291	291	347	-1.07282	3.8513	5.66138	0.0173424	0.308545
PHF20	2543	1553	2101	1196	1241	968	-1.11885	5.69416	5.66001	0.017356	0.308545
CFH	344	2856	3993	3791	6395	3083	1.16692	6.50179	5.65668	0.017389	0.308545
CCNB1	65	156	109	131	435	270	1.44195	2.52335	5.65614	0.0173944	0.308545
MYL9	16076	13047	15805	4272	10430	6165	-1.26117	8.43993	5.65394	0.0174162	0.308558
PLB1	325	1149	291	254	340	119	-1.32026	3.51134	5.64991	0.0174562	0.308893
ARHGAP25	54	40	111	256	364	73	1.59698	2.04903	5.64474	0.0175078	0.309432
PNISR	7908	4252	5648	3964	4179	1808	-1.21061	7.23109	5.62634	0.0176925	0.312319
SSC5D	333	496	302	185	199	135	-1.23853	3.05473	5.6223	0.0177333	0.312429
NPIPB15	731	505	236	331	292	79	-1.55994	3.60434	5.6215	0.0177414	0.312429
TCF15	32	115	33	2	4	20	-2.44286	0.0318425	5.61673	0.0177898	0.312904
FAM118A	227	1265	559	303	310	213	-1.1486	3.65679	5.59088	0.0180542	0.315004
RAB13	23785	4629	9795	7107	7511	3601	-1.63381	8.42302	5.59081	0.018055	0.315004
ATG9B	71	990	187	143	112	90	-1.60646	2.72921	5.58914	0.0180722	0.315004
PEAK3	415	258	232	138	128	130	-1.47878	2.87782	5.58529	0.018112	0.315004
FAM171B	0	9	29	50	26	74	2.42854	-0.039945	5.58464	0.0181187	0.315004
KIF3B	4254	3728	3203	2749	2229	1542	-1.03859	6.53415	5.58395	0.0181258	0.315004
CCDC34	945	244	361	225	365	131	-1.64817	3.78211	5.582	0.018146	0.315004
AGA	69	280	315	575	506	269	1.15286	3.17058	5.57721	0.0181957	0.315493
ULBP1	588	3094	538	443	807	366	-1.27487	4.7075	5.56005	0.0183749	0.318223
CENPBD1P	474	468	462	255	236	193	-1.20021	3.43454	5.55241	0.0184553	0.319237
CDK11A	2053	1950	1553	1609	842	744	-1.06083	5.50368	5.54776	0.0185044	0.319708
KLF10	325	2001	1285	4431	1498	1196	1.07725	5.52968	5.5446	0.0185378	0.319908
LOC107986153	270	129	104	127	56	29	-1.78445	2.0479	5.53573	0.018632	0.3204
ANPEP	157	1708	409	5301	1805	241	1.70779	5.28684	5.52413	0.0187559	0.321398
CTRC	175	61	56	80	7	9	-2.27919	1.234	5.51664	0.0188364	0.322024
FGF10	193	266	74	93	47	57	-1.64584	1.95808	5.51162	0.0188906	0.322469
ATP10D	126	757	624	1129	965	592	1.01282	4.21748	5.50854	0.0189239	0.322469
FOXD1	4	546	99	52	47	4	-2.46289	1.54672	5.50796	0.0189301	0.322469
LCN12	89	168	46	32	36	28	-1.7479	1.04039	5.50403	0.0189727	0.322469
LINC01572	6	10	32	46	56	59	1.94756	0.0857991	5.49531	0.0190675	0.323313
CTSH	47	54	114	148	575	51	1.75742	2.17629	5.49011	0.0191244	0.323313
POM121L6P	195	30	10	9	28	23	-2.58162	1.0948	5.48934	0.0191328	0.323313
NBPF3	36	185	125	47	14	31	-1.71506	0.962653	5.48717	0.0191565	0.323336
SMARCA4	13518	12756	13887	10109	7443	4741	-1.0713	8.30823	5.48221	0.019211	0.323514
KTN1	19954	15505	17430	8612	11068	7251	-1.19072	8.7225	5.47299	0.0193126	0.324478
AGPAT1	268	348	38	40	32	98	-2.01979	2.23111	5.46977	0.0193482	0.324488
TCEAL5	305	649	832	153	402	187	-1.17265	3.54395	5.46304	0.0194228	0.324488
MEDAG	53	350	339	48	137	30	-1.59569	2.009	5.45367	0.0195273	0.325304
L3MBTL4-AS1	136	20	85	40	24	0	-2.56148	0.873745	5.45257	0.0195396	0.325304
SYK	6	2	58	50	223	34	2.35622	0.791588	5.43417	0.0197465	0.32763
SNHG5	1035	200	312	289	291	148	-1.69681	3.83044	5.42604	0.0198387	0.328578
ST6GAL1	20	19	33	47	146	64	1.78451	0.724597	5.42169	0.0198881	0.328578
MTATP6P1	190556	29909	61767	59855	31323	22774	-1.95365	11.2921	5.41926	0.0199158	0.328578
LOC105372098	97	64	55	32	32	14	-1.82862	0.726191	5.41543	0.0199595	0.328654
HCAR3	2	19	4	49	43	18	2.22109	-0.601301	5.41492	0.0199654	0.328654
NBPF19	1180	837	1427	978	518	439	-1.05914	4.77617	5.41119	0.0200081	0.32872
NTN5	54	120	106	36	42	16	-1.58974	0.825042	5.41065	0.0200143	0.32872
GTF2IRD2	215	765	720	260	221	227	-1.08616	3.42982	5.40565	0.0200717	0.328924
ACOXL	336	539	605	81	356	144	-1.33329	3.31419	5.38999	0.0202526	0.331258
GPX3	2991	741	1421	569	918	883	-1.5063	5.51869	5.37429	0.0204357	0.333024
DHCR7	3824	47159	18910	10508	9565	4908	-1.26803	8.60436	5.35932	0.0206118	0.335521
PPP1R32	220	208	238	90	108	84	-1.37186	2.30285	5.34555	0.0207753	0.336966
ZC3H13	10930	3928	5723	4090	4133	2780	-1.32901	7.50928	5.34362	0.0207982	0.336966
PIPOX	74	13	77	8	25	10	-2.2183	0.257035	5.34173	0.0208209	0.336966
C6	8	12	25	30	123	26	2.01219	0.124504	5.34154	0.020823	0.336966
TRIB3	365	914	600	405	352	182	-1.02213	3.70451	5.34023	0.0208388	0.336966
RPS3AP21	14	22	32	29	65	122	1.89149	0.626518	5.33097	0.0209498	0.337952
HSP90AA2P	190	302	628	607	716	791	1.07307	3.96996	5.32685	0.0209993	0.337952
WFIKKN1	305	254	83	91	106	67	-1.6328	2.36624	5.32131	0.0210662	0.33803
PLK3	441	1365	914	4612	1136	663	1.14911	5.29222	5.29893	0.0213385	0.341277
CAMK2N2	77	303	64	23	51	46	-1.7291	1.42012	5.29311	0.02141	0.342045
UPF3AP1	49	27	53	16	8	12	-2.02557	-0.121466	5.29027	0.0214449	0.342216
BHLHE40	751	3202	2531	10022	3225	1242	1.1437	6.46203	5.28844	0.0214674	0.342216
MRPS18C	23	85	188	254	259	165	1.40575	2.14904	5.27613	0.0216197	0.343378
SQOR	16	42	64	116	202	44	1.61905	1.14439	5.27524	0.0216309	0.343378
PSMB8	48	6	84	14	10	8	-2.29057	-0.11476	5.27389	0.0216476	0.343378
CNTN3	7	118	92	251	195	111	1.59857	1.78003	5.27308	0.0216576	0.343378
TAGAP	0	44	14	45	229	12	2.52595	0.629582	5.26859	0.0217136	0.343892
MEIS3	3078	5771	2106	3137	2122	723	-1.0938	6.35296	5.25827	0.0218428	0.345019
UCKL1-AS1	239	119	36	37	44	53	-1.96164	1.7352	5.2543	0.0218926	0.345019
FLVCR1-DT	48	56	89	20	24	16	-1.71563	0.34839	5.25093	0.0219351	0.345019
EMID1	406	515	547	268	313	162	-1.09628	3.4459	5.24948	0.0219534	0.345019
OTUD1	193	1037	848	2924	727	671	1.13	4.77402	5.24922	0.0219567	0.345019
LOC105371077	87	53	16	17	27	3	-2.27246	0.294598	5.23926	0.0220827	0.345019
LOC112268014	369	253	25	80	112	42	-1.97497	2.40992	5.23894	0.0220867	0.345019
AVPI1	8131	20980	15869	7665	11630	3314	-1.0066	8.26394	5.23859	0.0220912	0.345019
TMEM44-AS1	19	34	50	147	154	33	1.63146	0.994266	5.22649	0.0222453	0.346179
CDHR1	241	1348	206	138	382	50	-1.61754	3.37881	5.22558	0.022257	0.346179
CYTB	974761	154537	265316	228444	132006	123285	-2.15252	13.5831	5.22471	0.0222681	0.346179
NPEPPSP1	6	60	8	35	57	153	2.15659	0.779987	5.22005	0.0223279	0.346179
CEL	85	157	352	84	36	70	-1.47645	1.83747	5.21962	0.0223334	0.346179
LOC105374056	642	299	474	451	168	34	-1.6375	3.47412	5.21796	0.0223547	0.346179
NBPF26	1133	1193	1055	606	466	672	-1.0509	4.74452	5.19473	0.0226555	0.349187
IL6R	104	252	143	703	342	189	1.2104	2.96947	5.19441	0.0226596	0.349187
MRO	47572	141079	34476	28173	39127	19872	-1.37095	10.5185	5.19202	0.0226909	0.349187
OAS2	16	12	88	76	316	42	1.96095	1.33607	5.19036	0.0227126	0.349187
DDAH2	22	14	267	2	15	23	-2.45467	0.579538	5.19009	0.022716	0.349187
LRRC75B	351	233	303	112	174	116	-1.35927	2.80265	5.18329	0.0228051	0.349974
PDZD4	74	356	171	30	114	39	-1.56327	1.80785	5.17622	0.022898	0.350697
CHODL	12	48	120	187	207	79	1.56754	1.54677	5.17531	0.0229101	0.350697
C11orf80	1850	763	1625	972	1077	316	-1.23402	5.14268	5.16395	0.0230604	0.351893
DDX11	67	176	146	465	405	103	1.27007	2.59877	5.15784	0.0231416	0.352765
CYP20A1	2668	1789	2181	1812	1418	784	-1.0438	5.8068	5.14943	0.023254	0.35411
KAT6B	2831	2115	1268	1646	1219	763	-1.15473	5.74559	5.14248	0.0233473	0.355089
SORBS1	282	485	1483	1316	1113	1557	1.05957	4.88938	5.13434	0.0234569	0.355089
MSR1	1	66	40	161	303	8	2.31707	1.31091	5.13287	0.0234769	0.355089
MERTK	204	747	1154	2380	830	753	1.02052	4.72189	5.13143	0.0234964	0.355089
LOC221946	166	79	20	36	20	31	-2.07596	1.16128	5.13046	0.0235096	0.355089
JAG2	86	115	121	58	42	24	-1.50303	1.14541	5.13005	0.023515	0.355089
SYNDIG1	356	1024	780	217	362	345	-1.05802	3.84663	5.12664	0.0235613	0.355089
CD9	366	3309	3684	11154	3029	1926	1.25818	6.60339	5.12396	0.0235978	0.355089
OBSL1	15553	46549	27450	14252	17395	10204	-1.04014	9.23603	5.12188	0.0236261	0.355089
PRICKLE2	341	4348	1274	1029	414	642	-1.25015	5.06787	5.11947	0.0236589	0.355101
CYP2E1	72	148	108	49	50	22	-1.49354	1.11022	5.1127	0.0237513	0.355568
CTRB2	55	60	28	18	21	6	-1.96349	0.0436586	5.11186	0.0237629	0.355568
LOC107985388	2	6	20	42	40	24	2.07827	-0.588794	5.10384	0.023873	0.356123
RPL21P28	939	218	551	357	366	141	-1.49018	3.8948	5.09786	0.0239554	0.356988
STRA6	60	86	64	35	30	10	-1.66773	0.527149	5.09408	0.0240077	0.357404
CXCL8	36	814	251	1373	628	519	1.42891	3.96942	5.07793	0.0242323	0.359651
RBM47	2391	8609	2329	2649	2849	1142	-1.01635	6.50869	5.07493	0.0242743	0.35974
LOC100130872	68	163	90	36	62	10	-1.6561	1.03003	5.07048	0.0243367	0.35974
SEPTIN7P6	9	34	63	112	115	59	1.5908	0.857521	5.06638	0.0243943	0.360228
PLAT	20	41	71	50	161	141	1.63214	1.28849	5.06408	0.0244267	0.360243
POLR3GL	1461	724	1591	644	895	519	-1.11112	4.95056	5.06249	0.0244491	0.360243
SPRY2	466	3484	2457	9142	2913	1468	1.15576	6.37776	5.06107	0.0244691	0.360243
TPBGL	26	173	36	8	19	22	-1.96739	0.38793	5.05533	0.0245504	0.360491
MPHOSPH8	6121	3324	4307	2734	3864	1364	-1.15705	6.87594	5.05135	0.0246067	0.360491
SH2D2A	85	521	60	43	116	25	-1.77367	1.91577	5.04893	0.0246412	0.360599
CCDC142	585	461	422	378	241	166	-1.20955	3.57577	5.04178	0.024743	0.361728
COX1	2137780	394102	695010	591514	261198	240525	-2.18365	14.75	5.03912	0.0247811	0.361922
LOC101927476	39	247	44	60	22	4	-1.97761	0.867548	5.03647	0.024819	0.362115
CYP2C8	59	82	105	14	14	37	-1.76652	0.666315	5.0323	0.0248789	0.362627
PCDH17	133	941	415	98	218	173	-1.32115	3.11013	5.02704	0.0249545	0.363088
HSD17B7P2	187	715	313	82	223	139	-1.29675	2.93307	5.02665	0.0249601	0.363088
ICAM1	23	77	192	277	251	146	1.39282	2.1217	5.02366	0.0250033	0.363355
HLA-DPA1	4	7	12	22	45	24	2.05625	-0.745469	5.0198	0.0250591	0.363804
UBBP4	5	7	18	43	40	28	1.94302	-0.488376	5.01327	0.0251537	0.364455
C12orf29	25	100	104	222	198	109	1.32808	1.78742	5.01065	0.0251919	0.364647
CCDC183	136	875	483	255	206	137	-1.15088	3.16695	4.99938	0.0253564	0.366621
TRPS1	110	238	320	36	87	92	-1.42668	2.05406	4.99617	0.0254034	0.366621
GNPDA1	279	1008	1189	3403	1072	600	1.05307	5.00599	4.99156	0.0254713	0.367068
NUP160	58	582	463	814	549	663	1.1802	3.82749	4.99066	0.0254846	0.367068
ZNF667	523	1619	520	678	442	204	-1.07662	4.19419	4.98648	0.0255461	0.367593
USP8	4035	1593	1227	1724	1193	911	-1.35527	5.98189	4.98334	0.0255925	0.367898
WASH4P	313	73	155	82	91	58	-1.69696	2.21764	4.97327	0.0257419	0.36892
GALNT9	73	122	156	54	32	39	-1.4562	1.19749	4.97271	0.0257503	0.36892
SDHAP2	1	15	13	14	57	35	2.18068	-0.519045	4.9697	0.0257952	0.368999
DUSP5P1	149	383	414	110	173	108	-1.15899	2.61715	4.96	0.0259402	0.370711
PPAN	249	985	274	313	218	120	-1.20596	3.28873	4.95156	0.0260671	0.372162
LAG3	240	366	173	124	47	126	-1.44134	2.4822	4.94122	0.0262236	0.373621
RNASE2	2	24	23	0	148	91	2.67903	0.567023	4.92165	0.0265221	0.376455
DENND1B	4	43	44	82	45	113	1.78166	0.719308	4.90438	0.0267887	0.3779
MYH3	189	198	189	72	145	27	-1.47638	2.06393	4.90356	0.0268013	0.3779
NBPF20	576	285	268	252	131	168	-1.41651	3.27407	4.90336	0.0268046	0.3779
FCER1G	40	16	85	51	504	56	1.97074	1.83074	4.9017	0.0268303	0.3779
ANKRD44	14	133	135	336	156	158	1.43265	2.05635	4.89952	0.0268642	0.3779
CYP3A5	106	100	135	98	661	270	1.50838	2.77898	4.89274	0.0269699	0.378395
NEK2	3	6	6	6	44	22	2.34341	-1.05721	4.8911	0.0269955	0.378395
DNAJB4	24	312	256	350	491	354	1.33591	3.02436	4.89044	0.0270058	0.378395
TENM4	69	577	93	95	74	55	-1.55013	2.06023	4.88179	0.0271414	0.37972
PHF24	127	326	184	106	93	65	-1.26177	2.08883	4.87284	0.0272825	0.380966
GNG4	344	680	855	104	374	262	-1.19892	3.62861	4.86767	0.0273644	0.381745
UBXN4	11742	4292	5730	4724	4138	3211	-1.28098	7.61366	4.86025	0.0274823	0.382179
KLF2	931	3267	2386	7952	5257	968	1.06081	6.47133	4.85886	0.0275045	0.382179
CHAF1A	919	382	552	295	372	289	-1.29527	4.00489	4.85751	0.0275261	0.382179
C1QBPP2	157	50	67	23	65	15	-1.90819	1.1854	4.83947	0.0278154	0.385464
TBXAS1	8	32	47	58	189	28	1.77517	0.732651	4.83702	0.0278549	0.385647
APOBEC3A	16	4	14	44	131	18	2.12755	0.168779	4.82237	0.0280927	0.38685
ZDHHC19	195	247	78	87	105	27	-1.56122	1.95945	4.81251	0.0282539	0.387564
GPRIN2	36	70	50	10	10	20	-1.84118	0.00699983	4.81214	0.0282599	0.387564
OSBPL6	230	2917	388	561	481	53	-1.61338	4.23472	4.81063	0.0282847	0.387564
SEPTIN7P14	143	60	55	51	24	27	-1.79235	1.10487	4.79195	0.0285931	0.389277
PLAAT1	54	170	78	59	34	13	-1.56765	0.919445	4.79019	0.0286223	0.389277
PMAIP1	20	85	62	181	118	101	1.38217	1.39877	4.78992	0.0286267	0.389277
PRXL2B	2	16	25	146	2	52	2.39667	0.180939	4.78857	0.0286492	0.389277
PGPEP1	1271	814	1197	677	760	476	-1.02478	4.77776	4.77946	0.0288012	0.389501
LRRC40	40	179	142	231	288	216	1.21682	2.35829	4.77943	0.0288016	0.389501
RPL31P46	44	34	58	10	25	6	-1.90719	-0.088187	4.77893	0.0288101	0.389501
FRG1CP	599	232	356	321	228	70	-1.44566	3.33074	4.77802	0.0288253	0.389501
CHD6	4211	2020	1620	1322	1408	1491	-1.25668	6.14723	4.77481	0.028879	0.389703
COL12A1	7	12	12	18	51	44	1.96144	-0.369586	4.77319	0.0289063	0.389703
KDM5A	7749	3023	4373	3498	2677	2426	-1.20723	7.07992	4.77236	0.0289201	0.389703
PSTPIP1	0	18	28	39	103	26	2.14258	0.00904222	4.76858	0.0289837	0.390176
MIDEAS	208	2462	1109	5816	1418	1078	1.25432	5.65631	4.7671	0.0290086	0.390176
LINC01265	41	71	46	5	28	10	-1.90714	0.0464535	4.75875	0.0291497	0.390452
MARCHF7	142	1233	1202	1556	1279	1377	1.01686	4.93825	4.7583	0.0291574	0.390452
ZNF280C	24	29	49	93	78	112	1.53556	0.972669	4.758	0.0291625	0.390452
OXER1	50	71	66	8	39	9	-1.82377	0.306376	4.73715	0.0295179	0.393769
TMEM265	199	212	261	132	105	76	-1.23689	2.30766	4.73407	0.0295708	0.3939
LOC100287825	133	149	50	58	58	18	-1.64983	1.32664	4.73263	0.0295956	0.3939
RNA45SN2	28	55	49	24	6	8	-1.84968	-0.248332	4.73139	0.0296169	0.3939
SDCBP2-AS1	37	129	113	325	190	122	1.2488	2.04914	4.7303	0.0296357	0.3939
ITIH4	384	308	277	136	257	84	-1.31096	2.94521	4.72377	0.0297485	0.394686
PFDN4	103	171	242	439	333	293	1.07323	2.90591	4.71848	0.0298401	0.395543
LOC100288069	31	248	52	606	208	111	1.5242	2.43229	4.71494	0.0299017	0.395643
PPM1K	774	390	494	282	393	214	-1.24314	3.82526	4.70635	0.0300515	0.397266
GALNT16	0	9	10	47	35	6	2.31845	-0.963835	4.68763	0.0303806	0.400892
SNAP25	40	160	78	32	39	20	-1.52065	0.764986	4.66825	0.0307252	0.403391
TGFBR3L	105	85	94	33	47	31	-1.54226	1.08954	4.66769	0.0307353	0.403391
TDRD10	145	414	280	84	156	100	-1.19791	2.46016	4.66498	0.0307837	0.403664
RAP1GAP	156	437	282	144	111	118	-1.14473	2.54514	4.66109	0.0308536	0.403706
PAXX	1788	933	1713	1147	1009	520	-1.04305	5.22563	4.65932	0.0308853	0.403706
CHMP4BP1	93	44	78	42	24	18	-1.68953	0.730777	4.65713	0.0309249	0.403706
LINC02846	58	50	45	16	16	18	-1.76847	0.172226	4.64492	0.0311456	0.405502
RASGEF1B	4	32	18	81	115	8	1.97087	0.213488	4.62864	0.0314425	0.408045
SRRM1	5590	3553	3852	3567	2773	1712	-1.03302	6.81562	4.62844	0.0314462	0.408045
RANGRF	71	39	52	28	19	13	-1.76165	0.319711	4.62668	0.0314784	0.408045
CAMK2N1	432	329	1138	3351	1001	505	1.17805	4.89007	4.62658	0.0314803	0.408045
PSMA6P1	6	27	28	47	69	52	1.66758	0.17564	4.62025	0.0315967	0.409016
UBXN10	42	106	285	634	238	149	1.31141	2.65377	4.61947	0.0316111	0.409016
CRABP2	150	235	133	140	60	29	-1.41143	1.8794	4.61706	0.0316555	0.409229
CEACAM19	100	166	138	94	28	39	-1.42115	1.4634	4.60883	0.0318077	0.410834
SH2B2	438	703	382	346	324	143	-1.07614	3.52336	4.60383	0.0319007	0.410894
EMC3-AS1	184	84	80	42	75	31	-1.65584	1.53879	4.60215	0.0319319	0.410894
CAP2	60	229	223	429	300	256	1.08527	2.77592	4.59952	0.0319809	0.410894
PPP1R12A	4351	1601	2758	2282	1994	999	-1.16236	6.28085	4.58219	0.0323059	0.412821
FAM20C	388	442	576	194	408	89	-1.17841	3.35663	4.581	0.0323283	0.412821
PNMA8B	383	667	582	219	410	190	-1.02338	3.56178	4.57727	0.0323988	0.413001
EPOR	180	1021	189	358	100	60	-1.44603	3.0477	4.57301	0.0324795	0.413234
LOC105370542	291	271	332	117	236	78	-1.24003	2.75638	4.57138	0.0325104	0.413234
KCNT2	34	285	254	240	319	531	1.33892	3.01195	4.5702	0.0325328	0.413234
GTF2H4	8	106	99	420	73	98	1.6345	1.78752	4.56474	0.0326366	0.4136
ADAMTSL4-AS1	24	52	6	194	83	50	1.778	0.936423	4.55485	0.0328256	0.414833
GLI1	3	10	47	57	63	57	1.85045	0.208099	4.55236	0.0328733	0.414833
KLK1	207	116	189	40	117	55	-1.49977	1.98532	4.55093	0.0329009	0.414833
RNR2	1060459	286506	369407	339677	223374	133090	-1.88556	13.8506	4.54774	0.0329623	0.414833
FICD	158	520	459	163	204	132	-1.05805	2.88323	4.54745	0.0329678	0.414833
FLRT3	16	396	298	515	268	685	1.4963	3.36477	4.5422	0.033069	0.415392
WDR35	38	443	307	721	448	358	1.19347	3.34834	4.52368	0.0334288	0.417736
NPIPA2	69	67	265	65	54	24	-1.48178	1.32146	4.52137	0.033474	0.417736
CSPG4P5	2	33	16	60	43	47	1.8237	-0.030376	4.52121	0.0334772	0.417736
ADGRB1	40	187	104	68	23	20	-1.51724	0.974279	4.52085	0.0334842	0.417736
LGALS4	52	93	46	21	16	24	-1.65058	0.383807	4.51835	0.0335332	0.417736
ETS1	18	172	106	494	214	68	1.47384	2.17736	4.51677	0.0335641	0.417736
ABRAXAS1	39	104	103	123	181	226	1.3132	1.95264	4.51649	0.0335696	0.417736
GPATCH4	5152	1637	2923	3121	1969	758	-1.26555	6.44307	4.50764	0.0337438	0.418629
MAFB	4	133	94	86	636	44	1.97512	2.12466	4.50703	0.0337558	0.418629
LIFR	127	749	529	921	532	896	1.01078	4.12783	4.50068	0.0338813	0.41912
TMEM233	718	238	416	357	271	124	-1.35404	3.58624	4.49918	0.0339111	0.419135
TRIM74	396	296	157	160	169	98	-1.35188	2.83102	4.49756	0.0339432	0.419177
SBNO1-AS1	75	70	75	32	41	14	-1.56323	0.686067	4.4937	0.0340199	0.41977
ARMC12	485	372	203	233	232	96	-1.31218	3.15122	4.49043	0.0340851	0.420136
TRAF3IP1	957	583	694	515	496	302	-1.08388	4.25703	4.48638	0.034166	0.420136
FITM1	42	89	69	28	26	16	-1.52411	0.395711	4.48524	0.0341887	0.420136
CD1D	0	12	16	11	44	44	2.25575	-0.567997	4.4841	0.0342116	0.420136
PRR15	153	668	711	29	351	88	-1.51073	3.11221	4.48239	0.0342459	0.420136
CYP2W1	219	167	51	85	75	34	-1.61518	1.84742	4.47143	0.0344661	0.42172
ZNF814	935	596	396	467	423	225	-1.19997	4.0785	4.46603	0.0345752	0.421885
BIN1	13648	30492	19007	16253	13556	4075	-1.01301	8.8076	4.46073	0.0346826	0.422251
HSD3BP4	197	63	11	25	40	30	-2.08307	1.29159	4.45842	0.0347295	0.42247
IL18BP	40	342	174	496	454	193	1.19817	2.89784	4.45181	0.0348642	0.423405
RGN	127	834	295	173	247	72	-1.23894	2.91125	4.44229	0.0350592	0.424716
EGLN3	44	292	51	30	17	48	-1.72725	1.13691	4.44062	0.0350934	0.424779
CCDC153	107	36	93	58	21	16	-1.72131	0.879539	4.41509	0.0356224	0.428347
SERBP1P1	63	143	201	291	356	183	1.102	2.51759	4.41346	0.0356565	0.428405
RBM41	489	211	247	178	207	110	-1.3562	3.04397	4.40329	0.0358696	0.430612
HNRNPCP1	39	46	67	30	16	6	-1.71044	0.0280972	4.39734	0.0359949	0.430786
ATF3	953	3346	3624	10645	4606	1200	1.03213	6.68095	4.39384	0.036069	0.430885
LINC02246	347	156	160	154	122	64	-1.42809	2.51862	4.39048	0.0361401	0.43103
CD24P4	87	150	463	264	399	701	1.28853	3.36746	4.38503	0.0362558	0.431062
PTPRD	48	118	200	144	233	360	1.30423	2.46563	4.38287	0.0363018	0.431062
MYSM1	27	363	239	473	343	389	1.25362	3.05849	4.38204	0.0363195	0.431062
KCNK7	66	79	42	31	21	18	-1.61742	0.460423	4.38025	0.0363577	0.431166
BAZ2B	2852	759	1235	754	1141	773	-1.31216	5.49241	4.37547	0.0364599	0.432027
CALCRL	0	7	60	78	92	58	2.11027	0.470195	4.37106	0.0365543	0.432256
LAT	235	201	152	106	120	60	-1.32497	2.22775	4.37043	0.0365678	0.432256
ARFGEF3	2	193	63	9	29	8	-2.15449	0.322783	4.36327	0.0367218	0.432707
LENG8	41	369	52	386	334	318	1.38931	2.80057	4.36106	0.0367695	0.432707
GAP43	80	280	479	299	648	567	1.14537	3.4821	4.36021	0.0367878	0.432707
DUOX2	4098	54975	37921	5574	11762	12175	-1.30263	9.0403	4.35929	0.0368076	0.432707
RRN3	111	327	140	355	516	316	1.0864	3.07155	4.35926	0.0368082	0.432707
SLC5A2	73	88	66	55	20	16	-1.55328	0.710117	4.35905	0.0368129	0.432707
RASA4DP	77	46	44	28	26	12	-1.71012	0.400806	4.35091	0.0369891	0.434024
LINC01050	24	301	59	444	376	127	1.44317	2.53145	4.34996	0.0370097	0.434024
FAM166C	41	217	216	96	36	33	-1.3865	1.45494	4.34977	0.037014	0.434024
MIR583HG	71	8	48	28	8	0	-2.47183	-0.0326493	4.34598	0.0370964	0.434555
C6orf223	401	1684	682	67	771	118	-1.45615	4.05576	4.33684	0.0372961	0.436061
GJC2	101	319	222	93	91	78	-1.17983	2.05964	4.3351	0.0373343	0.436061
ITGA4	6	34	44	65	105	46	1.55687	0.494291	4.33408	0.0373565	0.436061
RSKR	285	355	84	106	110	99	-1.41498	2.49734	4.33137	0.0374161	0.436061
LOC107985814	32	126	10	28	12	4	-2.03604	0.024331	4.32748	0.0375017	0.436061
KCNN1	174	826	283	303	107	127	-1.18457	3.01549	4.32376	0.0375838	0.436509
RASA4	201	243	197	127	116	70	-1.20301	2.27534	4.32084	0.0376483	0.436565
SULT4A1	96	303	149	37	99	62	-1.34769	1.81459	4.30214	0.0380645	0.440322
HCAR2	11	7	12	56	52	19	1.8313	-0.345153	4.28525	0.0384445	0.441946
HSD3BP5	241	128	57	54	59	66	-1.63018	1.87828	4.27643	0.0386444	0.443216
RAB33A	93	357	348	84	147	82	-1.17384	2.30409	4.27304	0.0387216	0.443736
KNL1	12	5	24	4	69	100	2.21096	0.276997	4.26895	0.038815	0.443998
MAMLD1	222	3279	405	712	504	153	-1.37929	4.42462	4.26331	0.0389439	0.444891
LOC107986162	25	61	53	4	8	19	-1.89605	-0.227454	4.25994	0.0390213	0.44508
LMNB1	78	80	214	148	398	292	1.27072	2.58558	4.25848	0.0390549	0.445116
TNFRSF25	81	64	37	17	25	24	-1.69123	0.510997	4.25399	0.0391581	0.445558
TRIB1	449	4072	1567	9285	2538	1304	1.16862	6.31831	4.25202	0.0392037	0.445558
SVOPL	109	74	46	23	50	19	-1.66795	0.878118	4.25151	0.0392154	0.445558
LOC107987250	156	171	65	76	81	10	-1.62303	1.5676	4.24659	0.0393293	0.446505
GALNT15	48	2851	1454	505	520	261	-1.44927	4.46894	4.24336	0.0394041	0.447007
FAM163B	2	101	99	8	22	8	-2.05809	0.00751454	4.24054	0.0394695	0.447403
EFR3B	93	115	132	28	59	43	-1.40296	1.25812	4.23279	0.0396503	0.4482
EOLA2-DT	52	66	51	39	19	4	-1.72763	0.236904	4.23227	0.0396624	0.4482
TPM2	14897	10109	14349	9934	9254	4517	-1.01669	8.35228	4.22293	0.0398813	0.450327
FAAP24	194	163	357	92	110	108	-1.21921	2.36415	4.2151	0.0400658	0.450489
FAM133A	233	75	83	48	100	30	-1.65692	1.77911	4.215	0.0400681	0.450489
DUSP6	556	7536	3088	15876	5290	2577	1.20551	7.17563	4.21324	0.0401096	0.450489
FAS	32	333	285	606	508	196	1.19645	3.07599	4.21308	0.0401133	0.450489
FLVCR1	455	1218	422	270	457	287	-1.02259	3.89887	4.21148	0.0401514	0.450489
SYNE3	2	8	32	32	86	22	1.93905	-0.198749	4.21103	0.0401619	0.450489
LINC02296	108	106	55	40	54	20	-1.53707	1.05426	4.21023	0.040181	0.450489
RPL13AP26	303	198	269	217	140	52	-1.27161	2.62105	4.20881	0.0402147	0.450489
SCTR-AS1	118	67	701	22	37	132	-1.79652	2.30793	4.20407	0.040327	0.450837
HSPA6	19	10	22	34	140	32	1.79315	0.367045	4.20109	0.0403981	0.451286
KLF5	77	349	206	871	338	173	1.13821	3.12288	4.19664	0.0405041	0.452126
PALM	448	353	799	375	247	226	-1.01746	3.59753	4.18349	0.0408195	0.454744
PRSS53	64	712	180	106	91	106	-1.36375	2.42922	4.17193	0.0410989	0.455983
MGAT3	18	574	105	48	83	43	-1.68017	1.82945	4.16451	0.0412793	0.457291
CA13	4	33	52	105	62	56	1.55695	0.531272	4.15856	0.0414247	0.458554
CIITA	15	54	99	99	192	90	1.38226	1.35376	4.15078	0.0416154	0.459891
SGK1	3035	18794	18825	46117	18190	13022	1.06116	8.97861	4.14458	0.041768	0.46037
MANEA	12	169	142	168	161	323	1.45839	2.24183	4.1442	0.0417774	0.46037
RUSC1-AS1	153	1216	161	156	288	95	-1.36315	3.15961	4.13196	0.0420807	0.462319
EIF5B	26998	7733	13980	11345	12930	3519	-1.34893	8.77276	4.12593	0.0422307	0.463272
DNAJB5-DT	45	48	7	14	11	6	-2.03756	-0.396978	4.12303	0.0423033	0.463373
SLC25A34	256	325	224	156	107	130	-1.14623	2.62642	4.12046	0.0423675	0.463729
PVRIG	8	26	6	32	74	31	1.7949	-0.165021	4.11267	0.0425631	0.46498
FAM131C	158	143	116	93	78	31	-1.35174	1.70107	4.08497	0.0432663	0.470203
LOC107984510	0	54	19	174	56	27	1.98581	0.516626	4.0808	0.0433731	0.470862
FBXO30	48	176	186	286	187	293	1.12698	2.48589	4.06008	0.0439085	0.474913
LOC101928451	60	421	67	379	365	403	1.28709	3.00591	4.05499	0.0440409	0.475993
LOC100420864	0	17	16	36	41	27	1.94765	-0.565654	4.04121	0.0444021	0.47788
TMEM86B	296	325	233	254	115	89	-1.16004	2.74469	4.04092	0.0444097	0.47788
LOC100996740	166	116	148	77	82	47	-1.31507	1.76312	4.03724	0.0445065	0.478091
MT1JP	112	87	39	6	66	10	-1.90507	0.874982	4.03423	0.0445861	0.478352
SLC24A1	417	308	247	259	159	121	-1.18653	3.02776	4.03095	0.0446729	0.478933
IRF1	281	338	442	1263	965	230	1.00607	3.99361	4.02449	0.0448442	0.480402
NIN	134	342	168	387	497	371	1.0032	3.19441	4.02331	0.0448756	0.480402
WDR97	115	183	141	80	39	65	-1.28008	1.6417	4.01224	0.045171	0.482506
YOD1	52	213	99	280	206	239	1.14032	2.37089	4.00958	0.0452425	0.482916
SPRR2G	64	126	49	64	4	13	-1.77026	0.665846	4.0053	0.0453575	0.483791
LDLR	13868	115683	36708	22354	30432	12831	-1.16414	9.93906	3.9989	0.0455299	0.484365
WEE1	43	496	335	1500	361	183	1.31857	3.58552	3.99705	0.0455799	0.484365
FZD6	35	150	360	359	349	303	1.16838	2.82528	3.98984	0.0457754	0.485771
RPL7AP30	15	16	53	66	62	87	1.50794	0.601721	3.98613	0.0458762	0.486135
LINC01977	90	93	110	53	21	42	-1.42158	1.0863	3.97999	0.0460438	0.486502
VAV1	17	4	18	43	137	14	1.95763	0.195307	3.97736	0.0461159	0.486856
LINC02600	12	68	120	2	20	18	-1.91078	0.093484	3.97467	0.0461896	0.486856
CPVL	14	55	152	112	367	68	1.50092	1.77827	3.97149	0.0462769	0.486856
TUBA4A	334	1932	217	178	624	52	-1.5153	3.87157	3.96375	0.04649	0.487513
LOC728715	67	173	81	60	10	39	-1.52429	1.05916	3.96306	0.046509	0.487513
LYST	67	251	310	349	409	334	1.00743	2.99656	3.96012	0.0465903	0.487513
DDX24	247	399	2284	94	649	197	-1.3975	4.03689	3.95948	0.0466082	0.487513
LOC102724594	18	59	36	75	49	145	1.50376	0.990618	3.95848	0.0466359	0.487513
WASH8P	6	50	91	21	7	7	-1.84566	-0.332148	3.95568	0.0467134	0.487513
LOC107987251	129	411	401	181	114	126	-1.02446	2.62004	3.95472	0.04674	0.487513
TARID	186	114	189	13	101	65	-1.56946	1.87175	3.9541	0.0467573	0.487513
HR	43	126	49	14	38	20	-1.53197	0.499554	3.95236	0.0468058	0.487513
CEACAM1	7	77	105	79	207	128	1.47746	1.4991	3.95044	0.0468591	0.487663
SYTL3	22	58	50	205	124	32	1.39644	1.132	3.94944	0.0468869	0.487663
EBPL	50	123	256	374	265	195	1.08697	2.51942	3.94488	0.0470141	0.488196
DENND6B	335	360	283	261	196	92	-1.09101	2.95541	3.94402	0.0470382	0.488196
NPIPB13	453	152	61	186	79	73	-1.61808	2.64604	3.94216	0.0470903	0.488391
LIMK2	44	259	232	246	451	271	1.10011	2.79001	3.93627	0.0472554	0.489529
PROX1-AS1	60	4	44	15	14	6	-2.10256	-0.202495	3.93586	0.0472669	0.489529
LOC155060	340	324	394	306	161	122	-1.05625	3.04967	3.93333	0.0473381	0.489573
SPTA1	26	10	8	4	68	158	2.22025	0.725138	3.93114	0.0473998	0.489775
ARRB2	199	253	518	440	1321	307	1.06989	3.81686	3.91965	0.0477249	0.491756
SPAG5	399	990	301	192	385	223	-1.08137	3.59953	3.91366	0.0478952	0.491859
CEROX1	121	66	27	25	47	18	-1.71447	0.868124	3.90832	0.0480477	0.493034
SLFN5	28	45	20	64	225	32	1.60148	0.989139	3.90315	0.0481957	0.493034
LOC101929256	113	39	46	34	34	19	-1.66218	0.772736	3.89836	0.0483331	0.493034
KCNMA1	173	377	385	1732	363	195	1.1503	3.79125	3.89812	0.0483401	0.493034
MYO15A	122	283	143	119	98	38	-1.20034	1.92666	3.89504	0.048429	0.493034
CCDC68	0	14	17	54	47	10	2.00523	-0.593856	3.89336	0.0484774	0.493034
ATP2A1	221	289	122	166	90	62	-1.25012	2.29107	3.89138	0.0485346	0.493232
GCNT1	26	305	254	1002	258	127	1.35047	3.02474	3.88995	0.0485759	0.49331
EPB41L3	4	58	46	16	309	30	1.94701	1.07307	3.88771	0.0486407	0.493625
SLA	4	160	112	201	445	67	1.61166	2.09433	3.88199	0.0488067	0.494624
PDCD6P1	225	237	133	140	61	86	-1.27782	2.23237	3.88022	0.048858	0.494802
LOC105371492	87	162	47	52	34	33	-1.43031	1.08573	3.87026	0.0491488	0.49603
SLC37A2	9	42	58	33	241	36	1.67084	0.94981	3.86893	0.0491878	0.496082
CMTM2	4	15	32	32	80	31	1.68091	-0.0856163	3.86429	0.0493241	0.497114
LBH	12	105	49	166	184	50	1.39304	1.32674	3.85379	0.0496336	0.499202
HID1	381	379	753	139	366	217	-1.06452	3.46164	3.84564	0.0498754	0.500027
